# Supplementary material for: Ouabain alleviates Mycobacterium abscessus-triggered inflammatory responses through dual regulation of NLRP3 inflammasome activity and M1 macrophage polarization
Source: Front Immunol. 2025 Aug 15;16:1633882. doi: 10.3389/fimmu.2025.1633882 (PMC12394172; doi:10.3389/fimmu.2025.1633882)
Supplement: Supplementary file 2 [file Table2.xls]

GeneName	log2FC	Pvalue	padj	C_1	C_2	C_3	A_1	A_2	A_3	EnsemblID	GeneID	chromosome	start	end	strand	Biological_Process	Molecular_Function	Cellular_Component	KO	Pathway	PathwayName	Description
Gm4342	1.82423630805654	0.651666662338353	1	0.0	0.0	2.0	0.0	0.0	0.0	ENSMUSG00000083911	NA	8	123853829	123854195	+	NA	NA	NA	NA	NA	NA	predicted gene 4342
Fam50a	-0.185821167106615	0.0712494322422134	0.149494172194241	727.0	624.0	726.0	760.0	817.0	787.0	ENSMUSG00000001962	108160	X	74313033	74320149	+	NA	NA	GO:0005634|nucleus;GO:0005654|nucleoplasm	K13119|protein FAM50	NA	NA	family with sequence similarity 50, member A
Fam50b	0.000749042709258439	0.999850641990408	1	0.0	1.0	0.0	0.0	1.0	0.0	ENSMUSG00000038246	108161	13	34734850	34747623	+	NA	NA	GO:0005634|nucleus;GO:0005654|nucleoplasm;GO:0045171|intercellular bridge	K13119|protein FAM50	NA	NA	family with sequence similarity 50, member B
Gm4349	1.73459325147987	0.151173569531726	0.273840057542255	5.0	4.0	8.0	3.0	0.0	2.0	ENSMUSG00000097532	NA	3	95427671	95431087	+	NA	NA	NA	NA	NA	NA	predicted gene 4349
Abcb6	-0.857020307954657	0.299044180201777	0.45945287227126	3.0	7.0	8.0	3.0	14.0	16.0	ENSMUSG00000026198	74104	1	75171717	75180392	-	GO:0006779|porphyrin-containing compound biosynthetic process;GO:0007420|brain development;GO:0015886|heme transport;GO:0043588|skin development;GO:0055085|transmembrane transport	NA	NA	K05661|ATP-binding cassette, subfamily B (MDR/TAP), member 6	mmu02010	ABC transporters	ATP-binding cassette, sub-family B (MDR/TAP), member 6
Abcb7	0.246240348812254	0.0163080486727839	0.0426946073555631	773.0	764.0	833.0	684.0	665.0	647.0	ENSMUSG00000031333	11306	X	104280657	104413856	-	GO:0006879|cellular iron ion homeostasis;GO:0055085|transmembrane transport	NA	NA	K05662|ATP-binding cassette, subfamily B (MDR/TAP), member 7	mmu02010	ABC transporters	ATP-binding cassette, sub-family B (MDR/TAP), member 7
Abcb4	-0.420139530553718	0.528316224850398	0.680375302298438	9.0	10.0	7.0	12.0	16.0	7.0	ENSMUSG00000042476	18670	5	8893717	8959231	+	GO:0006869|lipid transport;GO:0032376|positive regulation of cholesterol transport;GO:0032782|bile acid secretion;GO:0045332|phospholipid translocation;GO:0055085|transmembrane transport;GO:0055088|lipid homeostasis;GO:0061092|positive regulation of phospholipid translocation;GO:1901557|response to fenofibrate;GO:1903413|cellular response to bile acid;GO:2001140|positive regulation of phospholipi…	NA	NA	K05659|ATP-binding cassette, subfamily B (MDR/TAP), member 4 [EC:7.6.2.2]	mmu02010|mmu04976	ABC transporters|Bile secretion	ATP-binding cassette, sub-family B (MDR/TAP), member 4
Gm31406	2.45821427959476	0.531143675377191	1	0.0	3.0	0.0	0.0	0.0	0.0	ENSMUSG00000103640	NA	1	193040973	193042405	-	NA	NA	NA	NA	NA	NA	predicted gene, 31406
Abcb8	0.468063407953723	4.73978920802342e-05	0.000209253760282462	543.0	596.0	601.0	366.0	447.0	448.0	ENSMUSG00000028973	74610	5	24393663	24410054	+	GO:0055085|transmembrane transport	NA	NA	K05655|ATP-binding cassette, subfamily B (MDR/TAP), member 8	mmu02010	ABC transporters	ATP-binding cassette, sub-family B (MDR/TAP), member 8
Abcb9	-0.0583310514687798	0.707383377067411	0.818657917501285	250.0	234.0	213.0	212.0	271.0	246.0	ENSMUSG00000029408	56325	5	124061530	124095798	-	GO:0015031|protein transport;GO:0015833|peptide transport;GO:0055085|transmembrane transport	NA	NA	K05656|ATP-binding cassette, subfamily B (MDR/TAP), member 9	mmu02010|mmu04142	ABC transporters|Lysosome	ATP-binding cassette, sub-family B (MDR/TAP), member 9
Pcnx3	0.134875136788326	0.0540604233707725	0.118970809097788	2439.0	2580.0	2637.0	2175.0	2440.0	2367.0	ENSMUSG00000054874	104401	19	5664635	5688908	-	GO:0008150|biological_process	NA	NA	NA|(RefSeq) pecanex homolog 3	NA	NA	pecanex homolog 3
Pcnx4	-0.453001764141709	0.00450722056021459	0.0136572559016099	355.0	293.0	310.0	349.0	448.0	520.0	ENSMUSG00000034501	67708	12	72536383	72580119	+	NA	NA	GO:0016020|membrane;GO:0016021|integral component of membrane	NA|(RefSeq) pecanex homolog 4	NA	NA	pecanex homolog 4
Gm4353	0.204905612127226	0.902779593317056	0.943909448349057	0.0	8.0	0.0	3.0	3.0	1.0	ENSMUSG00000091900	NA	7	116082863	116084635	-	GO:0006913|nucleocytoplasmic transport;GO:0015031|protein transport;GO:0051028|mRNA transport;GO:1990830|cellular response to leukemia inhibitory factor	NA	NA	NA	NA	NA	predicted gene 4353
Pcnx2	0.10662003581881	0.695973811828846	0.81030048588823	65.0	59.0	60.0	59.0	60.0	52.0	ENSMUSG00000060212	270109	8	125751508	125898317	-	GO:0008150|biological_process	NA	NA	NA|(RefSeq) pecanex homolog 2	NA	NA	pecanex homolog 2
A330069K06Rik	0.000749063790922131	0.999850505557126	1	1.0	0.0	0.0	0.0	1.0	0.0	ENSMUSG00000103181	NA	3	80054892	80213085	+	NA	NA	NA	NA	NA	NA	RIKEN cDNA A330069K06 gene
AC164883.2	-2.17684941563915	0.369729835819607	1	1.0	0.0	0.0	0.0	3.0	2.0	ENSMUSG00000115508	NA	15	39040432	39041282	+	NA	NA	NA	NA	NA	NA	novel transcript
Gm31410	0.561409728325376	0.395974466205837	0.55871299697361	11.0	10.0	16.0	10.0	10.0	5.0	ENSMUSG00000111324	NA	9	116218802	116249753	+	NA	NA	NA	NA	NA	NA	predicted gene, 31410
Abcc3	-0.834166685515095	0.0102123481333374	0.0282760621988163	1055.0	989.0	1152.0	1319.0	1598.0	2793.0	ENSMUSG00000020865	76408	11	94343295	94392997	-	GO:0055085|transmembrane transport	NA	NA	K05667|ATP-binding cassette, subfamily C (CFTR/MRP), member 3	mmu01523|mmu02010|mmu04976	Antifolate resistance|ABC transporters|Bile secretion	ATP-binding cassette, sub-family C (CFTR/MRP), member 3
Abcc4	0.741651842232582	1.53126754250802e-09	1.17231839343197e-08	569.0	561.0	563.0	335.0	317.0	360.0	ENSMUSG00000032849	239273	14	118482692	118706219	-	GO:0006855|drug transmembrane transport;GO:0010033|response to organic substance;GO:0010243|response to organonitrogen compound;GO:0014070|response to organic cyclic compound;GO:0032310|prostaglandin secretion;GO:0042493|response to drug;GO:0048661|positive regulation of smooth muscle cell proliferation;GO:0055085|transmembrane transport;GO:0060271|cilium assembly	NA	NA	K05673|ATP-binding cassette, subfamily C (CFTR/MRP), member 4	mmu01523|mmu02010|mmu04024|mmu04976	Antifolate resistance|ABC transporters|cAMP signaling pathway|Bile secretion	ATP-binding cassette, sub-family C (CFTR/MRP), member 4
Abcc1	0.400356212242933	0.00477167022652144	0.0143655618586572	1401.0	1372.0	1454.0	821.0	1051.0	1342.0	ENSMUSG00000023088	17250	16	14361558	14475737	+	GO:0006855|drug transmembrane transport;GO:0006979|response to oxidative stress;GO:0015911|long-chain fatty acid import across plasma membrane;GO:0030335|positive regulation of cell migration;GO:0033700|phospholipid efflux;GO:0034775|glutathione transmembrane transport;GO:0042493|response to drug;GO:0042908|xenobiotic transport;GO:0045332|phospholipid translocation;GO:0046618|drug export;GO:00550…	NA	NA	K05665|ATP-binding cassette, subfamily C (CFTR/MRP), member 1	mmu01523|mmu02010|mmu04071|mmu04977|mmu05206	Antifolate resistance|ABC transporters|Sphingolipid signaling pathway|Vitamin digestion and absorption|MicroRNAs in cancer	ATP-binding cassette, sub-family C (CFTR/MRP), member 1
Abcc2	-1.15772037915458	0.448542625101781	0.608672673742517	1.0	4.0	1.0	1.0	13.0	0.0	ENSMUSG00000025194	100038628	19	43782192	43840740	+	GO:0006855|drug transmembrane transport;GO:0006979|response to oxidative stress;GO:0007565|female pregnancy;GO:0009408|response to heat;GO:0015694|mercury ion transport;GO:0015722|canalicular bile acid transport;GO:0015732|prostaglandin transport;GO:0016999|antibiotic metabolic process;GO:0030644|cellular chloride ion homeostasis;GO:0031427|response to methotrexate;GO:0032496|response to lipopoly…	NA	NA	NA|(RefSeq) predicted gene 10768	NA	NA	ATP-binding cassette, sub-family C (CFTR/MRP), member 2
Abcc8	-0.0832361224308818	0.834523041824205	0.904221303226617	34.0	27.0	30.0	21.0	34.0	42.0	ENSMUSG00000040136	20927	7	46104523	46180033	-	GO:0001678|cellular glucose homeostasis;GO:0006813|potassium ion transport;GO:0007565|female pregnancy;GO:0007613|memory;GO:0008542|visual learning;GO:0009268|response to pH;GO:0010043|response to zinc ion;GO:0010989|negative regulation of low-density lipoprotein particle clearance;GO:0016525|negative regulation of angiogenesis;GO:0032496|response to lipopolysaccharide;GO:0032760|positive regulat…	NA	NA	K05032|ATP-binding cassette subfamily C (CFTR/MRP) member 8	mmu02010|mmu04911|mmu04930	ABC transporters|Insulin secretion|Type II diabetes mellitus	ATP-binding cassette, sub-family C (CFTR/MRP), member 8
Abcc5	0.392859107025132	2.35628012505578e-06	1.25606884468974e-05	4489.0	4399.0	5093.0	3106.0	3784.0	3780.0	ENSMUSG00000022822	27416	16	20331303	20426394	-	GO:0015711|organic anion transport;GO:0055085|transmembrane transport	NA	NA	K05668|ATP-binding cassette, subfamily C (CFTR/MRP), member 5	mmu01523|mmu02010	Antifolate resistance|ABC transporters	ATP-binding cassette, sub-family C (CFTR/MRP), member 5
Abcc6	-0.877610813482353	0.170895347184464	0.301360832122751	7.0	6.0	10.0	15.0	11.0	16.0	ENSMUSG00000030834	27421	7	45967555	46030302	-	GO:0055085|transmembrane transport	NA	NA	K05669|ATP-binding cassette, subfamily C (CFTR/MRP), member 6	mmu02010	ABC transporters	ATP-binding cassette, sub-family C (CFTR/MRP), member 6
Abcc9	-0.367446168147844	0.0142574523199716	0.0379546832084356	262.0	241.0	272.0	281.0	337.0	384.0	ENSMUSG00000030249	20928	6	142587862	142702315	-	GO:0006813|potassium ion transport;GO:0051607|defense response to virus;GO:0055085|transmembrane transport;GO:0071805|potassium ion transmembrane transport;GO:1990573|potassium ion import across plasma membrane	NA	NA	K05033|ATP-binding cassette subfamily C (CFTR/MRP) member 9	mmu02010	ABC transporters	ATP-binding cassette, sub-family C (CFTR/MRP), member 9
Gm4322	0.96252123941445	0.813522117387366	1	1.0	0.0	0.0	0.0	0.0	0.0	ENSMUSG00000100690	NA	1	150268926	150269261	-	NA	NA	NA	NA	NA	NA	predicted gene 4322
T	-2.51425468916828	0.237881226117323	1	1.0	0.0	0.0	4.0	1.0	1.0	ENSMUSG00000062327	20997	17	8434423	8442496	+	GO:0000122|negative regulation of transcription by RNA polymerase II;GO:0001570|vasculogenesis;GO:0001756|somitogenesis;GO:0001839|neural plate morphogenesis;GO:0001843|neural tube closure;GO:0003007|heart morphogenesis;GO:0003257|positive regulation of transcription from RNA polymerase II promoter involved in myocardial precursor cell differentiation;GO:0006355|regulation of transcription, DNA-t…	NA	NA	K10172|brachyury protein	NA	NA	brachyury, T-box transcription factor T
Plk5	-1.52579123100416	1.15210141195227e-09	8.95532816825552e-09	47.0	58.0	48.0	111.0	159.0	173.0	ENSMUSG00000035486	216166	10	80356459	80365489	+	GO:0002357|defense response to tumor cell;GO:0006468|protein phosphorylation;GO:0006974|cellular response to DNA damage stimulus;GO:0007049|cell cycle;GO:0008285|negative regulation of cell population proliferation;GO:0010976|positive regulation of neuron projection development;GO:0016310|phosphorylation;GO:0030154|cell differentiation;GO:0042981|regulation of apoptotic process;GO:0051301|cell di…	NA	NA	K19596|inactive serine/threonine-protein kinase PLK5	NA	NA	polo like kinase 5
a	4.31633189199914	0.0217349826397215	0.054843966313459	3.0	4.0	4.0	0.0	0.0	0.0	ENSMUSG00000027596	50518	2	154791402	155051012	+	GO:0006091|generation of precursor metabolites and energy;GO:0008343|adult feeding behavior;GO:0009755|hormone-mediated signaling pathway;GO:0032402|melanosome transport;GO:0032438|melanosome organization;GO:0040030|regulation of molecular function, epigenetic;GO:0042438|melanin biosynthetic process;GO:0043473|pigmentation;GO:0048023|positive regulation of melanin biosynthetic process;GO:0071514|…	NA	NA	K08725|agouti signaling protein	mmu04916	Melanogenesis	nonagouti
Plk3	0.912040554196672	1.53058377973311e-10	1.29608249045793e-09	609.0	682.0	621.0	373.0	299.0	341.0	ENSMUSG00000028680	12795	4	117128655	117133963	-	GO:0000082|G1/S transition of mitotic cell cycle;GO:0000122|negative regulation of transcription by RNA polymerase II;GO:0000302|response to reactive oxygen species;GO:0006468|protein phosphorylation;GO:0006970|response to osmotic stress;GO:0006974|cellular response to DNA damage stimulus;GO:0009314|response to radiation;GO:0016310|phosphorylation;GO:0031122|cytoplasmic microtubule organization;G…	NA	NA	K08862|polo-like kinase 3 [EC:2.7.11.21]	mmu04068|mmu04625|mmu05152	FoxO signaling pathway|C-type lectin receptor signaling pathway|Tuberculosis	polo like kinase 3
Plk4	1.23132033444354	1.5932622250018e-15	1.96348800067207e-14	347.0	390.0	331.0	140.0	157.0	159.0	ENSMUSG00000025758	20873	3	40800019	40816883	+	GO:0006468|protein phosphorylation;GO:0007099|centriole replication;GO:0016310|phosphorylation;GO:0046601|positive regulation of centriole replication;GO:0060707|trophoblast giant cell differentiation;GO:0098535|de novo centriole assembly involved in multi-ciliated epithelial cell differentiation	NA	NA	K08863|polo-like kinase 4 [EC:2.7.11.21]	mmu04068	FoxO signaling pathway	polo like kinase 4
Gm4332	0.675528800272078	2.53992781086806e-06	1.34764651640879e-05	336.0	352.0	382.0	222.0	208.0	239.0	ENSMUSG00000106037	NA	3	119709516	119709861	+	NA	NA	NA	NA	NA	NA	predicted gene 4332
Plk1	2.09982981063831	7.27400099396163e-23	1.36079684738917e-21	275.0	311.0	402.0	91.0	66.0	72.0	ENSMUSG00000030867	18817	7	122159439	122169873	+	GO:0000070|mitotic sister chromatid segregation;GO:0000086|G2/M transition of mitotic cell cycle;GO:0000122|negative regulation of transcription by RNA polymerase II;GO:0000278|mitotic cell cycle;GO:0000281|mitotic cytokinesis;GO:0001578|microtubule bundle formation;GO:0006468|protein phosphorylation;GO:0007049|cell cycle;GO:0007094|mitotic spindle assembly checkpoint;GO:0007098|centrosome cycle;…	NA	NA	K06631|polo-like kinase 1 [EC:2.7.11.21]	mmu04068|mmu04110|mmu04114|mmu04914	FoxO signaling pathway|Cell cycle|Oocyte meiosis|Progesterone-mediated oocyte maturation	polo like kinase 1
Plk2	-0.0454821821027005	0.70948401561554	0.820053548173502	1301.0	1242.0	1522.0	1366.0	1240.0	1576.0	ENSMUSG00000021701	20620	13	110395046	110400844	+	GO:0000082|G1/S transition of mitotic cell cycle;GO:0000278|mitotic cell cycle;GO:0006468|protein phosphorylation;GO:0007052|mitotic spindle organization;GO:0007093|mitotic cell cycle checkpoint;GO:0007265|Ras protein signal transduction;GO:0007613|memory;GO:0010508|positive regulation of autophagy;GO:0016310|phosphorylation;GO:0016525|negative regulation of angiogenesis;GO:0018105|peptidyl-serin…	NA	NA	K08861|polo-like kinase 2 [EC:2.7.11.21]	mmu04068	FoxO signaling pathway	polo like kinase 2
Gm4335	0.915691399402808	0.791302489833256	1	2.0	0.0	0.0	0.0	1.0	0.0	ENSMUSG00000097989	NA	15	93196595	93197598	+	NA	NA	NA	NA	NA	NA	predicted gene 4335
Bmpr1a	-0.578794784303266	3.95601240867152e-09	2.89674761372386e-08	1478.0	1238.0	1471.0	2106.0	2071.0	2070.0	ENSMUSG00000021796	12166	14	34410734	34503341	-	GO:0001701|in utero embryonic development;GO:0001707|mesoderm formation;GO:0001756|somitogenesis;GO:0001880|Mullerian duct regression;GO:0002053|positive regulation of mesenchymal cell proliferation;GO:0002062|chondrocyte differentiation;GO:0003007|heart morphogenesis;GO:0003148|outflow tract septum morphogenesis;GO:0003151|outflow tract morphogenesis;GO:0003161|cardiac conduction system developm…	NA	NA	K04673|bone morphogenetic protein receptor type-1A [EC:2.7.11.30]	mmu04060|mmu04350|mmu04390|mmu04550|mmu05418	Cytokine-cytokine receptor interaction|TGF-beta signaling pathway|Hippo signaling pathway|Signaling pathways regulating pluripotency of stem cells|Fluid shear stress and atherosclerosis	bone morphogenetic protein receptor, type 1A
Bmpr1b	-1.03410571178139	7.61293349380496e-06	3.77578091482689e-05	88.0	94.0	91.0	140.0	178.0	243.0	ENSMUSG00000052430	12167	3	141837136	142169425	-	GO:0001501|skeletal system development;GO:0001502|cartilage condensation;GO:0001550|ovarian cumulus expansion;GO:0001654|eye development;GO:0002062|chondrocyte differentiation;GO:0002063|chondrocyte development;GO:0006468|protein phosphorylation;GO:0006703|estrogen biosynthetic process;GO:0006954|inflammatory response;GO:0007178|transmembrane receptor protein serine/threonine kinase signaling pat…	NA	NA	K13578|bone morphogenetic protein receptor type-1B [EC:2.7.11.30]	mmu04060|mmu04350|mmu04360|mmu04390|mmu04550|mmu05418	Cytokine-cytokine receptor interaction|TGF-beta signaling pathway|Axon guidance|Hippo signaling pathway|Signaling pathways regulating pluripotency of stem cells|Fluid shear stress and atherosclerosis	bone morphogenetic protein receptor, type 1B
Grpr	1.26764603786818	0.41243962644432	0.575078640353526	2.0	1.0	7.0	3.0	0.0	1.0	ENSMUSG00000031364	14829	X	163513904	163549677	-	GO:0007165|signal transduction;GO:0007186|G protein-coupled receptor signaling pathway;GO:0007200|phospholipase C-activating G protein-coupled receptor signaling pathway;GO:0007218|neuropeptide signaling pathway;GO:0007611|learning or memory;GO:0031989|bombesin receptor signaling pathway;GO:0035176|social behavior;GO:0036343|psychomotor behavior;GO:0042127|regulation of cell population proliferat…	NA	NA	K04169|gastrin-releasing peptide receptor	mmu04020|mmu04080	Calcium signaling pathway|Neuroactive ligand-receptor interaction	gastrin releasing peptide receptor
Abca1	0.725678297999992	8.84674119261821e-10	6.92849603047865e-09	3408.0	3322.0	3635.0	1740.0	2668.0	1903.0	ENSMUSG00000015243	11303	4	53030787	53159895	-	GO:0002790|peptide secretion;GO:0006497|protein lipidation;GO:0006911|phagocytosis, engulfment;GO:0007040|lysosome organization;GO:0007186|G protein-coupled receptor signaling pathway;GO:0007189|adenylate cyclase-activating G protein-coupled receptor signaling pathway;GO:0007584|response to nutrient;GO:0008203|cholesterol metabolic process;GO:0010875|positive regulation of cholesterol efflux;GO:0…	NA	NA	K05641|ATP-binding cassette, subfamily A (ABC1), member 1	mmu02010|mmu04975|mmu04979	ABC transporters|Fat digestion and absorption|Cholesterol metabolism	ATP-binding cassette, sub-family A (ABC1), member 1
Abca2	0.210886800895502	0.015707446649327	0.0413529582443306	2119.0	2398.0	2485.0	1780.0	2199.0	2086.0	ENSMUSG00000026944	11305	2	25428703	25448540	+	GO:0006357|regulation of transcription by RNA polymerase II;GO:0032383|regulation of intracellular cholesterol transport;GO:0042632|cholesterol homeostasis;GO:0048545|response to steroid hormone;GO:0055085|transmembrane transport;GO:0070723|response to cholesterol	NA	NA	K05642|ATP-binding cassette, subfamily A (ABC1), member 2	mmu02010|mmu04142	ABC transporters|Lysosome	ATP-binding cassette, sub-family A (ABC1), member 2
Abca5	-0.964887621140672	5.19264803896739e-20	8.2635800892127e-19	816.0	780.0	855.0	1671.0	1693.0	1417.0	ENSMUSG00000018800	217265	11	110269369	110337716	-	GO:0010745|negative regulation of macrophage derived foam cell differentiation;GO:0030301|cholesterol transport;GO:0033344|cholesterol efflux;GO:0034375|high-density lipoprotein particle remodeling;GO:0043691|reverse cholesterol transport;GO:0055085|transmembrane transport	NA	NA	K05648|ATP-binding cassette, subfamily A (ABC1), member 5	mmu02010	ABC transporters	ATP-binding cassette, sub-family A (ABC1), member 5
Abca6	-1.39701039263446	1.77646995563399e-07	1.08761514005999e-06	49.0	66.0	44.0	136.0	175.0	110.0	ENSMUSG00000044749	76184	11	110176820	110251776	-	GO:0006869|lipid transport;GO:0055085|transmembrane transport	NA	NA	K05649|ATP-binding cassette, subfamily A (ABC1), member 6	mmu02010	ABC transporters	ATP-binding cassette, sub-family A (ABC1), member 6
Abca3	-0.201506745397493	0.102856714817198	0.201976254089529	6264.0	5318.0	6424.0	7797.0	6173.0	6620.0	ENSMUSG00000024130	27410	17	24351950	24410201	+	GO:0051384|response to glucocorticoid;GO:0055085|transmembrane transport	NA	NA	K05643|ATP-binding cassette, subfamily A (ABC1), member 3	mmu02010	ABC transporters	ATP-binding cassette, sub-family A (ABC1), member 3
Abca4	-0.966062961946347	5.07378925025149e-10	4.07662144708022e-09	139.0	142.0	138.0	261.0	294.0	265.0	ENSMUSG00000028125	11304	3	122044443	122180123	+	GO:0006649|phospholipid transfer to membrane;GO:0006869|lipid transport;GO:0007601|visual perception;GO:0045332|phospholipid translocation;GO:0045494|photoreceptor cell maintenance;GO:0050896|response to stimulus;GO:0055085|transmembrane transport	NA	NA	K05644|ATP-binding cassette, subfamily A (ABC1), member 4	mmu02010	ABC transporters	ATP-binding cassette, sub-family A (ABC1), member 4
Abca9	-0.287884032342652	0.0307757386071897	0.074146917268089	319.0	341.0	304.0	368.0	448.0	365.0	ENSMUSG00000041797	217262	11	110100749	110168196	-	GO:0055085|transmembrane transport	NA	NA	K05651|ATP-binding cassette, subfamily A (ABC1), member 9	mmu02010	ABC transporters	ATP-binding cassette, sub-family A (ABC1), member 9
Abca7	0.392071235998785	4.93810704711485e-08	3.21981844637199e-07	2377.0	2462.0	2549.0	1720.0	2031.0	1891.0	ENSMUSG00000035722	27403	10	79996494	80015572	+	GO:0006909|phagocytosis;GO:0007613|memory;GO:0010875|positive regulation of cholesterol efflux;GO:0018149|peptide cross-linking;GO:0033344|cholesterol efflux;GO:0033700|phospholipid efflux;GO:0034205|amyloid-beta formation;GO:0034380|high-density lipoprotein particle assembly;GO:0034504|protein localization to nucleus;GO:0038027|apolipoprotein A-I-mediated signaling pathway;GO:0042985|negative re…	NA	NA	K05645|ATP-binding cassette, subfamily A (ABC1), member 7	mmu02010	ABC transporters	ATP-binding cassette, sub-family A (ABC1), member 7
Glcci1	0.679947889852311	0.0332568821983438	0.0790986343130077	52.0	98.0	75.0	37.0	51.0	53.0	ENSMUSG00000029638	170772	6	8509600	8597548	+	NA	NA	GO:0005737|cytoplasm	NA|(RefSeq) glucocorticoid induced transcript 1	NA	NA	glucocorticoid induced transcript 1
4933433G19Rik	0.0568008760962745	0.869127489388765	0.924963990156006	57.0	48.0	34.0	49.0	49.0	36.0	ENSMUSG00000114362	71226	13	66996819	67032408	-	NA	NA	NA	NA|(RefSeq) RIKEN cDNA 4933433G19 gene	NA	NA	RIKEN cDNA 4933433G19 gene
Pllp	-0.684558443925048	0.0511858509980628	0.11369288631011	37.0	43.0	28.0	73.0	53.0	47.0	ENSMUSG00000031775	67801	8	94674894	94696278	-	GO:0006811|ion transport;GO:0009611|response to wounding;GO:0042552|myelination	NA	NA	NA|(RefSeq) plasma membrane proteolipid	NA	NA	plasma membrane proteolipid
6430590A07Rik	-0.176709592240772	0.751761970760456	0.848708505954466	13.0	24.0	11.0	11.0	25.0	19.0	ENSMUSG00000097583	NA	3	40885897	40894193	-	NA	NA	NA	NA	NA	NA	RIKEN cDNA 6430590A07 gene
6720483E21Rik	-0.393053514280665	0.580421344110982	0.723095762500562	9.0	6.0	7.0	7.0	9.0	13.0	ENSMUSG00000097934	77741	1	20888650	20890473	-	NA	NA	NA	NA|(RefSeq) RIKEN cDNA 6720483E21 gene	NA	NA	RIKEN cDNA 6720483E21 gene
2310001K20Rik	0.00074886911942264	0.999851751948494	1	0.0	0.0	1.0	0.0	1.0	0.0	ENSMUSG00000108514	NA	7	76611065	76612015	+	NA	NA	NA	NA	NA	NA	RIKEN cDNA 2310001K20 gene
Nup85	-0.0211463257567185	0.831321742290877	0.90191034066746	855.0	798.0	834.0	739.0	894.0	898.0	ENSMUSG00000020739	445007	11	115564434	115583985	+	GO:0006913|nucleocytoplasmic transport;GO:0006935|chemotaxis;GO:0015031|protein transport;GO:0019221|cytokine-mediated signaling pathway;GO:0030032|lamellipodium assembly;GO:0048246|macrophage chemotaxis;GO:0051028|mRNA transport	NA	NA	K14304|nuclear pore complex protein Nup85	mmu03013	RNA transport	nucleoporin 85
Nup88	0.209067436892196	0.0229584991221474	0.0575191364971432	1242.0	1446.0	1416.0	1077.0	1256.0	1224.0	ENSMUSG00000040667	19069	11	70943058	70969973	-	GO:0000055|ribosomal large subunit export from nucleus;GO:0000056|ribosomal small subunit export from nucleus;GO:0000278|mitotic cell cycle;GO:0006913|nucleocytoplasmic transport;GO:0015031|protein transport;GO:0051028|mRNA transport;GO:0055085|transmembrane transport	NA	NA	K14318|nuclear pore complex protein Nup88	mmu03013	RNA transport	nucleoporin 88
Diras1	0.544790255648116	0.815480973818732	1	0.0	1.0	2.0	1.0	0.0	1.0	ENSMUSG00000043670	208666	10	81019589	81025662	-	GO:0007165|signal transduction	NA	NA	K07840|DIRAS family, GTP-binding Ras-like 1	NA	NA	DIRAS family, GTP-binding RAS-like 1
Diras2	-1.16099629548528	1.8128421546816e-07	1.10846196399601e-06	115.0	99.0	170.0	213.0	318.0	330.0	ENSMUSG00000047842	68203	13	52504380	52531279	-	GO:0007165|signal transduction;GO:0008150|biological_process	NA	NA	K07841|DIRAS family, GTP-binding Ras-like 2	NA	NA	DIRAS family, GTP-binding RAS-like 2
Nup93	0.561462181334704	5.74021768311021e-09	4.12725109378084e-08	763.0	775.0	811.0	499.0	564.0	531.0	ENSMUSG00000032939	71805	8	94214564	94317227	+	GO:0006913|nucleocytoplasmic transport;GO:0006998|nuclear envelope organization;GO:0015031|protein transport;GO:0051028|mRNA transport;GO:0051292|nuclear pore complex assembly;GO:0060391|positive regulation of SMAD protein signal transduction;GO:0060395|SMAD protein signal transduction;GO:0072001|renal system development;GO:0072015|glomerular visceral epithelial cell development;GO:0090521|glomer…	NA	NA	K14309|nuclear pore complex protein Nup93	mmu03013	RNA transport	nucleoporin 93
Lmbr1	-0.573619150991856	1.95381833135731e-06	1.05305029098736e-05	370.0	319.0	356.0	502.0	524.0	530.0	ENSMUSG00000010721	56873	5	29229802	29378390	-	GO:0035116|embryonic hindlimb morphogenesis;GO:0042733|embryonic digit morphogenesis	NA	NA	NA|(RefSeq) limb region 1	NA	NA	limb region 1
Gm4366	0.198754413967304	0.272147571425995	0.428190850672835	174.0	148.0	157.0	136.0	148.0	134.0	ENSMUSG00000107383	NA	7	116824510	116825851	-	NA	NA	NA	NA	NA	NA	predicted gene 4366
C530008M17Rik	-0.313779904645441	0.25982898329284	0.412996248514008	47.0	68.0	57.0	73.0	79.0	62.0	ENSMUSG00000036377	320827	5	76656512	76873554	+	NA	NA	NA	NA|(RefSeq) RIKEN cDNA C530008M17 gene	NA	NA	RIKEN cDNA C530008M17 gene
Ep300	-0.110326708449059	0.114342131267796	0.219676279055374	2569.0	2613.0	2613.0	2613.0	3064.0	2758.0	ENSMUSG00000055024	328572	15	81585351	81652077	+	GO:0000122|negative regulation of transcription by RNA polymerase II;GO:0001666|response to hypoxia;GO:0001756|somitogenesis;GO:0001934|positive regulation of protein phosphorylation;GO:0006355|regulation of transcription, DNA-templated;GO:0006473|protein acetylation;GO:0006475|internal protein amino acid acetylation;GO:0006915|apoptotic process;GO:0006990|positive regulation of transcription fro…	NA	NA	K04498|E1A/CREB-binding protein [EC:2.3.1.48]	mmu04024|mmu04066|mmu04068|mmu04110|mmu04310|mmu04330|mmu04350|mmu04520|mmu04630|mmu04720|mmu04916|mmu04919|mmu04922|mmu05016|mmu05152|mmu05161|mmu05164|mmu05165|mmu05166|mmu05167|mmu05168|mmu05200|mmu05203|mmu05206|mmu05211|mmu05215	cAMP signaling pathway|HIF-1 signaling pathway|FoxO signaling pathway|Cell cycle|Wnt signaling pathway|Notch signaling pathway|TGF-beta signaling pathway|Adherens junction|Jak-STAT signaling pathway|Long-term potentiation|Melanogenesis|Thyroid hormone signaling pathway|Glucagon signaling pathway|Huntington disease|Tuberculosis|Hepatitis B|Influenza A|Human papillomavirus infection|Human T-cell le…	E1A binding protein p300
Gemin6	0.348806346063835	0.165653348138616	0.294394808920257	85.0	91.0	87.0	73.0	58.0	75.0	ENSMUSG00000055760	67242	17	80224441	80228497	+	GO:0000245|spliceosomal complex assembly;GO:0000387|spliceosomal snRNP assembly;GO:0006397|mRNA processing;GO:0008380|RNA splicing	NA	NA	K13134|gem associated protein 6	mmu03013	RNA transport	gem nuclear organelle associated protein 6
Gemin7	-0.0572531193162517	0.633948599620277	0.764678475064964	760.0	626.0	712.0	764.0	737.0	680.0	ENSMUSG00000044709	69731	7	19564946	19577595	-	GO:0000387|spliceosomal snRNP assembly;GO:0006397|mRNA processing;GO:0008380|RNA splicing	NA	NA	K13135|gem associated protein 7	mmu03013	RNA transport	gem nuclear organelle associated protein 7
Gemin4	-0.357419224360846	0.734057391484005	0.836110990922275	3.0	4.0	5.0	9.0	1.0	5.0	ENSMUSG00000049396	276919	11	76210571	76217664	-	GO:0000387|spliceosomal snRNP assembly;GO:0006364|rRNA processing	NA	NA	K13132|gem associated protein 4	mmu03013	RNA transport	gem nuclear organelle associated protein 4
Nup98	0.0800976183288363	0.288454030996714	0.447610363206508	1611.0	1619.0	1763.0	1488.0	1661.0	1579.0	ENSMUSG00000063550	269966	7	102119398	102210176	-	GO:0006260|DNA replication;GO:0006606|protein import into nucleus;GO:0006913|nucleocytoplasmic transport;GO:0048026|positive regulation of mRNA splicing, via spliceosome;GO:0051292|nuclear pore complex assembly;GO:1903508|positive regulation of nucleic acid-templated transcription	NA	NA	K14297|nuclear pore complex protein Nup98-Nup96	mmu03013|mmu05164	RNA transport|Influenza A	nucleoporin 98
Gemin5	-0.0311625269370056	0.821337043533844	0.894685432426594	408.0	332.0	451.0	400.0	416.0	400.0	ENSMUSG00000037275	216766	11	58120002	58168539	-	GO:0000387|spliceosomal snRNP assembly;GO:0006397|mRNA processing;GO:0006412|translation;GO:0006417|regulation of translation;GO:0008380|RNA splicing	NA	NA	K13133|gem associated protein 5	mmu03013	RNA transport	gem nuclear organelle associated protein 5
Gemin8	0.00913132593986326	0.966820167781828	0.986027694826968	144.0	98.0	144.0	125.0	120.0	138.0	ENSMUSG00000040621	237221	X	166170454	166190512	+	GO:0000387|spliceosomal snRNP assembly;GO:0006397|mRNA processing;GO:0008380|RNA splicing	NA	NA	K13136|gem associated protein 8	mmu03013	RNA transport	gem nuclear organelle associated protein 8
Tbccd1	-0.0547168980448252	0.656675563414896	0.78154770774677	354.0	385.0	389.0	353.0	442.0	380.0	ENSMUSG00000004462	70573	16	22813214	22857669	-	GO:0000902|cell morphogenesis;GO:0008360|regulation of cell shape;GO:0030334|regulation of cell migration;GO:0051661|maintenance of centrosome location;GO:0051684|maintenance of Golgi location	NA	NA	K16810|TBCC domain-containing protein 1	NA	NA	TBCC domain containing 1
Smt3h1-ps	2.86070933329377	0.348529741393208	1	0.0	3.0	1.0	0.0	0.0	0.0	ENSMUSG00000082906	NA	X	153783340	153783619	+	NA	NA	NA	NA	NA	NA	SMT3 suppressor of mif two 3 homolog 1, pseudogene (S. cerevisiae)
Gm4374	0.96252123941445	0.813522117387366	1	0.0	0.0	1.0	0.0	0.0	0.0	ENSMUSG00000107639	NA	6	73528815	73529238	-	NA	NA	NA	NA	NA	NA	predicted gene 4374
Tgif2-ps2	-1.85432114283265	0.646084626834318	1	0.0	0.0	0.0	0.0	0.0	2.0	ENSMUSG00000045842	NA	17	40115358	40116068	+	NA	NA	NA	NA	NA	NA	TGFB-induced factor homeobox 2, pseudogene 2
Gemin2	0.167809650399168	0.3635059459791	0.526389147657915	171.0	176.0	202.0	130.0	170.0	190.0	ENSMUSG00000060121	66603	12	59013393	59028470	+	GO:0000245|spliceosomal complex assembly;GO:0000387|spliceosomal snRNP assembly;GO:0006397|mRNA processing;GO:0008380|RNA splicing	NA	NA	K13130|gem associated protein 2	mmu03013	RNA transport	gem nuclear organelle associated protein 2
Plp2	-0.186514915070867	0.0375812787806419	0.0876162423842859	999.0	1039.0	1081.0	1181.0	1171.0	1195.0	ENSMUSG00000031146	18824	X	7667941	7671390	-	NA	NA	GO:0005886|plasma membrane;GO:0016020|membrane;GO:0016021|integral component of membrane	NA|(RefSeq) proteolipid protein 2	NA	NA	proteolipid protein 2
Plp1	-0.540238151488701	0.0263850660735212	0.0647806763555555	77.0	59.0	65.0	95.0	109.0	89.0	ENSMUSG00000031425	18823	X	136822671	136839733	+	GO:0006954|inflammatory response;GO:0007229|integrin-mediated signaling pathway;GO:0008366|axon ensheathment;GO:0010001|glial cell differentiation;GO:0010628|positive regulation of gene expression;GO:0014002|astrocyte development;GO:0022010|central nervous system myelination;GO:0042552|myelination;GO:0042759|long-chain fatty acid biosynthetic process;GO:0061564|axon development	NA	NA	K17271|myelin proteolipid protein	NA	NA	proteolipid protein (myelin) 1
Ripply3	-0.580948081434569	5.96509080641995e-08	3.8536585288241e-07	900.0	726.0	887.0	1234.0	1332.0	1195.0	ENSMUSG00000022941	170765	16	94328420	94336935	+	GO:0000122|negative regulation of transcription by RNA polymerase II;GO:0007275|multicellular organism development;GO:0007507|heart development;GO:0008285|negative regulation of cell population proliferation;GO:0060037|pharyngeal system development	NA	NA	NA|(RefSeq) ripply transcriptional repressor 3	NA	NA	ripply transcriptional repressor 3
Ripply1	0.910094680714747	0.79154269229458	1	0.0	2.0	0.0	0.0	0.0	1.0	ENSMUSG00000072945	622473	X	139779549	139782353	-	GO:0001757|somite specification;GO:0007219|Notch signaling pathway;GO:0007275|multicellular organism development;GO:0009880|embryonic pattern specification;GO:0010468|regulation of gene expression;GO:0032525|somite rostral/caudal axis specification;GO:0045892|negative regulation of transcription, DNA-templated;GO:0060349|bone morphogenesis	NA	NA	NA|(RefSeq) ripply transcriptional repressor 1	NA	NA	ripply transcriptional repressor 1
Hist1h3d	-1.18652238418554	0.131820684240178	0.245836348919283	2.0	7.0	5.0	9.0	13.0	10.0	ENSMUSG00000099583	319149	13	23575763	23577011	+	GO:0000122|negative regulation of transcription by RNA polymerase II;GO:0006334|nucleosome assembly;GO:0006335|DNA replication-dependent nucleosome assembly;GO:0051290|protein heterotetramerization;GO:0060968|regulation of gene silencing	NA	NA	K11253|histone H3	mmu05034|mmu05202|mmu05322	Alcoholism|Transcriptional misregulation in cancer|Systemic lupus erythematosus	histone cluster 1, H3d
Fam58b	0.259474959933173	0.137238267137597	0.253600764424956	288.0	313.0	245.0	263.0	226.0	217.0	ENSMUSG00000049489	69109	11	78750506	78751729	-	GO:0000079|regulation of cyclin-dependent protein serine/threonine kinase activity;GO:0032147|activation of protein kinase activity;GO:0043410|positive regulation of MAPK cascade	NA	NA	NA|(RefSeq) cyclin Q	NA	NA	cyclin Q
Hist1h3e	-0.337195280752928	0.876387112599493	0.928921307440278	1.0	0.0	3.0	0.0	0.0	5.0	ENSMUSG00000069273	319151	13	23561534	23562369	-	GO:0000122|negative regulation of transcription by RNA polymerase II;GO:0006334|nucleosome assembly;GO:0006335|DNA replication-dependent nucleosome assembly;GO:0051290|protein heterotetramerization;GO:0060968|regulation of gene silencing	NA	NA	K11253|histone H3	mmu05034|mmu05202|mmu05322	Alcoholism|Transcriptional misregulation in cancer|Systemic lupus erythematosus	histone cluster 1, H3e
Hist1h3b	1.57295355373985	0.395820587833614	0.558528891184974	2.0	3.0	1.0	1.0	0.0	1.0	ENSMUSG00000069267	319150	13	23752267	23752886	+	GO:0000122|negative regulation of transcription by RNA polymerase II;GO:0006334|nucleosome assembly;GO:0006335|DNA replication-dependent nucleosome assembly;GO:0051290|protein heterotetramerization;GO:0060968|regulation of gene silencing	NA	NA	K11253|histone H3	mmu05034|mmu05202|mmu05322	Alcoholism|Transcriptional misregulation in cancer|Systemic lupus erythematosus	histone cluster 1, H3b
Hist1h3c	0.987064790527223	0.377741743145872	0.540073859046186	6.0	3.0	5.0	3.0	1.0	3.0	ENSMUSG00000069310	319148	13	23744973	23745602	-	GO:0000122|negative regulation of transcription by RNA polymerase II;GO:0006334|nucleosome assembly;GO:0006335|DNA replication-dependent nucleosome assembly;GO:0051290|protein heterotetramerization;GO:0060968|regulation of gene silencing	NA	NA	K11253|histone H3	mmu05034|mmu05202|mmu05322	Alcoholism|Transcriptional misregulation in cancer|Systemic lupus erythematosus	histone cluster 1, H3c
Hist1h3h	4.15644430783199	0.0499579076735873	0.111338363745327	1.0	1.0	8.0	0.0	0.0	0.0	ENSMUSG00000101355	319152	13	21717659	21718069	+	GO:0006334|nucleosome assembly;GO:0006335|DNA replication-dependent nucleosome assembly;GO:0051290|protein heterotetramerization;GO:0060968|regulation of gene silencing	NA	NA	K11253|histone H3	mmu05034|mmu05202|mmu05322	Alcoholism|Transcriptional misregulation in cancer|Systemic lupus erythematosus	histone cluster 1, H3h
Hist1h3i	-0.939440140535788	0.641534449857899	0.770305471730495	0.0	2.0	2.0	0.0	8.0	0.0	ENSMUSG00000101972	319153	13	21782960	21783370	-	GO:0006334|nucleosome assembly;GO:0006335|DNA replication-dependent nucleosome assembly;GO:0051290|protein heterotetramerization;GO:0060968|regulation of gene silencing	NA	NA	K11253|histone H3	mmu05034|mmu05202|mmu05322	Alcoholism|Transcriptional misregulation in cancer|Systemic lupus erythematosus	histone cluster 1, H3i
Hist1h3f	-0.549203620947235	0.830860050852604	1	2.0	0.0	0.0	1.0	2.0	0.0	ENSMUSG00000100210	260423	13	23544052	23545312	+	GO:0000122|negative regulation of transcription by RNA polymerase II;GO:0006334|nucleosome assembly;GO:0006335|DNA replication-dependent nucleosome assembly;GO:0051290|protein heterotetramerization;GO:0060968|regulation of gene silencing	NA	NA	K11253|histone H3	mmu05034|mmu05202|mmu05322	Alcoholism|Transcriptional misregulation in cancer|Systemic lupus erythematosus	histone cluster 1, H3f
Hist1h3g	0.00074886911942264	0.999851751948494	1	0.0	0.0	1.0	0.0	1.0	0.0	ENSMUSG00000099517	97908	13	23535422	23535951	+	GO:0006334|nucleosome assembly;GO:0006335|DNA replication-dependent nucleosome assembly;GO:0051290|protein heterotetramerization;GO:0060968|regulation of gene silencing	NA	NA	K11253|histone H3	mmu05034|mmu05202|mmu05322	Alcoholism|Transcriptional misregulation in cancer|Systemic lupus erythematosus	histone cluster 1, H3g
Pls3	-0.390369496470947	8.23508421194501e-06	4.06324297691896e-05	4350.0	3902.0	4746.0	5470.0	5571.0	5978.0	ENSMUSG00000016382	102866	X	75785654	75875182	-	GO:0051017|actin filament bundle assembly;GO:0060348|bone development;GO:0099140|presynaptic actin cytoskeleton organization	NA	NA	K17336|plastin-3	NA	NA	plastin 3 (T-isoform)
Pls1	-0.330921571772115	0.00403288291842124	0.0123532590973481	398.0	385.0	422.0	506.0	532.0	478.0	ENSMUSG00000049493	102502	9	95752642	95845311	-	GO:0001951|intestinal D-glucose absorption;GO:0032532|regulation of microvillus length;GO:0040018|positive regulation of multicellular organism growth;GO:0051017|actin filament bundle assembly;GO:1902896|terminal web assembly;GO:1903078|positive regulation of protein localization to plasma membrane	NA	NA	K17275|plastin-1	NA	NA	plastin 1 (I-isoform)
Hist1h3a	1.73736869186703	0.286403752713993	0.445182716137124	0.0	7.0	3.0	1.0	1.0	1.0	ENSMUSG00000069265	360198	13	23761853	23762386	-	GO:0006334|nucleosome assembly;GO:0006335|DNA replication-dependent nucleosome assembly;GO:0051290|protein heterotetramerization;GO:0060968|regulation of gene silencing	NA	NA	K11253|histone H3	mmu05034|mmu05202|mmu05322	Alcoholism|Transcriptional misregulation in cancer|Systemic lupus erythematosus	histone cluster 1, H3a
Cfl1	0.821103322939673	1.36151871105533e-28	3.2468344806795e-27	15541.0	16304.0	16153.0	9224.0	9358.0	8578.0	ENSMUSG00000056201	12631	19	5490455	5495201	+	GO:0000281|mitotic cytokinesis;GO:0001755|neural crest cell migration;GO:0001842|neural fold formation;GO:0006468|protein phosphorylation;GO:0006606|protein import into nucleus;GO:0007010|cytoskeleton organization;GO:0007015|actin filament organization;GO:0007162|negative regulation of cell adhesion;GO:0009615|response to virus;GO:0010592|positive regulation of lamellipodium assembly;GO:0010593|n…	NA	NA	K05765|cofilin	mmu04360|mmu04666|mmu04810|mmu05133|mmu05170	Axon guidance|Fc gamma R-mediated phagocytosis|Regulation of actin cytoskeleton|Pertussis|Human immunodeficiency virus 1 infection	cofilin 1, non-muscle
Cfl2	-0.50930619891735	1.17248011359708e-10	1.00280447121734e-09	1308.0	1307.0	1351.0	1696.0	1996.0	1966.0	ENSMUSG00000062929	12632	12	54858809	54862877	-	GO:0007015|actin filament organization;GO:0007519|skeletal muscle tissue development;GO:0030042|actin filament depolymerization;GO:0030043|actin filament fragmentation;GO:0030836|positive regulation of actin filament depolymerization;GO:0045214|sarcomere organization;GO:0046716|muscle cell cellular homeostasis	NA	NA	K05765|cofilin	mmu04360|mmu04666|mmu04810|mmu05133|mmu05170	Axon guidance|Fc gamma R-mediated phagocytosis|Regulation of actin cytoskeleton|Pertussis|Human immunodeficiency virus 1 infection	cofilin 2, muscle
Fam57a	0.142114164490804	0.310580397687351	0.471649893326214	336.0	358.0	377.0	344.0	300.0	324.0	ENSMUSG00000069808	116972	11	76179671	76214827	+	GO:0008150|biological_process	NA	NA	NA|(RefSeq) family with sequence similarity 57, member A	NA	NA	family with sequence similarity 57, member A
Fam57b	-0.949855251763605	1.80682522097773e-05	8.49197181531e-05	91.0	99.0	90.0	152.0	240.0	153.0	ENSMUSG00000058966	68952	7	126797668	126830219	+	GO:0006629|lipid metabolic process;GO:0045599|negative regulation of fat cell differentiation;GO:0046513|ceramide biosynthetic process	NA	NA	NA|(RefSeq) family with sequence similarity 57, member B	NA	NA	family with sequence similarity 57, member B
Hist1h1t	-1.50094428135519	0.584815957236693	1	0.0	1.0	0.0	1.0	0.0	2.0	ENSMUSG00000036211	107970	13	23695814	23696725	+	GO:0006334|nucleosome assembly;GO:0007283|spermatogenesis	NA	NA	K11275|histone H1/5	NA	NA	histone cluster 1, H1t
Gm31463	-0.867285208651203	0.239727547854037	0.389093580889425	4.0	7.0	6.0	9.0	9.0	13.0	ENSMUSG00000108932	102633702	8	8576522	8580342	+	NA	NA	NA	NA|(RefSeq) predicted gene, 31463	NA	NA	predicted gene, 31463
Hist1h1b	1.26327445585351	0.26674830303553	0.421636123808843	5.0	2.0	10.0	2.0	1.0	4.0	ENSMUSG00000058773	56702	13	21779883	21780625	-	GO:0006334|nucleosome assembly;GO:0007517|muscle organ development	NA	NA	K11275|histone H1/5	NA	NA	histone cluster 1, H1b
Hist1h1c	0.5226634990328	0.00039598892542616	0.00149661995548573	2240.0	2082.0	1833.0	1499.0	1703.0	1097.0	ENSMUSG00000036181	50708	13	23738808	23740367	+	GO:0000122|negative regulation of transcription by RNA polymerase II;GO:0006334|nucleosome assembly;GO:0006357|regulation of transcription by RNA polymerase II;GO:0016584|nucleosome positioning;GO:0080182|histone H3-K4 trimethylation;GO:0098532|histone H3-K27 trimethylation	NA	NA	K11275|histone H1/5	NA	NA	histone cluster 1, H1c
Hist1h1d	1.44291178953704	0.019217982306087	0.0493070137176056	16.0	21.0	17.0	5.0	9.0	6.0	ENSMUSG00000052565	14957	13	23553262	23560686	+	GO:0000122|negative regulation of transcription by RNA polymerase II;GO:0006334|nucleosome assembly;GO:0006357|regulation of transcription by RNA polymerase II;GO:0016584|nucleosome positioning;GO:0080182|histone H3-K4 trimethylation;GO:0098532|histone H3-K27 trimethylation	NA	NA	K11275|histone H1/5	NA	NA	histone cluster 1, H1d
Hist1h1e	0.515140706673591	0.3864038183942	0.549180570945393	12.0	14.0	28.0	8.0	19.0	11.0	ENSMUSG00000051627	50709	13	23620629	23622558	-	GO:0000122|negative regulation of transcription by RNA polymerase II;GO:0006334|nucleosome assembly;GO:0006357|regulation of transcription by RNA polymerase II;GO:0016584|nucleosome positioning;GO:0080182|histone H3-K4 trimethylation;GO:0098532|histone H3-K27 trimethylation	NA	NA	K11275|histone H1/5	NA	NA	histone cluster 1, H1e
Vsig10	-0.13928704662493	0.125776683208447	0.236820886959208	778.0	846.0	835.0	862.0	938.0	911.0	ENSMUSG00000066894	231668	5	117319083	117355005	+	GO:0008150|biological_process	NA	NA	NA|(RefSeq) V-set and immunoglobulin domain containing 10	NA	NA	V-set and immunoglobulin domain containing 10
Gm31479	-0.961032112228038	0.813805320239463	1	0.0	0.0	0.0	0.0	1.0	0.0	ENSMUSG00000109632	NA	7	45597140	45599569	+	NA	NA	NA	NA	NA	NA	predicted gene, 31479
Pcdhac1	-0.786928045027471	0.532401567348853	0.683975986985871	0.0	3.0	4.0	3.0	3.0	6.0	ENSMUSG00000103255	353236	18	37090013	37187657	+	GO:0007155|cell adhesion;GO:0007156|homophilic cell adhesion via plasma membrane adhesion molecules	NA	NA	K16493|protocadherin alpha	NA	NA	protocadherin alpha subfamily C, 1
Pcdhac2	-2.23811474809858	6.85743368795389e-20	1.08766644229334e-18	55.0	74.0	45.0	287.0	328.0	209.0	ENSMUSG00000102697	353237	18	37143503	37187657	+	GO:0007155|cell adhesion;GO:0007156|homophilic cell adhesion via plasma membrane adhesion molecules;GO:0007399|nervous system development	NA	NA	K16493|protocadherin alpha	NA	NA	protocadherin alpha subfamily C, 2
Gm4316	2.42545661338786	0.473713766354335	1	0.0	1.0	2.0	0.0	0.0	0.0	ENSMUSG00000110537	NA	8	123165255	123178765	+	NA	NA	NA	NA	NA	NA	predicted gene 4316
Gm31450	1.87856620815924	0.641605723238394	1	2.0	0.0	0.0	0.0	0.0	0.0	ENSMUSG00000114057	NA	13	15931682	15934681	+	NA	NA	NA	NA	NA	NA	predicted gene, 31450
Fam53a	0.0297001571995834	0.76464419063614	0.857302215709703	883.0	928.0	986.0	926.0	976.0	838.0	ENSMUSG00000037339	74504	5	33600347	33629635	-	GO:0006606|protein import into nucleus	NA	NA	NA|(RefSeq) family with sequence similarity 53, member A	NA	NA	family with sequence similarity 53, member A
Gm31452	-0.961032112228038	0.813805320239463	1	0.0	0.0	0.0	0.0	1.0	0.0	ENSMUSG00000114311	NA	13	107063693	107099252	+	NA	NA	NA	NA	NA	NA	predicted gene, 31452
Gm4319	1.82423630805654	0.651666662338353	1	0.0	0.0	2.0	0.0	0.0	0.0	ENSMUSG00000102123	NA	1	72107155	72122001	-	NA	NA	NA	NA	NA	NA	predicted gene 4319
Fam53b	0.0275001705626223	0.751313633932533	0.848310825334824	2415.0	2131.0	2290.0	2198.0	2217.0	2292.0	ENSMUSG00000030956	77938	7	132712082	132813886	-	GO:0016055|Wnt signaling pathway;GO:0060828|regulation of canonical Wnt signaling pathway;GO:0090263|positive regulation of canonical Wnt signaling pathway	NA	NA	NA|(RefSeq) family with sequence similarity 53, member B	NA	NA	family with sequence similarity 53, member B
Fam53c	-0.190595964697671	0.0386554529580801	0.0897262074642483	970.0	887.0	998.0	983.0	1139.0	1142.0	ENSMUSG00000034300	66306	18	34758906	34773760	+	GO:0008150|biological_process	NA	NA	NA|(RefSeq) family with sequence similarity 53, member C	NA	NA	family with sequence similarity 53, member C
Pltp	-0.695827606308458	4.2158100946223e-18	6.09174350900296e-17	3236.0	2986.0	3451.0	5042.0	5756.0	4890.0	ENSMUSG00000017754	18830	2	164839518	164857711	-	GO:0006629|lipid metabolic process;GO:0006869|lipid transport;GO:0010189|vitamin E biosynthetic process;GO:0010875|positive regulation of cholesterol efflux;GO:0015914|phospholipid transport;GO:0030317|flagellated sperm motility;GO:0034375|high-density lipoprotein particle remodeling;GO:0035627|ceramide transport	NA	NA	K08761|phospholipid transfer protein	mmu03320|mmu04979	PPAR signaling pathway|Cholesterol metabolism	phospholipid transfer protein
9130008F23Rik	0.019792080586128	0.948470082241881	0.972352607966045	63.0	53.0	87.0	67.0	51.0	81.0	ENSMUSG00000054951	71583	17	40875482	40880558	-	GO:0001835|blastocyst hatching	NA	NA	NA|(RefSeq) RIKEN cDNA 9130008F23 gene	NA	NA	RIKEN cDNA 9130008F23 gene
1110019B22Rik	1.87856620815924	0.641605723238394	1	2.0	0.0	0.0	0.0	0.0	0.0	ENSMUSG00000112289	NA	10	95719133	95722500	-	NA	NA	NA	NA	NA	NA	RIKEN cDNA 1110019B22 gene
Bod1l	-0.0241098787288932	0.784362199630633	0.870802954564227	1360.0	1520.0	1418.0	1365.0	1611.0	1406.0	ENSMUSG00000061755	665775	5	41787538	41844315	-	GO:0006281|DNA repair;GO:0006974|cellular response to DNA damage stimulus;GO:0031297|replication fork processing	NA	NA	NA|(RefSeq) biorientation of chromosomes in cell division 1-like	NA	NA	biorientation of chromosomes in cell division 1-like
3110002H16Rik	0.169812090551909	0.0922564215764863	0.184768272460131	819.0	842.0	900.0	726.0	858.0	697.0	ENSMUSG00000024410	76482	18	12168717	12189997	+	GO:0006914|autophagy;GO:0010506|regulation of autophagy	NA	NA	NA|(RefSeq) regulator of MON1-CCZ1	NA	NA	regulator of MON1-CCZ1
Hist1h4m	-0.812397553421986	0.212471337658084	0.355534490729332	10.0	4.0	11.0	14.0	19.0	11.0	ENSMUSG00000069306	100041230	13	21811746	21812147	+	GO:0006334|nucleosome assembly;GO:0006335|DNA replication-dependent nucleosome assembly;GO:0006336|DNA replication-independent nucleosome assembly;GO:0006352|DNA-templated transcription, initiation;GO:0045653|negative regulation of megakaryocyte differentiation;GO:0051290|protein heterotetramerization	NA	NA	K11254|histone H4	mmu05034|mmu05203|mmu05322	Alcoholism|Viral carcinogenesis|Systemic lupus erythematosus	histone cluster 1, H4m
Hist1h4n	0.156031733183309	0.894231489496056	0.938913564361573	5.0	8.0	1.0	2.0	10.0	1.0	ENSMUSG00000069305	319161	13	21831767	21832196	-	GO:0006334|nucleosome assembly;GO:0006335|DNA replication-dependent nucleosome assembly;GO:0006336|DNA replication-independent nucleosome assembly;GO:0006352|DNA-templated transcription, initiation;GO:0045653|negative regulation of megakaryocyte differentiation;GO:0051290|protein heterotetramerization	NA	NA	K11254|histone H4	mmu05034|mmu05203|mmu05322	Alcoholism|Viral carcinogenesis|Systemic lupus erythematosus	histone cluster 1, H4n
Hist1h4k	0.881154007174049	0.200405090458512	0.340491439632927	19.0	7.0	20.0	5.0	7.0	13.0	ENSMUSG00000064288	319160	13	21750194	21750505	-	GO:0006334|nucleosome assembly;GO:0006335|DNA replication-dependent nucleosome assembly;GO:0006336|DNA replication-independent nucleosome assembly;GO:0006352|DNA-templated transcription, initiation;GO:0045653|negative regulation of megakaryocyte differentiation;GO:0051290|protein heterotetramerization	NA	NA	K11254|histone H4	mmu05034|mmu05203|mmu05322	Alcoholism|Viral carcinogenesis|Systemic lupus erythematosus	histone cluster 1, H4k
Gm31432	1.82423630805654	0.651666662338353	1	0.0	0.0	2.0	0.0	0.0	0.0	ENSMUSG00000110767	NA	9	46532757	46543376	+	NA	NA	NA	NA	NA	NA	predicted gene, 31432
Hist1h4f	0.446187203846378	0.829769129738284	1	1.0	3.0	0.0	1.0	2.0	0.0	ENSMUSG00000069274	319157	13	23551258	23551648	-	GO:0006334|nucleosome assembly;GO:0006335|DNA replication-dependent nucleosome assembly;GO:0006336|DNA replication-independent nucleosome assembly;GO:0006352|DNA-templated transcription, initiation;GO:0045653|negative regulation of megakaryocyte differentiation;GO:0051290|protein heterotetramerization	NA	NA	K11254|histone H4	mmu05034|mmu05203|mmu05322	Alcoholism|Viral carcinogenesis|Systemic lupus erythematosus	histone cluster 1, H4f
Hist1h4c	1.10057900684101	0.178875541336231	0.312495465986326	8.0	6.0	14.0	4.0	4.0	5.0	ENSMUSG00000060678	319155	13	23697635	23698454	-	GO:0006334|nucleosome assembly;GO:0006335|DNA replication-dependent nucleosome assembly;GO:0006336|DNA replication-independent nucleosome assembly;GO:0006352|DNA-templated transcription, initiation;GO:0045653|negative regulation of megakaryocyte differentiation;GO:0051290|protein heterotetramerization	NA	NA	K11254|histone H4	mmu05034|mmu05203|mmu05322	Alcoholism|Viral carcinogenesis|Systemic lupus erythematosus	histone cluster 1, H4c
Hist1h4d	1.18657690576483	0.146904849532438	0.267549070205907	14.0	8.0	12.0	6.0	8.0	1.0	ENSMUSG00000061482	319156	13	23581598	23582735	+	GO:0006334|nucleosome assembly;GO:0006335|DNA replication-dependent nucleosome assembly;GO:0006336|DNA replication-independent nucleosome assembly;GO:0006352|DNA-templated transcription, initiation;GO:0045653|negative regulation of megakaryocyte differentiation;GO:0051290|protein heterotetramerization	NA	NA	K11254|histone H4	mmu05034|mmu05203|mmu05322	Alcoholism|Viral carcinogenesis|Systemic lupus erythematosus	histone cluster 1, H4d
Hist1h4i	0.430718170070883	0.235444814265756	0.383795626969262	59.0	38.0	41.0	32.0	44.0	27.0	ENSMUSG00000060639	319158	13	22040636	22041362	-	GO:0006334|nucleosome assembly;GO:0006335|DNA replication-dependent nucleosome assembly;GO:0006336|DNA replication-independent nucleosome assembly;GO:0006352|DNA-templated transcription, initiation;GO:0045653|negative regulation of megakaryocyte differentiation;GO:0051290|protein heterotetramerization	NA	NA	K11254|histone H4	mmu05034|mmu05203|mmu05322	Alcoholism|Viral carcinogenesis|Systemic lupus erythematosus	histone cluster 1, H4i
Hist1h4j	0.550037779674868	0.569477509218137	0.715435904560084	6.0	2.0	14.0	5.0	8.0	2.0	ENSMUSG00000067455	319159	13	21735064	21735837	+	GO:0006334|nucleosome assembly;GO:0006335|DNA replication-dependent nucleosome assembly;GO:0006336|DNA replication-independent nucleosome assembly;GO:0006352|DNA-templated transcription, initiation;GO:0045653|negative regulation of megakaryocyte differentiation;GO:0051290|protein heterotetramerization	NA	NA	K11254|histone H4	mmu05034|mmu05203|mmu05322	Alcoholism|Viral carcinogenesis|Systemic lupus erythematosus	histone cluster 1, H4j
Hist1h4h	-0.474811457700342	0.168892026726906	0.298771422113382	28.0	31.0	52.0	49.0	57.0	48.0	ENSMUSG00000060981	69386	13	23531050	23531519	+	GO:0006334|nucleosome assembly;GO:0006335|DNA replication-dependent nucleosome assembly;GO:0006336|DNA replication-independent nucleosome assembly;GO:0006352|DNA-templated transcription, initiation;GO:0045653|negative regulation of megakaryocyte differentiation;GO:0051290|protein heterotetramerization	NA	NA	K11254|histone H4	mmu05034|mmu05203|mmu05322	Alcoholism|Viral carcinogenesis|Systemic lupus erythematosus	histone cluster 1, H4h
Mpc1-ps	0.241128032459808	0.0385973408062845	0.0896261792205075	565.0	565.0	596.0	436.0	481.0	545.0	ENSMUSG00000091498	NA	12	110858565	110858894	-	NA	NA	NA	NA	NA	NA	mitochondrial pyruvate carrier 1, pseudogene
Hk1os	0.736562172436476	0.258399360627285	0.411491069882183	24.0	7.0	19.0	8.0	8.0	14.0	ENSMUSG00000085347	NA	10	62340256	62363367	+	NA	NA	NA	NA	NA	NA	hexokinase 1, opposite strand
Hist1h4a	1.02920169526514	0.586707316716197	0.728304230750511	3.0	0.0	3.0	0.0	2.0	1.0	ENSMUSG00000060093	326619	13	23760692	23761230	-	GO:0006334|nucleosome assembly;GO:0006335|DNA replication-dependent nucleosome assembly;GO:0006336|DNA replication-independent nucleosome assembly;GO:0006352|DNA-templated transcription, initiation;GO:0045653|negative regulation of megakaryocyte differentiation;GO:0051290|protein heterotetramerization	NA	NA	K11254|histone H4	mmu05034|mmu05203|mmu05322	Alcoholism|Viral carcinogenesis|Systemic lupus erythematosus	histone cluster 1, H4a
Enox1	0.375294365303865	0.376003402888341	0.538338789331701	24.0	27.0	31.0	24.0	20.0	19.0	ENSMUSG00000022012	239188	14	77156763	77721760	+	GO:0007624|ultradian rhythm;GO:0008150|biological_process;GO:0048511|rhythmic process;GO:0055114|oxidation-reduction process	NA	NA	NA|(RefSeq) ecto-NOX disulfide-thiol exchanger 1	NA	NA	ecto-NOX disulfide-thiol exchanger 1
Enox2	-0.158331089628131	0.308125010933037	0.469144797549594	342.0	287.0	354.0	393.0	396.0	307.0	ENSMUSG00000031109	209224	X	49009707	49288259	-	GO:0007624|ultradian rhythm;GO:0040008|regulation of growth;GO:0048511|rhythmic process;GO:0055114|oxidation-reduction process	NA	NA	NA|(RefSeq) ecto-NOX disulfide-thiol exchanger 2	NA	NA	ecto-NOX disulfide-thiol exchanger 2
Abcb10	-0.376948756802358	0.00414645045851167	0.0126669975550463	430.0	369.0	464.0	479.0	552.0	611.0	ENSMUSG00000031974	56199	8	123952459	123983122	-	GO:0055085|transmembrane transport	NA	NA	K05657|ATP-binding cassette, subfamily B (MDR/TAP), member 10	mmu02010	ABC transporters	ATP-binding cassette, sub-family B (MDR/TAP), member 10
Fnip1	0.119798958047467	0.164779054538079	0.293037384405758	1374.0	1338.0	1432.0	1218.0	1414.0	1189.0	ENSMUSG00000035992	216742	11	54438199	54518235	+	GO:0000122|negative regulation of transcription by RNA polymerase II;GO:0001932|regulation of protein phosphorylation;GO:0001934|positive regulation of protein phosphorylation;GO:0002327|immature B cell differentiation;GO:0002904|positive regulation of B cell apoptotic process;GO:0007005|mitochondrion organization;GO:0009267|cellular response to starvation;GO:0031334|positive regulation of protei…	NA	NA	K20400|folliculin-interacting protein 1	mmu04150	mTOR signaling pathway	folliculin interacting protein 1
Fnip2	0.976929609595082	3.37434350974439e-16	4.31204250113e-15	1361.0	1159.0	1443.0	579.0	805.0	638.0	ENSMUSG00000061175	329679	3	79455974	79567796	-	GO:0000122|negative regulation of transcription by RNA polymerase II;GO:0001932|regulation of protein phosphorylation;GO:0006468|protein phosphorylation;GO:0006974|cellular response to DNA damage stimulus;GO:0007005|mitochondrion organization;GO:0008630|intrinsic apoptotic signaling pathway in response to DNA damage;GO:0031334|positive regulation of protein complex assembly;GO:0033138|positive re…	NA	NA	K20401|folliculin-interacting protein 2	mmu04150	mTOR signaling pathway	folliculin interacting protein 2
Gsap	1.34404485705827	5.68388955345197e-45	2.2918940461225e-43	3405.0	3718.0	3969.0	1437.0	1365.0	1559.0	ENSMUSG00000039934	212167	5	21186255	21315132	+	GO:0030162|regulation of proteolysis;GO:1902004|positive regulation of amyloid-beta formation	NA	NA	NA|(RefSeq) gamma-secretase activating protein	NA	NA	gamma-secretase activating protein
Hnrnpr	-0.0310617971018075	0.694866534015735	0.809367448965292	2187.0	2265.0	2409.0	2303.0	2525.0	2187.0	ENSMUSG00000066037	74326	4	136310942	136359447	+	GO:0007623|circadian rhythm;GO:0043086|negative regulation of catalytic activity;GO:0061014|positive regulation of mRNA catabolic process;GO:0061157|mRNA destabilization	NA	NA	K13161|heterogeneous nuclear ribonucleoprotein R	NA	NA	heterogeneous nuclear ribonucleoprotein R
Pcdhb16	-0.318942249640801	0.16656784614876	0.29571181432523	85.0	84.0	74.0	104.0	94.0	105.0	ENSMUSG00000047910	93887	18	37477814	37483038	+	GO:0007155|cell adhesion;GO:0007156|homophilic cell adhesion via plasma membrane adhesion molecules;GO:0007268|chemical synaptic transmission;GO:0007416|synapse assembly;GO:0016339|calcium-dependent cell-cell adhesion via plasma membrane cell adhesion molecules	NA	NA	K16494|protocadherin beta	NA	NA	protocadherin beta 16
Pcdhb17	-0.596977476585269	0.000460638570566204	0.00171864697061361	121.0	134.0	137.0	184.0	216.0	194.0	ENSMUSG00000046387	93888	18	37484795	37489454	+	GO:0007155|cell adhesion;GO:0007156|homophilic cell adhesion via plasma membrane adhesion molecules	NA	NA	K16494|protocadherin beta	NA	NA	protocadherin beta 17
Pcdhb18	-0.811825447308598	0.0175729293127805	0.045581157842593	31.0	27.0	32.0	43.0	69.0	47.0	ENSMUSG00000048347	93889	18	37489465	37494505	+	GO:0007155|cell adhesion;GO:0007156|homophilic cell adhesion via plasma membrane adhesion molecules	NA	NA	K16494|protocadherin beta	NA	NA	protocadherin beta 18
Hnrnpu	0.117422535104972	0.077113024856495	0.159580842336315	9778.0	10671.0	10873.0	9355.0	9931.0	9593.0	ENSMUSG00000039630	51810	1	178321108	178337797	-	GO:0000122|negative regulation of transcription by RNA polymerase II;GO:0000381|regulation of alternative mRNA splicing, via spliceosome;GO:0006325|chromatin organization;GO:0006397|mRNA processing;GO:0007049|cell cycle;GO:0007275|multicellular organism development;GO:0007346|regulation of mitotic cell cycle;GO:0008380|RNA splicing;GO:0009048|dosage compensation by inactivation of X chromosome;GO…	NA	NA	K12888|heterogeneous nuclear ribonucleoprotein U	mmu03040	Spliceosome	heterogeneous nuclear ribonucleoprotein U
Pcdhb19	-0.200555456414388	0.591516114055581	0.731989691996929	43.0	55.0	25.0	50.0	53.0	39.0	ENSMUSG00000043313	93890	18	37496991	37504128	+	GO:0007155|cell adhesion;GO:0007156|homophilic cell adhesion via plasma membrane adhesion molecules	NA	NA	K16494|protocadherin beta	NA	NA	protocadherin beta 19
Pcdhb12	-0.921548162923659	0.118056658018651	0.225306242689737	24.0	4.0	15.0	31.0	21.0	29.0	ENSMUSG00000043458	93883	18	37435621	37438654	+	GO:0007155|cell adhesion;GO:0007156|homophilic cell adhesion via plasma membrane adhesion molecules	NA	NA	K16494|protocadherin beta	NA	NA	protocadherin beta 12
Pcdhb13	-0.188179943989722	0.7131700264788	0.822645333196886	18.0	13.0	21.0	18.0	14.0	27.0	ENSMUSG00000047307	93884	18	37442500	37446209	+	GO:0007155|cell adhesion;GO:0007156|homophilic cell adhesion via plasma membrane adhesion molecules	NA	NA	K16494|protocadherin beta	NA	NA	protocadherin beta 13
Gse1	-0.109959822563728	0.276686806740688	0.433568991091777	822.0	794.0	870.0	768.0	1014.0	911.0	ENSMUSG00000031822	382034	8	120228456	120581390	+	GO:0008150|biological_process	NA	NA	NA|(RefSeq) genetic suppressor element 1, coiled-coil protein	NA	NA	genetic suppressor element 1, coiled-coil protein
Pcdhb14	-0.63099402766419	0.0178767734075771	0.0462286272356486	43.0	58.0	65.0	85.0	94.0	78.0	ENSMUSG00000044043	93885	18	37447656	37456350	+	GO:0007155|cell adhesion;GO:0007156|homophilic cell adhesion via plasma membrane adhesion molecules	NA	NA	K16494|protocadherin beta	NA	NA	protocadherin beta 14
Pcdhb15	-0.58501204413794	0.18775814546314	0.323888906659244	13.0	20.0	23.0	24.0	28.0	32.0	ENSMUSG00000047033	93886	18	37473540	37476340	+	GO:0007155|cell adhesion;GO:0007156|homophilic cell adhesion via plasma membrane adhesion molecules	NA	NA	K16494|protocadherin beta	NA	NA	protocadherin beta 15
Pcdhb10	-0.850355643914406	0.125542187318412	0.236491284207529	15.0	6.0	34.0	28.0	43.0	28.0	ENSMUSG00000045657	93881	18	37411664	37414514	+	GO:0007155|cell adhesion;GO:0007156|homophilic cell adhesion via plasma membrane adhesion molecules	NA	NA	K16494|protocadherin beta	NA	NA	protocadherin beta 10
Pcdhb11	-0.503344164299014	0.168840310760035	0.298702072048677	29.0	25.0	28.0	40.0	34.0	42.0	ENSMUSG00000051486	93882	18	37421418	37425836	+	GO:0007155|cell adhesion;GO:0007156|homophilic cell adhesion via plasma membrane adhesion molecules	NA	NA	K16494|protocadherin beta	NA	NA	protocadherin beta 11
Cftr	0.011395732432412	0.960534288275628	0.981461946555411	261.0	233.0	374.0	368.0	235.0	248.0	ENSMUSG00000041301	12638	6	18170687	18322768	+	GO:0006695|cholesterol biosynthetic process;GO:0006811|ion transport;GO:0006821|chloride transport;GO:0006833|water transport;GO:0006904|vesicle docking involved in exocytosis;GO:0015701|bicarbonate transport;GO:0015705|iodide transport;GO:0030301|cholesterol transport;GO:0030321|transepithelial chloride transport;GO:0030324|lung development;GO:0033005|positive regulation of mast cell activation;…	NA	NA	K05031|cystic fibrosis transmembrane conductance regulator [EC:3.6.3.49]	mmu02010|mmu04024|mmu04152|mmu04530|mmu04971|mmu04972|mmu04976	ABC transporters|cAMP signaling pathway|AMPK signaling pathway|Tight junction|Gastric acid secretion|Pancreatic secretion|Bile secretion	cystic fibrosis transmembrane conductance regulator
Hnrnpc	0.182677793769492	0.00548794032601757	0.0162812266318974	3449.0	3612.0	3619.0	2993.0	3289.0	3139.0	ENSMUSG00000060373	15381	14	52073377	52104028	-	GO:0000398|mRNA splicing, via spliceosome;GO:0006397|mRNA processing;GO:0008380|RNA splicing;GO:0032211|negative regulation of telomere maintenance via telomerase;GO:0043086|negative regulation of catalytic activity;GO:0070935|3'-UTR-mediated mRNA stabilization;GO:0090367|negative regulation of mRNA modification	NA	NA	K12884|heterogeneous nuclear ribonucleoprotein C1/C2	mmu03040	Spliceosome	heterogeneous nuclear ribonucleoprotein C
Hnrnpd	0.26048245392196	0.00101685301677002	0.00356122335142564	2355.0	2574.0	2521.0	2065.0	2154.0	2002.0	ENSMUSG00000000568	11991	5	99955935	99978938	-	GO:0001889|liver development;GO:0007420|brain development;GO:0010628|positive regulation of gene expression;GO:0010629|negative regulation of gene expression;GO:0021549|cerebellum development;GO:0032204|regulation of telomere maintenance;GO:0032355|response to estradiol;GO:0042752|regulation of circadian rhythm;GO:0043488|regulation of mRNA stability;GO:0045727|positive regulation of translation;…	NA	NA	K13044|heterogeneous nuclear ribonucleoprotein A/B/D	NA	NA	heterogeneous nuclear ribonucleoprotein D
Hnrnpf	0.339578924163909	2.82471253872201e-07	1.68867300305117e-06	3937.0	3801.0	4055.0	2997.0	3219.0	3110.0	ENSMUSG00000042079	98758	6	117900324	117925622	+	GO:0006397|mRNA processing;GO:0008380|RNA splicing;GO:0043484|regulation of RNA splicing	NA	NA	K12898|heterogeneous nuclear ribonucleoprotein F/H	NA	NA	heterogeneous nuclear ribonucleoprotein F
Hnrnpk	0.0156065818239661	0.81680279907857	0.891862575098552	7443.0	7364.0	7600.0	7382.0	7583.0	7200.0	ENSMUSG00000021546	15387	13	58391142	58403343	-	GO:0000122|negative regulation of transcription by RNA polymerase II;GO:0001541|ovarian follicle development;GO:0006357|regulation of transcription by RNA polymerase II;GO:0006396|RNA processing;GO:0006397|mRNA processing;GO:0008380|RNA splicing;GO:0010629|negative regulation of gene expression;GO:0010976|positive regulation of neuron projection development;GO:0010988|regulation of low-density li…	NA	NA	K12886|heterogeneous nuclear ribonucleoprotein K	mmu03040|mmu05168|mmu05203|mmu05206	Spliceosome|Herpes simplex infection|Viral carcinogenesis|MicroRNAs in cancer	heterogeneous nuclear ribonucleoprotein K
Pcdhb20	-0.816704111308087	0.00200421264912933	0.00658973666779678	43.0	58.0	63.0	79.0	115.0	96.0	ENSMUSG00000046191	93891	18	37504264	37507822	+	GO:0007155|cell adhesion;GO:0007156|homophilic cell adhesion via plasma membrane adhesion molecules	NA	NA	K16494|protocadherin beta	NA	NA	protocadherin beta 20
Hnrnpl	0.124149850365355	0.0416673794125366	0.0956294600477513	6053.0	6225.0	6237.0	5285.0	6026.0	5710.0	ENSMUSG00000015165	15388	7	28808541	28822266	+	GO:0000381|regulation of alternative mRNA splicing, via spliceosome;GO:0006397|mRNA processing;GO:0007623|circadian rhythm;GO:0034198|cellular response to amino acid starvation;GO:0045727|positive regulation of translation;GO:0048025|negative regulation of mRNA splicing, via spliceosome;GO:1901652|response to peptide;GO:1902416|positive regulation of mRNA binding	NA	NA	K13159|heterogeneous nuclear ribonucleoprotein L	NA	NA	heterogeneous nuclear ribonucleoprotein L
Pcdhb21	-0.388488245309312	0.335748702533345	0.498083231506648	23.0	22.0	22.0	27.0	34.0	27.0	ENSMUSG00000044022	93892	18	37513621	37518325	+	GO:0007155|cell adhesion;GO:0007156|homophilic cell adhesion via plasma membrane adhesion molecules	NA	NA	K16494|protocadherin beta	NA	NA	protocadherin beta 21
Hnrnpm	0.0164521168566293	0.810117474315523	0.886663172555401	3798.0	4025.0	4121.0	3855.0	4042.0	3913.0	ENSMUSG00000059208	76936	17	33646233	33686860	-	GO:0000380|alternative mRNA splicing, via spliceosome;GO:0000398|mRNA splicing, via spliceosome;GO:0006397|mRNA processing;GO:0008380|RNA splicing;GO:1900182|positive regulation of protein localization to nucleus;GO:1904591|positive regulation of protein import	NA	NA	K12887|heterogeneous nuclear ribonucleoprotein M	mmu03040	Spliceosome	heterogeneous nuclear ribonucleoprotein M
Pcdhb22	-0.564008983115864	0.0133501361687471	0.0358390801264239	73.0	78.0	65.0	101.0	110.0	109.0	ENSMUSG00000073591	93893	18	37517871	37524479	+	GO:0007155|cell adhesion;GO:0007156|homophilic cell adhesion via plasma membrane adhesion molecules	NA	NA	K16494|protocadherin beta	NA	NA	protocadherin beta 22
Gsg1	1.14859055536234	0.203338671570999	0.344199222030302	8.0	11.0	5.0	2.0	6.0	3.0	ENSMUSG00000030206	14840	6	135237326	135254351	-	GO:0008150|biological_process	NA	NA	NA|(RefSeq) germ cell associated 1	NA	NA	germ cell associated 1
Tyk2	0.735428954654013	3.99462403848391e-21	6.72940511098443e-20	2233.0	2301.0	2358.0	1252.0	1436.0	1459.0	ENSMUSG00000032175	54721	9	21104068	21131243	-	GO:0006468|protein phosphorylation;GO:0016310|phosphorylation;GO:0018108|peptidyl-tyrosine phosphorylation;GO:0035556|intracellular signal transduction	NA	NA	K11219|non-receptor tyrosine-protein kinase TYK2 [EC:2.7.10.2]	mmu04217|mmu04380|mmu04621|mmu04630|mmu04658|mmu04659|mmu05145|mmu05160|mmu05162|mmu05164|mmu05165|mmu05167|mmu05168|mmu05169	Necroptosis|Osteoclast differentiation|NOD-like receptor signaling pathway|Jak-STAT signaling pathway|Th1 and Th2 cell differentiation|Th17 cell differentiation|Toxoplasmosis|Hepatitis C|Measles|Influenza A|Human papillomavirus infection|Kaposi sarcoma-associated herpesvirus infection|Herpes simplex infection|Epstein-Barr virus infection	tyrosine kinase 2
4930458K08Rik	1.9757262975058	0.258935252708177	0.412014625876343	3.0	1.0	4.0	1.0	0.0	1.0	ENSMUSG00000111903	NA	12	77683061	77689491	+	NA	NA	NA	NA	NA	NA	RIKEN cDNA 4930458K08 gene
4921501I09Rik	-0.863789958134912	0.777623777746024	1	0.0	1.0	0.0	0.0	1.0	1.0	ENSMUSG00000111916	NA	12	4241133	4247671	+	NA	NA	NA	NA	NA	NA	RIKEN cDNA 4921501I09 gene
Lmcd1	-0.85070186128113	4.2453104204426e-05	0.000188996279459876	347.0	228.0	222.0	486.0	586.0	373.0	ENSMUSG00000057604	30937	6	112273758	112330425	+	GO:0000122|negative regulation of transcription by RNA polymerase II;GO:0010611|regulation of cardiac muscle hypertrophy;GO:0070886|positive regulation of calcineurin-NFAT signaling cascade	NA	NA	NA|(RefSeq) LIM and cysteine-rich domains 1	NA	NA	LIM and cysteine-rich domains 1
Abcb1a	-0.886092291732593	3.09372174144691e-14	3.54537838166486e-13	786.0	819.0	738.0	1548.0	1506.0	1275.0	ENSMUSG00000040584	18671	5	8660077	8748575	+	GO:0000086|G2/M transition of mitotic cell cycle;GO:0006855|drug transmembrane transport;GO:0009914|hormone transport;GO:0015893|drug transport;GO:0033231|carbohydrate export;GO:0035633|maintenance of permeability of blood-brain barrier;GO:0042908|xenobiotic transport;GO:0043215|daunorubicin transport;GO:0045332|phospholipid translocation;GO:0046618|drug export;GO:0047484|regulation of response t…	NA	NA	K05658|ATP-binding cassette, subfamily B (MDR/TAP), member 1 [EC:7.6.2.2]	mmu02010|mmu04976|mmu05206|mmu05226	ABC transporters|Bile secretion|MicroRNAs in cancer|Gastric cancer	ATP-binding cassette, sub-family B (MDR/TAP), member 1A
Abcb1b	0.801588176597631	1.22355052392487e-07	7.62793798814587e-07	309.0	362.0	329.0	186.0	216.0	173.0	ENSMUSG00000028970	18669	5	8798147	8866315	+	GO:0014045|establishment of endothelial blood-brain barrier;GO:0042493|response to drug;GO:0055085|transmembrane transport;GO:0061843|Sertoli cell barrier remodeling	NA	NA	K05658|ATP-binding cassette, subfamily B (MDR/TAP), member 1 [EC:7.6.2.2]	mmu02010|mmu04976|mmu05206|mmu05226	ABC transporters|Bile secretion|MicroRNAs in cancer|Gastric cancer	ATP-binding cassette, sub-family B (MDR/TAP), member 1B
Sec14l1	-0.760487574977628	4.25203450095161e-26	9.2779081875883e-25	3625.0	3337.0	3750.0	5856.0	6481.0	5827.0	ENSMUSG00000020823	74136	11	117115168	117159268	+	GO:0002376|immune system process;GO:0009968|negative regulation of signal transduction;GO:0015871|choline transport;GO:0039536|negative regulation of RIG-I signaling pathway;GO:0045087|innate immune response	NA	NA	NA|(RefSeq) SEC14-like lipid binding 1	NA	NA	SEC14-like lipid binding 1
Sec14l2	-0.315545235304242	0.0141060671001621	0.0376104018483155	377.0	342.0	346.0	437.0	489.0	402.0	ENSMUSG00000003585	67815	11	4097039	4123415	-	GO:0043085|positive regulation of catalytic activity;GO:0045542|positive regulation of cholesterol biosynthetic process	NA	NA	NA|(RefSeq) SEC14-like lipid binding 2	NA	NA	SEC14-like lipid binding 2
Sec14l3	-1.29364479989767	2.18210083224343e-40	7.78608803684349e-39	14485.0	11885.0	13460.0	27696.0	36801.0	33624.0	ENSMUSG00000054986	380683	11	4064841	4077736	+	GO:0008150|biological_process	NA	NA	NA|(RefSeq) SEC14-like lipid binding 3	NA	NA	SEC14-like lipid binding 3
Sec14l4	-1.14478818206181	2.13374899130686e-34	6.24965916214551e-33	1341.0	1237.0	1143.0	2627.0	2962.0	2662.0	ENSMUSG00000019368	103655	11	4031462	4048024	+	NA	NA	GO:0005575|cellular_component	NA|(RefSeq) SEC14-like lipid binding 4	NA	NA	SEC14-like lipid binding 4
Sec14l5	-1.50284208556851	6.43682607643298e-13	6.54959400130144e-12	67.0	64.0	80.0	177.0	191.0	230.0	ENSMUSG00000091712	665119	16	5147109	5187271	+	GO:0008150|biological_process	NA	NA	NA|(RefSeq) SEC14-like lipid binding 5	NA	NA	SEC14-like lipid binding 5
BC030343	-0.394711319807911	0.503422746882501	0.659778433668177	9.0	10.0	24.0	17.0	13.0	26.0	ENSMUSG00000105345	NA	5	143270075	143272513	+	NA	NA	NA	NA	NA	NA	cDNA sequence BC030343
AU021092	-0.786083274934723	1.21229759053264e-12	1.20327466875695e-11	1372.0	1042.0	1270.0	1955.0	2160.0	2246.0	ENSMUSG00000051669	239691	16	5211823	5222299	-	GO:0008150|biological_process	NA	NA	NA|(RefSeq) expressed sequence AU021092	NA	NA	expressed sequence AU021092
Abcb11	-2.78429448539249	0.441988327564582	1	0.0	0.0	0.0	0.0	4.0	0.0	ENSMUSG00000027048	27413	2	69238282	69342616	-	GO:0006855|drug transmembrane transport;GO:0015721|bile acid and bile salt transport;GO:0015722|canalicular bile acid transport;GO:0042493|response to drug;GO:0046618|drug export;GO:0055085|transmembrane transport	NA	NA	K05664|ATP-binding cassette, subfamily B (MDR/TAP), member 11	mmu01522|mmu02010|mmu04976|mmu04979	Endocrine resistance|ABC transporters|Bile secretion|Cholesterol metabolism	ATP-binding cassette, sub-family B (MDR/TAP), member 11
4731419I09Rik	0.991171560138597	0.141106622443868	0.259243914750833	7.0	25.0	22.0	12.0	10.0	5.0	ENSMUSG00000097004	NA	3	89337850	89347831	+	NA	NA	NA	NA	NA	NA	RIKEN cDNA 4731419I09 gene
8030442B05Rik	0.971737377238836	0.322247772587107	0.484040811693105	7.0	8.0	7.0	8.0	2.0	1.0	ENSMUSG00000102674	77543	2	11338366	11398501	-	NA	NA	NA	NA|(RefSeq) RIKEN cDNA 8030442B05 gene	NA	NA	RIKEN cDNA 8030442B05 gene
4930453C13Rik	-0.0465210093461037	0.988030564589369	1	2.0	0.0	0.0	2.0	0.0	0.0	ENSMUSG00000113987	NA	13	45936040	45936904	+	NA	NA	NA	NA	NA	NA	RIKEN cDNA 4930453C13 gene
Tymp	-1.47349997478297	4.08905775217125e-13	4.24760215848912e-12	331.0	271.0	299.0	512.0	1062.0	958.0	ENSMUSG00000022615	72962	15	89371931	89377039	-	GO:0000002|mitochondrial genome maintenance;GO:0006206|pyrimidine nucleobase metabolic process;GO:0006213|pyrimidine nucleoside metabolic process;GO:0006935|chemotaxis;GO:0009887|animal organ morphogenesis;GO:0031641|regulation of myelination;GO:0051969|regulation of transmission of nerve impulse;GO:1905333|regulation of gastric motility	NA	NA	K00758|thymidine phosphorylase [EC:2.4.2.4]	mmu00240|mmu00983|mmu01100|mmu05219	Pyrimidine metabolism|Drug metabolism - other enzymes|Metabolic pathways|Bladder cancer	thymidine phosphorylase
Tyms	1.28252747202262	3.5218097205021e-16	4.49087178622359e-15	351.0	324.0	414.0	132.0	155.0	161.0	ENSMUSG00000025747	22171	5	30058202	30073617	-	GO:0006206|pyrimidine nucleobase metabolic process;GO:0006231|dTMP biosynthetic process;GO:0006235|dTTP biosynthetic process;GO:0006417|regulation of translation;GO:0007568|aging;GO:0007623|circadian rhythm;GO:0009165|nucleotide biosynthetic process;GO:0009636|response to toxic substance;GO:0014070|response to organic cyclic compound;GO:0017148|negative regulation of translation;GO:0019088|immort…	NA	NA	K00560|thymidylate synthase [EC:2.1.1.45]	mmu00240|mmu00670|mmu01100|mmu01523	Pyrimidine metabolism|One carbon pool by folate|Metabolic pathways|Antifolate resistance	thymidylate synthase
Gm4285	0.0883490006336121	0.747763246237994	0.845483916774685	72.0	67.0	57.0	61.0	71.0	53.0	ENSMUSG00000085829	NA	14	75843379	75844964	-	NA	NA	NA	NA	NA	NA	predicted gene 4285
Ighv8-10	2.44559416798167	0.467778925613109	1	2.0	0.0	1.0	0.0	0.0	0.0	ENSMUSG00000106325	NA	12	115519340	115519782	-	NA	NA	NA	NA	NA	NA	immunoglobulin heavy variable V8-10
Ighv8-11	0.911829379220545	0.764123846613674	1	1.0	1.0	0.0	0.0	0.0	1.0	ENSMUSG00000095170	NA	12	115567149	115567591	-	NA	NA	NA	NA	NA	NA	immunoglobulin heavy variable V8-11
Ighv8-12	3.34535005654219	4.39005969563507e-06	2.24975010840655e-05	29.0	117.0	16.0	7.0	5.0	4.0	ENSMUSG00000076731	NA	12	115647945	115648387	-	NA	NA	NA	NA	NA	NA	immunoglobulin heavy variable V8-12
Rccd1	-0.132379389298065	0.351170551428223	0.513620013059439	251.0	293.0	257.0	287.0	304.0	288.0	ENSMUSG00000038930	269955	7	80293229	80324454	-	GO:0006325|chromatin organization;GO:0008150|biological_process	NA	NA	NA|(RefSeq) RCC1 domain containing 1	NA	NA	RCC1 domain containing 1
Pmf1	1.16801813713639	6.93935467012982e-18	9.90133504666281e-17	456.0	524.0	541.0	234.0	222.0	220.0	ENSMUSG00000028066	67037	3	88394143	88410331	-	GO:0007049|cell cycle;GO:0007059|chromosome segregation;GO:0051301|cell division;GO:1903508|positive regulation of nucleic acid-templated transcription	NA	NA	K11546|polyamine-modulated factor 1	NA	NA	polyamine-modulated factor 1
Csf2rb2	4.1923164875619	0	0	3025.0	2941.0	3360.0	164.0	163.0	183.0	ENSMUSG00000071714	12984	15	78282507	78305721	-	GO:0019221|cytokine-mediated signaling pathway	NA	NA	K04738|cytokine receptor common subunit beta	mmu04060|mmu04210|mmu04630|mmu05200	Cytokine-cytokine receptor interaction|Apoptosis|Jak-STAT signaling pathway|Pathways in cancer	colony stimulating factor 2 receptor, beta 2, low-affinity (granulocyte-macrophage)
4933412L11Rik	-0.402230714864077	0.843698592524117	1	2.0	1.0	0.0	2.0	2.0	0.0	ENSMUSG00000108227	NA	6	87993136	87994179	-	NA	NA	NA	NA	NA	NA	RIKEN cDNA 4933412L11 gene
Gm4290	-1.78799827174027	0.65840297076562	1	0.0	0.0	0.0	0.0	2.0	0.0	ENSMUSG00000108637	NA	7	27046894	27047707	+	NA	NA	NA	NA	NA	NA	predicted gene 4290
Gm4294	0.522614332252502	3.98528396876721e-15	4.80711033948672e-14	3693.0	3576.0	3795.0	2409.0	2683.0	2620.0	ENSMUSG00000078377	NA	12	12023045	12023658	+	NA	NA	NA	NA	NA	NA	predicted gene 4294
Nsfl1c	0.0103864576879405	0.904495081528624	0.945199933947808	1512.0	1351.0	1471.0	1372.0	1454.0	1480.0	ENSMUSG00000027455	386649	2	151494182	151511414	+	GO:0000132|establishment of mitotic spindle orientation;GO:0007030|Golgi organization;GO:0046604|positive regulation of mitotic centrosome separation;GO:0061025|membrane fusion;GO:1904780|negative regulation of protein localization to centrosome	NA	NA	K14012|UBX domain-containing protein 1	mmu04141	Protein processing in endoplasmic reticulum	NSFL1 (p97) cofactor (p47)
Pmch	0.96252123941445	0.813522117387366	1	0.0	0.0	1.0	0.0	0.0	0.0	ENSMUSG00000035383	110312	10	88091072	88092375	+	GO:0002027|regulation of heart rate;GO:0007204|positive regulation of cytosolic calcium ion concentration;GO:0007218|neuropeptide signaling pathway;GO:0007268|chemical synaptic transmission;GO:0007631|feeding behavior;GO:0009409|response to cold;GO:0010469|regulation of signaling receptor activity;GO:0032227|negative regulation of synaptic transmission, dopaminergic;GO:0042593|glucose homeostasis…	NA	NA	K05229|pro-melanin-concentrating hormone	NA	NA	pro-melanin-concentrating hormone
Zap70	1.88177992303968	4.25527732443336e-52	2.03155450023097e-50	1069.0	1086.0	1019.0	266.0	347.0	252.0	ENSMUSG00000026117	22637	1	36761798	36782818	+	GO:0002250|adaptive immune response;GO:0002376|immune system process;GO:0006468|protein phosphorylation;GO:0006955|immune response;GO:0016310|phosphorylation;GO:0018108|peptidyl-tyrosine phosphorylation;GO:0035556|intracellular signal transduction;GO:0043366|beta selection;GO:0045059|positive thymic T cell selection;GO:0045060|negative thymic T cell selection;GO:0045061|thymic T cell selection;GO…	NA	NA	K07360|tyrosine-protein kinase ZAP-70 [EC:2.7.10.2]	mmu04014|mmu04064|mmu04650|mmu04658|mmu04659|mmu04660|mmu05340	Ras signaling pathway|NF-kappa B signaling pathway|Natural killer cell mediated cytotoxicity|Th1 and Th2 cell differentiation|Th17 cell differentiation|T cell receptor signaling pathway|Primary immunodeficiency	zeta-chain (TCR) associated protein kinase
Sdf2l1	1.66827902338642	8.3161349569184e-40	2.88958453503055e-38	768.0	763.0	737.0	225.0	223.0	266.0	ENSMUSG00000022769	64136	16	17130138	17132383	-	GO:0034976|response to endoplasmic reticulum stress;GO:0042981|regulation of apoptotic process;GO:0071218|cellular response to misfolded protein;GO:0071712|ER-associated misfolded protein catabolic process	NA	NA	NA|(RefSeq) stromal cell-derived factor 2-like 1	NA	NA	stromal cell-derived factor 2-like 1
Pmel	0.0398818532100047	0.886822583285351	0.934492524586106	83.0	84.0	72.0	86.0	94.0	53.0	ENSMUSG00000025359	20431	10	128704195	128720238	+	GO:0032438|melanosome organization	NA	NA	K17304|melanocyte protein PMEL	NA	NA	premelanosome protein
Enpep	-0.858408338270713	8.23735347413406e-13	8.28629855798795e-12	1728.0	1488.0	1887.0	3401.0	3058.0	2758.0	ENSMUSG00000028024	13809	3	129269175	129332720	-	GO:0001525|angiogenesis;GO:0002003|angiotensin maturation;GO:0003081|regulation of systemic arterial blood pressure by renin-angiotensin;GO:0006508|proteolysis;GO:0008283|cell population proliferation;GO:0016477|cell migration;GO:0032835|glomerulus development;GO:0043171|peptide catabolic process	NA	NA	K11141|glutamyl aminopeptidase [EC:3.4.11.7]	mmu04614	Renin-angiotensin system	glutamyl aminopeptidase
Hmg20a	-0.243703120196011	0.00531557086734858	0.0158273658693374	1171.0	1314.0	1207.0	1398.0	1531.0	1449.0	ENSMUSG00000032329	66867	9	56418609	56496936	+	GO:0000122|negative regulation of transcription by RNA polymerase II;GO:0006325|chromatin organization;GO:0033234|negative regulation of protein sumoylation;GO:0045665|negative regulation of neuron differentiation	NA	NA	NA|(RefSeq) high mobility group 20A	NA	NA	high mobility group 20A
Hmg20b	0.098584048770492	0.2131688656713	0.356416193348714	1668.0	1691.0	1617.0	1479.0	1641.0	1536.0	ENSMUSG00000020232	15353	10	81346048	81350480	-	GO:0006325|chromatin organization;GO:0006338|chromatin remodeling;GO:0006355|regulation of transcription, DNA-templated;GO:0007049|cell cycle;GO:0033234|negative regulation of protein sumoylation;GO:0035914|skeletal muscle cell differentiation;GO:0045666|positive regulation of neuron differentiation	NA	NA	NA|(RefSeq) high mobility group 20B	NA	NA	high mobility group 20B
Rps19-ps10	-0.842789426714171	0.601173129489765	0.739226486068623	3.0	2.0	0.0	5.0	4.0	0.0	ENSMUSG00000089800	NA	10	52384659	52385093	-	NA	NA	NA	NA	NA	NA	ribosomal protein S19, pseudogene 10
Rps19-ps11	-0.961032112228038	0.813805320239463	1	0.0	0.0	0.0	1.0	0.0	0.0	ENSMUSG00000089839	NA	10	43373488	43373920	-	NA	NA	NA	NA	NA	NA	ribosomal protein S19, pseudogene 11
Tyw1	0.316100032992685	0.0110656892990968	0.0303894436083564	425.0	399.0	397.0	312.0	331.0	339.0	ENSMUSG00000056310	100929	5	130255619	130341563	+	GO:0008033|tRNA processing;GO:0008150|biological_process;GO:0055114|oxidation-reduction process	NA	NA	K15449|tRNA wybutosine-synthesizing protein 1 [EC:4.1.3.44]	NA	NA	tRNA-yW synthesizing protein 1 homolog (S. cerevisiae)
Arhgap27os2	2.73512124998971	0.0974414299205747	0.193175348694796	2.0	7.0	4.0	0.0	2.0	0.0	ENSMUSG00000085360	NA	11	103355701	103361092	+	NA	NA	NA	NA	NA	NA	Rho GTPase activating protein 27, opposite strand 2
AC156802.1	-0.174964931420414	0.907972714472514	0.946811391000687	5.0	2.0	0.0	1.0	1.0	6.0	ENSMUSG00000114851	108168076	13	36612816	36653073	+	NA	NA	NA	NA|(RefSeq) predicted gene, 46409	NA	NA	predicted gene, 46409
Arhgap27os3	2.22085196916697	8.72978441626817e-18	1.23819776471026e-16	307.0	365.0	316.0	75.0	100.0	38.0	ENSMUSG00000085887	653030	11	103344753	103350124	+	NA	NA	NA	NA|(RefSeq) Rho GTPase activating protein 27, opposite strand 3	NA	NA	Rho GTPase activating protein 27, opposite strand 3
Arhgap27os1	-0.640759459733439	0.680372967083261	0.798799089968746	4.0	1.0	0.0	2.0	5.0	1.0	ENSMUSG00000085733	NA	11	103363213	103364651	+	NA	NA	NA	NA	NA	NA	Rho GTPase activating protein 27, opposite strand 1
Ctnnbip1	0.789183162415203	6.33570317995824e-07	3.62771817243423e-06	249.0	267.0	254.0	131.0	165.0	151.0	ENSMUSG00000028988	67087	4	149518236	149566437	+	GO:0000122|negative regulation of transcription by RNA polymerase II;GO:0001658|branching involved in ureteric bud morphogenesis;GO:0002528|regulation of vascular permeability involved in acute inflammatory response;GO:0009952|anterior/posterior pattern specification;GO:0016055|Wnt signaling pathway;GO:0030178|negative regulation of Wnt signaling pathway;GO:0031333|negative regulation of protein …	NA	NA	K04493|Beta-catenin-interacting protein 1 (Inhibitor of beta-catenin and Tcf-4)	mmu04310	Wnt signaling pathway	catenin beta interacting protein 1
AC129328.1	0.168367038520339	0.449287917480728	0.609499549029027	91.0	113.0	102.0	79.0	96.0	98.0	ENSMUSG00000116802	NA	17	17234872	17266063	+	NA	NA	NA	NA	NA	NA	novel transcript
Dennd3	-0.408954202070947	0.00223859051243957	0.00728228320011514	2817.0	3382.0	2582.0	4054.0	4410.0	3224.0	ENSMUSG00000036661	105841	15	73512560	73572242	+	GO:0008333|endosome to lysosome transport;GO:0044257|cellular protein catabolic process	NA	NA	K20162|DENN domain-containing protein 3	NA	NA	DENN/MADD domain containing 3
Lman1	-0.0661714383953222	0.46583337210426	0.624307380020086	2163.0	2020.0	2215.0	2190.0	2121.0	2380.0	ENSMUSG00000041891	70361	18	65980754	66022580	-	GO:0006888|endoplasmic reticulum to Golgi vesicle-mediated transport;GO:0007029|endoplasmic reticulum organization;GO:0007030|Golgi organization;GO:0010638|positive regulation of organelle organization;GO:0015031|protein transport;GO:0016192|vesicle-mediated transport	NA	NA	K10080|lectin, mannose-binding 1	mmu04141	Protein processing in endoplasmic reticulum	lectin, mannose-binding, 1
Gm4221	-0.472076485631136	0.428708702327077	0.590286924791831	14.0	9.0	11.0	15.0	10.0	22.0	ENSMUSG00000096948	NA	18	54990310	55079414	+	NA	NA	NA	NA	NA	NA	predicted gene 4221
Lman2	0.181678853646986	0.017078767556184	0.0444733566416132	3893.0	3669.0	3767.0	3246.0	3312.0	3433.0	ENSMUSG00000021484	66890	13	55343833	55362783	-	GO:0006890|retrograde vesicle-mediated transport, Golgi to endoplasmic reticulum;GO:0015031|protein transport;GO:0050766|positive regulation of phagocytosis	NA	NA	K10082|lectin, mannose-binding 2	mmu04141	Protein processing in endoplasmic reticulum	lectin, mannose-binding 2
Gm31520	-0.357884110559335	0.728690593167435	0.832435545056462	6.0	3.0	2.0	7.0	3.0	4.0	ENSMUSG00000107653	102633773	6	66264155	66284845	+	NA	NA	NA	NA|(RefSeq) sterol-C5-desaturase pseudogene	NA	NA	predicted gene, 31520
Gm31522	0.96252123941445	0.813522117387366	1	0.0	0.0	1.0	0.0	0.0	0.0	ENSMUSG00000109297	NA	11	81983119	82019967	-	NA	NA	NA	NA	NA	NA	predicted gene, 31522
Dapl1	-0.0149425856338223	0.976087672703712	0.992799014741653	26.0	23.0	16.0	25.0	29.0	12.0	ENSMUSG00000026989	76747	2	59484653	59505020	+	GO:0006915|apoptotic process;GO:0030154|cell differentiation	NA	NA	NA|(RefSeq) death associated protein-like 1	NA	NA	death associated protein-like 1
Vwa5b1	-2.52613216685644	0.27361443012542	1	0.0	0.0	1.0	4.0	0.0	2.0	ENSMUSG00000028753	75718	4	138565360	138635884	-	GO:0008150|biological_process	NA	NA	NA|(RefSeq) von Willebrand factor A domain containing 5B1	NA	NA	von Willebrand factor A domain containing 5B1
U2surp	0.0482614988745193	0.551246626106145	0.700197318777192	1427.0	1583.0	1588.0	1411.0	1553.0	1487.0	ENSMUSG00000032407	67958	9	95456898	95511996	-	GO:0006396|RNA processing;GO:0008150|biological_process	NA	NA	K12842|U2-associated protein SR140	mmu03040	Spliceosome	U2 snRNP-associated SURP domain containing
Vwa5b2	-0.536472530657609	0.711893132129223	0.821701124561514	2.0	2.0	2.0	0.0	7.0	2.0	ENSMUSG00000046613	328643	16	20589471	20605377	+	GO:0008150|biological_process	NA	NA	NA|(RefSeq) von Willebrand factor A domain containing 5B2	NA	NA	von Willebrand factor A domain containing 5B2
Tyw3	-0.40311428901662	0.0684878900937482	0.144820127950028	90.0	73.0	98.0	102.0	131.0	113.0	ENSMUSG00000047583	209584	3	154576431	154597104	-	GO:0008033|tRNA processing;GO:0032259|methylation	NA	NA	K15450|tRNA wybutosine-synthesizing protein 3 [EC:2.1.1.282]	NA	NA	tRNA-yW synthesizing protein 3 homolog (S. cerevisiae)
Tyw5	-0.364620928838099	0.0380507206423276	0.088546378675473	173.0	173.0	144.0	186.0	215.0	232.0	ENSMUSG00000048495	68736	1	57388237	57407101	-	GO:0008033|tRNA processing;GO:0031591|wybutosine biosynthetic process;GO:0055114|oxidation-reduction process	NA	NA	K18066|tRNA wybutosine-synthesizing protein 5 [EC:1.14.11.42]	NA	NA	tRNA-yW synthesizing protein 5
Gm31532	-0.68126825287421	0.50178885606857	0.658034487898304	3.0	3.0	4.0	7.0	7.0	2.0	ENSMUSG00000107430	NA	17	53699706	53700472	+	NA	NA	NA	NA	NA	NA	predicted gene, 31532
Dapk1	-0.194082563347515	0.0945912120229258	0.188563220363171	2837.0	2319.0	2489.0	2481.0	2934.0	3359.0	ENSMUSG00000021559	69635	13	60601947	60763191	+	GO:0006417|regulation of translation;GO:0006468|protein phosphorylation;GO:0006915|apoptotic process;GO:0007165|signal transduction;GO:0008625|extrinsic apoptotic signaling pathway via death domain receptors;GO:0010508|positive regulation of autophagy;GO:0016310|phosphorylation;GO:0017148|negative regulation of translation;GO:0035556|intracellular signal transduction;GO:0043066|negative regulatio…	NA	NA	K08803|death-associated protein kinase [EC:2.7.11.1]	mmu04140|mmu05200|mmu05219	Autophagy - animal|Pathways in cancer|Bladder cancer	death associated protein kinase 1
Dapk2	-0.373413653715581	0.000462201242005198	0.00172366909043994	800.0	779.0	837.0	1092.0	1103.0	933.0	ENSMUSG00000032380	13143	9	66158223	66272242	+	GO:0006468|protein phosphorylation;GO:0006915|apoptotic process;GO:0016310|phosphorylation;GO:0035556|intracellular signal transduction;GO:0043276|anoikis;GO:0090023|positive regulation of neutrophil chemotaxis;GO:1990266|neutrophil migration;GO:2000424|positive regulation of eosinophil chemotaxis;GO:2001242|regulation of intrinsic apoptotic signaling pathway	NA	NA	K08803|death-associated protein kinase [EC:2.7.11.1]	mmu04140|mmu05200|mmu05219	Autophagy - animal|Pathways in cancer|Bladder cancer	death-associated protein kinase 2
Dapk3	0.235378505694413	0.0334211797846418	0.0794369100050245	784.0	842.0	760.0	696.0	707.0	625.0	ENSMUSG00000034974	13144	10	81183005	81193197	+	GO:0006325|chromatin organization;GO:0006468|protein phosphorylation;GO:0006915|apoptotic process;GO:0007346|regulation of mitotic cell cycle;GO:0008360|regulation of cell shape;GO:0016310|phosphorylation;GO:0017148|negative regulation of translation;GO:0030182|neuron differentiation;GO:0030335|positive regulation of cell migration;GO:0035556|intracellular signal transduction;GO:0043065|positive …	NA	NA	K08803|death-associated protein kinase [EC:2.7.11.1]	mmu04140|mmu05200|mmu05219	Autophagy - animal|Pathways in cancer|Bladder cancer	death-associated protein kinase 3
Avpr1a	-0.559140959075794	0.592623143802298	0.732747249446546	2.0	9.0	2.0	11.0	6.0	2.0	ENSMUSG00000020123	54140	10	122448499	122453452	+	GO:0001992|regulation of systemic arterial blood pressure by vasopressin;GO:0002125|maternal aggressive behavior;GO:0003084|positive regulation of systemic arterial blood pressure;GO:0007165|signal transduction;GO:0007186|G protein-coupled receptor signaling pathway;GO:0007204|positive regulation of cytosolic calcium ion concentration;GO:0007621|negative regulation of female receptivity;GO:000762…	NA	NA	K04226|arginine vasopressin receptor 1A	mmu04020|mmu04072|mmu04080|mmu04270	Calcium signaling pathway|Phospholipase D signaling pathway|Neuroactive ligand-receptor interaction|Vascular smooth muscle contraction	arginine vasopressin receptor 1A
Gm4202	0.0884071474942524	0.660161729421328	0.78385996035697	174.0	125.0	195.0	143.0	170.0	152.0	ENSMUSG00000091421	NA	3	92689426	92690158	+	NA	NA	NA	NA	NA	NA	predicted gene 4202
Stmn1	0.353433016651522	0.00242455435234267	0.00781904038702672	1063.0	1184.0	1177.0	978.0	897.0	799.0	ENSMUSG00000028832	16765	4	134468320	134473843	+	GO:0000281|mitotic cytokinesis;GO:0007019|microtubule depolymerization;GO:0007052|mitotic spindle organization;GO:0007275|multicellular organism development;GO:0007399|nervous system development;GO:0007409|axonogenesis;GO:0007420|brain development;GO:0009615|response to virus;GO:0030154|cell differentiation;GO:0031110|regulation of microtubule polymerization or depolymerization;GO:0031115|negativ…	NA	NA	K04381|stathmin	mmu04010|mmu05206	MAPK signaling pathway|MicroRNAs in cancer	stathmin 1
1700015F17Rik	-1.930851586617	0.451854268420134	1	1.0	0.0	0.0	3.0	1.0	0.0	ENSMUSG00000079666	381716	5	5437827	5479143	-	NA	NA	GO:0016020|membrane;GO:0016021|integral component of membrane	NA|(RefSeq) RIKEN cDNA 1700015F17 gene	NA	NA	RIKEN cDNA 1700015F17 gene
Gm4204	-0.228198409124923	0.0186725252173846	0.0480418031325919	691.0	626.0	692.0	738.0	836.0	783.0	ENSMUSG00000079139	NA	1	135231995	135233225	+	NA	NA	NA	NA	NA	NA	predicted gene 4204
Gm4208	1.54707712003843	0.324438520702887	0.486168984789618	2.0	2.0	5.0	2.0	0.0	1.0	ENSMUSG00000100426	NA	1	62821355	62832370	-	NA	NA	NA	NA	NA	NA	predicted gene 4208
Rspry1	0.33708361559363	0.00216791589971699	0.00707833421769556	629.0	557.0	654.0	464.0	516.0	478.0	ENSMUSG00000050079	67610	8	94601937	94660275	+	GO:0008150|biological_process	NA	NA	NA|(RefSeq) ring finger and SPRY domain containing 1	NA	NA	ring finger and SPRY domain containing 1
Stmn2	-0.884763272578172	8.18191015547691e-07	4.61945074080864e-06	540.0	478.0	519.0	1019.0	1174.0	651.0	ENSMUSG00000027500	20257	3	8509360	8561606	+	GO:0007026|negative regulation of microtubule depolymerization;GO:0010976|positive regulation of neuron projection development;GO:0010977|negative regulation of neuron projection development;GO:0031110|regulation of microtubule polymerization or depolymerization;GO:0031115|negative regulation of microtubule polymerization;GO:0031117|positive regulation of microtubule depolymerization;GO:1990090|c…	NA	NA	NA|(RefSeq) stathmin-like 2	NA	NA	stathmin-like 2
Gm31508	0.000749537456154991	0.999847342336345	1	1.0	0.0	0.0	1.0	0.0	0.0	ENSMUSG00000113387	NA	12	28910229	29041874	+	NA	NA	NA	NA	NA	NA	predicted gene, 31508
Stmn3	-0.812073289626538	0.589509845352646	0.730491565532237	1.0	2.0	1.0	2.0	1.0	4.0	ENSMUSG00000027581	20262	2	181306459	181314500	-	GO:0001835|blastocyst hatching;GO:0031110|regulation of microtubule polymerization or depolymerization;GO:0031122|cytoplasmic microtubule organization;GO:0031175|neuron projection development;GO:0035021|negative regulation of Rac protein signal transduction;GO:0043087|regulation of GTPase activity;GO:0051493|regulation of cytoskeleton organization	NA	NA	NA|(RefSeq) stathmin-like 3	NA	NA	stathmin-like 3
Stmn4	-0.250700572479264	0.884516698580309	0.933144845277251	2.0	3.0	0.0	3.0	3.0	0.0	ENSMUSG00000022044	56471	14	66344296	66361680	+	GO:0031110|regulation of microtubule polymerization or depolymerization	NA	NA	NA|(RefSeq) stathmin-like 4	NA	NA	stathmin-like 4
Gm4211	-0.343081195679439	0.784582111787277	0.870862065957133	5.0	5.0	0.0	1.0	5.0	7.0	ENSMUSG00000097146	NA	13	80957665	80963730	-	NA	NA	NA	NA	NA	NA	predicted gene 4211
Pmm2	0.320525184585877	7.48643045152199e-05	0.00031957900806202	1234.0	1252.0	1296.0	947.0	1066.0	1020.0	ENSMUSG00000022711	54128	16	8637674	8662467	+	GO:0009298|GDP-mannose biosynthetic process	NA	NA	K17497|phosphomannomutase [EC:5.4.2.8]	mmu00051|mmu00520|mmu01100	Fructose and mannose metabolism|Amino sugar and nucleotide sugar metabolism|Metabolic pathways	phosphomannomutase 2
Pmm1	-0.192474363698385	0.167324930879538	0.296680786230814	525.0	465.0	441.0	488.0	664.0	493.0	ENSMUSG00000022474	29858	15	81951108	81960930	-	GO:0006013|mannose metabolic process;GO:0009298|GDP-mannose biosynthetic process;GO:1990830|cellular response to leukemia inhibitory factor	NA	NA	K17497|phosphomannomutase [EC:5.4.2.8]	mmu00051|mmu00520|mmu01100	Fructose and mannose metabolism|Amino sugar and nucleotide sugar metabolism|Metabolic pathways	phosphomannomutase 1
Gm4217	-1.42286631062229	0.414751797504103	0.577089074272583	0.0	0.0	3.0	2.0	4.0	2.0	ENSMUSG00000097954	NA	15	84866317	84867318	+	NA	NA	NA	NA	NA	NA	predicted gene 4217
Gm4219	-1.13527085777412	0.196833921244096	0.335879800844793	2.0	4.0	5.0	10.0	8.0	6.0	ENSMUSG00000091378	NA	19	59943722	59948398	+	NA	NA	NA	NA	NA	NA	predicted gene 4219
Gm31513	1.26343834988537	0.0551711871152309	0.121080390514634	16.0	14.0	13.0	5.0	7.0	6.0	ENSMUSG00000113052	NA	12	84195969	84199580	+	NA	NA	NA	NA	NA	NA	predicted gene, 31513
Spaar	-0.637270715991855	0.000113391966636665	0.000470417037814361	145.0	134.0	137.0	209.0	229.0	210.0	ENSMUSG00000028475	NA	4	43730034	43759462	+	GO:0043416|regulation of skeletal muscle tissue regeneration;GO:0071230|cellular response to amino acid stimulus;GO:1904262|negative regulation of TORC1 signaling	NA	NA	NA|(RefSeq) small regulatory polypeptide of amino acid response	NA	NA	small regulatory polypeptide of amino acid response
Gm4262	-1.09356740079393	4.62575072607561e-07	2.69714937914389e-06	66.0	72.0	65.0	122.0	160.0	153.0	ENSMUSG00000097056	100043147	16	11008898	11015186	+	NA	NA	NA	NA|(RefSeq) predicted gene 4262	NA	NA	predicted gene 4262
Rpusd4	0.454809413258723	0.00307488540651503	0.00966814930702321	339.0	288.0	384.0	254.0	240.0	242.0	ENSMUSG00000032044	71989	9	35267865	35277731	+	GO:0001522|pseudouridine synthesis;GO:0008033|tRNA processing;GO:0009451|RNA modification;GO:0070131|positive regulation of mitochondrial translation	NA	NA	K22538|mitochondrial RNA pseudouridine synthase RPUSD4 [EC:5.4.99.-]	NA	NA	RNA pseudouridylate synthase domain containing 4
Gm4265	-0.978461784198126	0.689865444488246	0.805614592651488	3.0	0.0	0.0	0.0	0.0	6.0	ENSMUSG00000108504	100043150	7	129962165	129978669	+	NA	NA	NA	NA|(RefSeq) predicted gene 4265	NA	NA	predicted gene 4265
Rpusd2	0.216413274611755	0.448303605641945	0.608486687341722	62.0	51.0	65.0	53.0	50.0	50.0	ENSMUSG00000027324	271842	2	119034790	119039769	+	GO:0001522|pseudouridine synthesis;GO:0009451|RNA modification	NA	NA	NA|(RefSeq) RNA pseudouridylate synthase domain containing 2	NA	NA	RNA pseudouridylate synthase domain containing 2
Rpusd3	-0.672576506024587	0.0329858921128919	0.0785442624066676	46.0	31.0	36.0	50.0	68.0	63.0	ENSMUSG00000051169	101122	6	113415319	113419340	-	GO:0001522|pseudouridine synthesis;GO:0006397|mRNA processing;GO:0009451|RNA modification;GO:0070131|positive regulation of mitochondrial translation	NA	NA	K22537|mitochondrial RNA pseudouridine synthase RPUSD3 [EC:5.4.99.-]	NA	NA	RNA pseudouridylate synthase domain containing 3
Lad1	-0.551835838714662	0.0149964552166133	0.0396918042439047	112.0	92.0	100.0	110.0	157.0	181.0	ENSMUSG00000041782	16763	1	135818598	135833342	+	NA	NA	GO:0005576|extracellular region;GO:0005604|basement membrane;GO:0015629|actin cytoskeleton	NA|(RefSeq) ladinin	NA	NA	ladinin
Rpusd1	0.238046893620999	0.103938715982803	0.203678637266877	287.0	285.0	361.0	262.0	267.0	261.0	ENSMUSG00000041199	106707	17	25727751	25731456	+	GO:0001522|pseudouridine synthesis;GO:0009451|RNA modification	NA	NA	NA|(RefSeq) RNA pseudouridylate synthase domain containing 1	NA	NA	RNA pseudouridylate synthase domain containing 1
1700003M07Rik	0.0234355434621448	0.985344869556139	0.997970528286079	4.0	3.0	1.0	1.0	3.0	4.0	ENSMUSG00000085389	NA	4	129960374	129963657	+	NA	NA	NA	NA	NA	NA	RIKEN cDNA 1700003M07 gene
Gm4275	1.00284723218423	0.60431534336167	0.741605045076132	5.0	0.0	3.0	0.0	0.0	4.0	ENSMUSG00000099422	NA	7	130523470	130529501	+	NA	NA	NA	NA	NA	NA	predicted gene 4275
Gm4279	-2.39512557883065	0.482873690188224	1	0.0	0.0	0.0	0.0	2.0	1.0	ENSMUSG00000085732	NA	16	11688169	11691857	-	NA	NA	NA	NA	NA	NA	predicted gene 4279
Mir22hg	-0.388012872009543	3.83406264240667e-05	0.000171616181017982	879.0	989.0	889.0	1159.0	1276.0	1179.0	ENSMUSG00000085148	100042498	11	75461539	75466676	+	NA	NA	NA	NA|(RefSeq) Mir22 host gene (non-protein coding)	NA	NA	Mir22 host gene (non-protein coding)
Gm4240	1.57357058404336	0.15363835761695	0.277336753983228	3.0	7.0	8.0	2.0	1.0	3.0	ENSMUSG00000115025	NA	14	70302207	70302939	+	NA	NA	NA	NA	NA	NA	predicted gene 4240
Gm4247	-1.25290435506524	0.201077967439071	0.341243577473201	4.0	8.0	0.0	6.0	9.0	14.0	ENSMUSG00000110124	NA	7	12793828	12794869	-	NA	NA	NA	NA	NA	NA	predicted gene 4247
Pms2	0.242678262984191	0.106817164564896	0.208008597839282	240.0	265.0	278.0	192.0	230.0	241.0	ENSMUSG00000079109	18861	5	143909964	143933968	+	GO:0006298|mismatch repair;GO:0042493|response to drug	NA	NA	NA	NA	NA	PMS1 homolog2, mismatch repair system component
Pms1	0.691492663536505	0.00611049159226916	0.0178798167196687	92.0	90.0	93.0	59.0	50.0	61.0	ENSMUSG00000026098	227099	1	53189187	53297018	-	GO:0006298|mismatch repair;GO:0042493|response to drug	NA	NA	K10864|DNA mismatch repair protein PMS1	NA	NA	PMS1 homolog 1, mismatch repair system component
Hinfp	0.171571722049373	0.112903214995441	0.217470559602692	597.0	596.0	603.0	466.0	564.0	569.0	ENSMUSG00000032119	102423	9	44292440	44305671	-	GO:0000077|DNA damage checkpoint;GO:0000082|G1/S transition of mitotic cell cycle;GO:0000083|regulation of transcription involved in G1/S transition of mitotic cell cycle;GO:0000122|negative regulation of transcription by RNA polymerase II;GO:0001701|in utero embryonic development;GO:0006281|DNA repair;GO:0006351|transcription, DNA-templated;GO:0006355|regulation of transcription, DNA-templated;G…	NA	NA	NA|(RefSeq) histone H4 transcription factor	NA	NA	histone H4 transcription factor
Pcmt1	-0.366959157954306	5.53659685361915e-06	2.79890096342107e-05	1143.0	1152.0	1207.0	1446.0	1524.0	1548.0	ENSMUSG00000019795	18537	10	7629373	7681136	-	GO:0006464|cellular protein modification process;GO:0006479|protein methylation;GO:0032259|methylation	NA	NA	K00573|protein-L-isoaspartate(D-aspartate) O-methyltransferase [EC:2.1.1.77]	NA	NA	protein-L-isoaspartate (D-aspartate) O-methyltransferase 1
Gm4258	-1.53821878254439	0.344103552454524	0.50673016043442	2.0	1.0	0.0	1.0	6.0	2.0	ENSMUSG00000098243	NA	1	137898595	138000384	+	NA	NA	NA	NA	NA	NA	predicted gene 4258
Sssca1	-0.122564214559669	0.589799340841744	0.730651193308797	85.0	93.0	94.0	92.0	90.0	114.0	ENSMUSG00000079478	56390	19	5728088	5731732	-	GO:0008150|biological_process	NA	NA	NA|(RefSeq) Sjogren syndrome/scleroderma autoantigen 1	NA	NA	Sjogren syndrome/scleroderma autoantigen 1
Rcan1	0.260878231006896	0.00661100321059573	0.0191704637560897	1022.0	1042.0	1086.0	901.0	865.0	860.0	ENSMUSG00000022951	54720	16	92391953	92470867	-	GO:0002931|response to ischemia;GO:0006979|response to oxidative stress;GO:0007614|short-term memory;GO:0019722|calcium-mediated signaling;GO:0031987|locomotion involved in locomotory behavior;GO:0033173|calcineurin-NFAT signaling cascade;GO:0043666|regulation of phosphoprotein phosphatase activity;GO:0048741|skeletal muscle fiber development;GO:0070885|negative regulation of calcineurin-NFAT sig…	NA	NA	K17901|calcipressin-1	mmu04919|mmu04921|mmu05167	Thyroid hormone signaling pathway|Oxytocin signaling pathway|Kaposi sarcoma-associated herpesvirus infection	regulator of calcineurin 1
Rcan2	-0.735372031785585	1.00260713175393e-06	5.59841750692351e-06	360.0	342.0	389.0	680.0	637.0	495.0	ENSMUSG00000039601	53901	17	43801351	44039516	+	GO:0006979|response to oxidative stress;GO:0007219|Notch signaling pathway;GO:0007614|short-term memory;GO:0019722|calcium-mediated signaling;GO:0031987|locomotion involved in locomotory behavior;GO:0033173|calcineurin-NFAT signaling cascade;GO:0043666|regulation of phosphoprotein phosphatase activity	NA	NA	K17903|calcipressin-2	mmu04919	Thyroid hormone signaling pathway	regulator of calcineurin 2
Rcan3	0.120742812437206	0.279336662912621	0.436455602488521	576.0	559.0	634.0	557.0	543.0	525.0	ENSMUSG00000059713	53902	4	135412308	135433853	-	GO:0019722|calcium-mediated signaling;GO:0043666|regulation of phosphoprotein phosphatase activity	NA	NA	K17905|calcipression-3	NA	NA	regulator of calcineurin 3
Fam46d	0.96252123941445	0.813522117387366	1	1.0	0.0	0.0	0.0	0.0	0.0	ENSMUSG00000073007	213449	X	107792590	107872909	+	GO:0008150|biological_process	NA	NA	NA|(RefSeq) terminal nucleotidyltransferase 5D	NA	NA	terminal nucleotidyltransferase 5D
C330024D21Rik	-0.961032112228038	0.813805320239463	1	0.0	0.0	0.0	1.0	0.0	0.0	ENSMUSG00000107385	320479	5	67463897	67477632	+	NA	NA	NA	NA|(RefSeq) RIKEN cDNA C330024D21 gene	NA	NA	RIKEN cDNA C330024D21 gene
Fam46a	0.841245232860338	2.63232810089291e-18	3.85026373139795e-17	928.0	959.0	951.0	520.0	540.0	525.0	ENSMUSG00000032265	212943	9	85320439	85327348	-	GO:0009617|response to bacterium	NA	NA	NA|(RefSeq) terminal nucleotidyltransferase 5A	NA	NA	terminal nucleotidyltransferase 5A
Fam46b	-1.04129215341631	2.20026309081979e-09	1.65425134617194e-08	523.0	578.0	443.0	1154.0	1252.0	780.0	ENSMUSG00000046694	100342	4	133480132	133487938	+	GO:0008150|biological_process	NA	NA	NA|(RefSeq) terminal nucleotidyltransferase 5B	NA	NA	terminal nucleotidyltransferase 5B
CT010584.2	0.96252123941445	0.813522117387366	1	1.0	0.0	0.0	0.0	0.0	0.0	ENSMUSG00000116889	NA	16	48368642	48368752	+	NA	NA	NA	NA	NA	NA	KDM3B lysine (K)-specific demethylase 3B (Kdm3b) pseudogene
Fam46c	0.179075130624597	0.233839422862938	0.381830553605663	1569.0	1521.0	1836.0	1061.0	1490.0	1817.0	ENSMUSG00000044468	74645	3	100451628	100489324	-	GO:0048255|mRNA stabilization	NA	NA	NA|(RefSeq) terminal nucleotidyltransferase 5C	NA	NA	terminal nucleotidyltransferase 5C
Luzp1	-0.270056626796754	0.00190655797583384	0.00630439748457258	1855.0	1781.0	2118.0	2310.0	2408.0	2215.0	ENSMUSG00000001089	269593	4	136469761	136554780	+	GO:0003281|ventricular septum development;GO:0021503|neural fold bending;GO:0060840|artery development	NA	NA	NA|(RefSeq) leucine zipper protein 1	NA	NA	leucine zipper protein 1
Pptc7	-0.440360527791933	1.16246650466376e-06	6.45931981676644e-06	688.0	733.0	719.0	909.0	1031.0	969.0	ENSMUSG00000038582	320717	5	122284365	122324281	+	GO:0006470|protein dephosphorylation	NA	NA	K17508|protein phosphatase PTC7 [EC:3.1.3.16]	NA	NA	PTC7 protein phosphatase homolog
Lag3	3.10522250713041	5.99001954822161e-57	3.10168669491536e-55	464.0	651.0	497.0	53.0	67.0	68.0	ENSMUSG00000030124	16768	6	124904361	124911705	-	GO:0007166|cell surface receptor signaling pathway;GO:0045085|negative regulation of interleukin-2 biosynthetic process;GO:0045954|positive regulation of natural killer cell mediated cytotoxicity;GO:0050868|negative regulation of T cell activation	NA	NA	K06565|lymphocyte-activation gene 3 protein	NA	NA	lymphocyte-activation gene 3
Dzank1	-1.50398218502033	1.48295570909334e-13	1.60688314715239e-12	151.0	138.0	147.0	274.0	477.0	496.0	ENSMUSG00000037259	241688	2	144470557	144527414	-	NA	NA	GO:0005575|cellular_component	NA|(RefSeq) double zinc ribbon and ankyrin repeat domains 1	NA	NA	double zinc ribbon and ankyrin repeat domains 1
AC110166.1	-0.0195079667121475	0.990252188699026	0.999170149915447	4.0	3.0	0.0	4.0	0.0	3.0	ENSMUSG00000116665	278725	16	34943175	34958994	-	NA	NA	NA	NA|(RefSeq) RIKEN cDNA E130310I04 gene	NA	NA	Novel transcript, antisense to Mylk
AC110166.2	-1.0087414399884	0.153552207390631	0.27722316915911	5.0	5.0	9.0	16.0	14.0	8.0	ENSMUSG00000116840	NA	16	34999301	35023205	-	NA	NA	NA	NA	NA	NA	Novel transcript, antisense to Mylk and Hacd2
Fam45a	0.272674591661777	0.0084949508123352	0.0239752862191125	759.0	701.0	722.0	536.0	658.0	618.0	ENSMUSG00000024993	67894	19	60811585	60836227	+	GO:0008150|biological_process	NA	NA	NA|(RefSeq) family with sequence similarity 45, member A	NA	NA	family with sequence similarity 45, member A
4933427E11Rik	0.589842233040393	0.711700222817275	0.821557909902373	0.0	3.0	6.0	0.0	2.0	4.0	ENSMUSG00000044276	66769	15	74709161	74710374	+	NA	NA	NA	NA|(RefSeq) RIKEN cDNA 4933427E11 gene	NA	NA	RIKEN cDNA 4933427E11 gene
Dscr3	0.156331397076656	0.0982751604892803	0.194553520985206	1015.0	995.0	1006.0	920.0	919.0	867.0	ENSMUSG00000022898	13185	16	94497783	94526830	-	NA	NA	NA	NA|(RefSeq) VPS26 endosomal protein sorting factor C	NA	NA	VPS26 endosomal protein sorting factor C
Fam43a	-0.603857733030788	6.2288951305934e-07	3.57170203368712e-06	733.0	632.0	619.0	846.0	1090.0	1094.0	ENSMUSG00000046546	224093	16	30599723	30602797	+	GO:0008150|biological_process	NA	NA	NA|(RefSeq) family with sequence similarity 43, member A	NA	NA	family with sequence similarity 43, member A
Gm31597	2.1351359493154	0.00340926877702231	0.010600840820151	19.0	15.0	14.0	3.0	5.0	3.0	ENSMUSG00000109602	NA	7	45742049	45750257	+	NA	NA	NA	NA	NA	NA	predicted gene, 31597
Pmvk	-0.572157702636902	0.00191397320310246	0.00632541247836893	705.0	703.0	672.0	1305.0	1038.0	734.0	ENSMUSG00000027952	68603	3	89454541	89469013	+	GO:0006629|lipid metabolic process;GO:0006694|steroid biosynthetic process;GO:0006695|cholesterol biosynthetic process;GO:0008202|steroid metabolic process;GO:0008203|cholesterol metabolic process;GO:0008299|isoprenoid biosynthetic process;GO:0016126|sterol biosynthetic process;GO:0016310|phosphorylation;GO:0019287|isopentenyl diphosphate biosynthetic process, mevalonate pathway;GO:0070723|respon…	NA	NA	K13273|phosphomevalonate kinase [EC:2.7.4.2]	mmu00900|mmu01100|mmu04146	Terpenoid backbone biosynthesis|Metabolic pathways|Peroxisome	phosphomevalonate kinase
U2af1	-0.0045422863026121	0.965591576962882	0.985251245975959	623.0	629.0	702.0	592.0	666.0	704.0	ENSMUSG00000061613	108121	17	31647082	31658754	-	GO:0000398|mRNA splicing, via spliceosome;GO:0006397|mRNA processing;GO:0008380|RNA splicing	NA	NA	K12836|splicing factor U2AF 35 kDa subunit	mmu03040	Spliceosome	U2 small nuclear ribonucleoprotein auxiliary factor (U2AF) 1
Gm31544	2.97248083632013	0.000181235705761592	0.000725763719549565	26.0	24.0	13.0	5.0	2.0	1.0	ENSMUSG00000114375	NA	13	120046573	120047013	+	NA	NA	NA	NA	NA	NA	predicted gene, 31544
Lao1	1.87267456053366	0.642694087409988	1	0.0	2.0	0.0	0.0	0.0	0.0	ENSMUSG00000024903	100470	4	118961578	118968912	+	GO:0009063|cellular amino acid catabolic process;GO:0055114|oxidation-reduction process	NA	NA	K03334|L-amino-acid oxidase [EC:1.4.3.2]	mmu00250|mmu00270|mmu00280|mmu00350|mmu00360|mmu00380|mmu00400|mmu01100	Alanine, aspartate and glutamate metabolism|Cysteine and methionine metabolism|Valine, leucine and isoleucine degradation|Tyrosine metabolism|Phenylalanine metabolism|Tryptophan metabolism|Phenylalanine, tyrosine and tryptophan biosynthesis|Metabolic pathways	L-amino acid oxidase 1
U2af2	-0.000445391306983641	0.994652306695235	0.99938566816473	3142.0	3137.0	3378.0	3090.0	3335.0	3240.0	ENSMUSG00000030435	22185	7	5062143	5079938	+	GO:0000398|mRNA splicing, via spliceosome;GO:0006397|mRNA processing;GO:0008380|RNA splicing;GO:0031397|negative regulation of protein ubiquitination;GO:0033120|positive regulation of RNA splicing;GO:0048025|negative regulation of mRNA splicing, via spliceosome	NA	NA	K12837|splicing factor U2AF 65 kDa subunit	mmu03040	Spliceosome	U2 small nuclear ribonucleoprotein auxiliary factor (U2AF) 2
Spag1	-0.830166860268239	8.54049696583165e-05	0.000361215809835874	134.0	102.0	137.0	165.0	235.0	266.0	ENSMUSG00000037617	26942	15	36178099	36235621	+	GO:0007338|single fertilization;GO:0070286|axonemal dynein complex assembly	NA	NA	K19870|sperm-associated antigen 1	NA	NA	sperm associated antigen 1
Spag9	-0.236533851577397	0.00172844544345931	0.00577462857674139	3995.0	4073.0	4389.0	4871.0	5242.0	4567.0	ENSMUSG00000020859	70834	11	93996091	94126085	+	GO:0000187|activation of MAPK activity;GO:0030335|positive regulation of cell migration;GO:0042147|retrograde transport, endosome to Golgi;GO:0043410|positive regulation of MAPK cascade;GO:0045666|positive regulation of neuron differentiation;GO:0051146|striated muscle cell differentiation;GO:0051260|protein homooligomerization	NA	NA	K20317|c-Jun-amino-terminal kinase-interacting protein 4	NA	NA	sperm associated antigen 9
Spag7	0.0466901675732564	0.613844795992967	0.748763344837027	903.0	927.0	985.0	914.0	922.0	888.0	ENSMUSG00000018287	216873	11	70663771	70669416	-	GO:0008150|biological_process	NA	NA	NA|(RefSeq) sperm associated antigen 7	NA	NA	sperm associated antigen 7
Gm31557	0.00074936230880833	0.999848534325849	1	0.0	0.0	1.0	1.0	0.0	0.0	ENSMUSG00000111800	NA	9	46666273	46674844	+	NA	NA	NA	NA	NA	NA	predicted gene, 31557
Spag8	-0.819811122770736	2.61003907382102e-05	0.000119977359389913	149.0	125.0	141.0	181.0	298.0	259.0	ENSMUSG00000066196	433700	4	43651335	43653594	-	GO:0007049|cell cycle;GO:0007283|spermatogenesis;GO:0007338|single fertilization;GO:0030154|cell differentiation;GO:0032092|positive regulation of protein binding;GO:0045944|positive regulation of transcription by RNA polymerase II	NA	NA	NA|(RefSeq) sperm associated antigen 8	NA	NA	sperm associated antigen 8
Spag5	2.64301710888494	1.03929204619912e-47	4.45402880337865e-46	423.0	524.0	459.0	85.0	78.0	62.0	ENSMUSG00000002055	54141	11	78301529	78322457	+	GO:0000070|mitotic sister chromatid segregation;GO:0007049|cell cycle;GO:0007051|spindle organization;GO:0007059|chromosome segregation;GO:0032388|positive regulation of intracellular transport;GO:0051294|establishment of spindle orientation;GO:0051301|cell division;GO:0051988|regulation of attachment of spindle microtubules to kinetochore;GO:0071539|protein localization to centrosome;GO:0090235|…	NA	NA	K21764|sperm-associated antigen 5	NA	NA	sperm associated antigen 5
Spag6	-1.77104946246373	0.0104225020629369	0.0287957808731906	4.0	5.0	5.0	15.0	21.0	12.0	ENSMUSG00000037708	381350	2	18694032	18750413	+	GO:0008150|biological_process	NA	NA	NA|(RefSeq) sperm associated antigen 6	NA	NA	sperm associated antigen 6
Spag4	0.0431391315218306	0.95029958619384	0.973546260762763	9.0	5.0	16.0	9.0	10.0	10.0	ENSMUSG00000038180	245865	2	156065175	156070617	+	GO:0007283|spermatogenesis;GO:0030154|cell differentiation	NA	NA	K21875|sperm-associated antigen 4 protein	NA	NA	sperm associated antigen 4
Gpatch11	-0.218423379123079	0.0905743262860764	0.182010248571002	424.0	376.0	413.0	487.0	443.0	479.0	ENSMUSG00000050668	53951	17	78835516	78848299	+	NA	NA	GO:0000776|kinetochore	NA|(RefSeq) G patch domain containing 11	NA	NA	G patch domain containing 11
Lrrfip1	0.294840663790277	0.000688839475651885	0.00249329600049828	4097.0	4194.0	4173.0	3539.0	3283.0	3321.0	ENSMUSG00000026305	16978	1	90998737	91128944	+	GO:0000122|negative regulation of transcription by RNA polymerase II;GO:0006355|regulation of transcription, DNA-templated;GO:0051092|positive regulation of NF-kappaB transcription factor activity	NA	NA	NA|(RefSeq) leucine rich repeat (in FLII) interacting protein 1	NA	NA	leucine rich repeat (in FLII) interacting protein 1
Lrrfip2	-0.24445608233924	0.00108104666681082	0.00376945150210941	1581.0	1545.0	1625.0	1826.0	1951.0	1855.0	ENSMUSG00000032497	71268	9	111117592	111225668	+	GO:0006355|regulation of transcription, DNA-templated	NA	NA	NA|(RefSeq) leucine rich repeat (in FLII) interacting protein 2	NA	NA	leucine rich repeat (in FLII) interacting protein 2
AC165961.2	2.44163177361196	0.468947931496615	1	0.0	2.0	1.0	0.0	0.0	0.0	ENSMUSG00000116939	NA	16	94015942	94016324	+	NA	NA	NA	NA	NA	NA	ribosomal protein S13 (Rps13) pseudogene
AC165961.3	0.397783961467614	0.863555524013219	1	0.0	1.0	3.0	0.0	0.0	3.0	ENSMUSG00000116947	NA	16	94011441	94012236	+	NA	NA	NA	NA	NA	NA	novel transcript
Spast	0.165510929007043	0.091765656940202	0.183908823509324	694.0	753.0	724.0	620.0	673.0	645.0	ENSMUSG00000024068	50850	17	74338987	74391115	+	GO:0000281|mitotic cytokinesis;GO:0001578|microtubule bundle formation;GO:0006888|endoplasmic reticulum to Golgi vesicle-mediated transport;GO:0007049|cell cycle;GO:0007275|multicellular organism development;GO:0007399|nervous system development;GO:0007409|axonogenesis;GO:0008089|anterograde axonal transport;GO:0008152|metabolic process;GO:0010458|exit from mitosis;GO:0019896|axonal transport of …	NA	NA	K13254|spastin [EC:5.6.1.1]	NA	NA	spastin
Sirpb1a	2.97820623948934	2.93940546339081e-20	4.75705408926116e-19	145.0	136.0	122.0	24.0	14.0	13.0	ENSMUSG00000095788	320832	3	15371653	15426520	-	GO:0035556|intracellular signal transduction;GO:0050766|positive regulation of phagocytosis	NA	NA	K06551|signal-regulatory protein alpha/beta1/gamma	mmu04380	Osteoclast differentiation	signal-regulatory protein beta 1A
Sirpb1b	1.84590357697115	1.20747221068803e-08	8.39358449077867e-08	68.0	108.0	109.0	30.0	25.0	24.0	ENSMUSG00000095028	668101	3	15495751	15575065	-	GO:0008150|biological_process	NA	NA	K06551|signal-regulatory protein alpha/beta1/gamma	mmu04380	Osteoclast differentiation	signal-regulatory protein beta 1B
Hip1r	0.26599686891668	0.000658723443374553	0.00239154179723102	2838.0	2796.0	2786.0	2344.0	2350.0	2308.0	ENSMUSG00000000915	29816	5	123973628	124005558	+	GO:0006897|endocytosis;GO:0006898|receptor-mediated endocytosis;GO:0006915|apoptotic process;GO:0006919|activation of cysteine-type endopeptidase activity involved in apoptotic process;GO:0030100|regulation of endocytosis;GO:0030837|negative regulation of actin filament polymerization;GO:0032092|positive regulation of protein binding;GO:0032956|regulation of actin cytoskeleton organization;GO:003…	NA	NA	K20040|huntingtin-interacting protein 1-related protein	NA	NA	huntingtin interacting protein 1 related
1110006O24Rik	-0.3439426323271	0.554428180538229	0.702754027365313	17.0	6.0	17.0	13.0	21.0	17.0	ENSMUSG00000107121	66123	5	115631049	115631816	-	NA	NA	NA	NA|(RefSeq) RIKEN cDNA 1110006O24 gene	NA	NA	RIKEN cDNA 1110006O24 gene
Lap3	1.61486540361849	1.46909163935018e-61	8.13658620021534e-60	2473.0	2357.0	2698.0	776.0	779.0	901.0	ENSMUSG00000039682	66988	5	45493374	45512691	+	GO:0006508|proteolysis;GO:0019538|protein metabolic process	NA	NA	K11142|cytosol aminopeptidase [EC:3.4.11.1 3.4.11.5]	mmu00330|mmu00480|mmu01100	Arginine and proline metabolism|Glutathione metabolism|Metabolic pathways	leucine aminopeptidase 3
4833404L02Rik	-0.0456378843936873	0.986813764373705	1	1.0	1.0	0.0	2.0	0.0	0.0	ENSMUSG00000108807	NA	7	17058534	17059441	+	NA	NA	NA	NA	NA	NA	RIKEN cDNA 4833404L02 gene
Hint1	0.286480078471697	0.000654510542080142	0.00237841698127494	2314.0	2231.0	2377.0	1818.0	1838.0	2018.0	ENSMUSG00000020267	15254	11	54866383	54870501	+	GO:0006355|regulation of transcription, DNA-templated;GO:0006915|apoptotic process;GO:0009154|purine ribonucleotide catabolic process;GO:0050850|positive regulation of calcium-mediated signaling;GO:0072332|intrinsic apoptotic signaling pathway by p53 class mediator	NA	NA	K02503|histidine triad (HIT) family protein	NA	NA	histidine triad nucleotide binding protein 1
Hint2	-0.229245620173833	0.0474598035342119	0.106757724289971	430.0	416.0	481.0	521.0	542.0	492.0	ENSMUSG00000028470	68917	4	43654227	43656466	-	GO:0006629|lipid metabolic process;GO:0006694|steroid biosynthetic process;GO:0006915|apoptotic process;GO:0016042|lipid catabolic process;GO:2000757|negative regulation of peptidyl-lysine acetylation	NA	NA	NA|(RefSeq) histidine triad nucleotide binding protein 2	NA	NA	histidine triad nucleotide binding protein 2
Hint3	0.227275160612737	0.127858398481622	0.239964449261326	260.0	266.0	262.0	193.0	234.0	248.0	ENSMUSG00000019791	66847	10	30608141	30629632	-	GO:0008150|biological_process	NA	NA	NA|(RefSeq) histidine triad nucleotide binding protein 3	NA	NA	histidine triad nucleotide binding protein 3
Chtf18	1.59137306342429	2.22467850338227e-13	2.36865747342722e-12	164.0	183.0	197.0	56.0	74.0	51.0	ENSMUSG00000019214	214901	17	25718926	25727419	-	GO:1900264|positive regulation of DNA-directed DNA polymerase activity	NA	NA	K11269|chromosome transmission fidelity protein 18	NA	NA	CTF18, chromosome transmission fidelity factor 18
Plxna4os1	-0.155520302995333	0.616258228660012	0.750852397730868	57.0	37.0	56.0	51.0	52.0	64.0	ENSMUSG00000086763	319849	6	32511073	32515576	+	NA	NA	NA	NA|(RefSeq) plexin A4, opposite strand 1	NA	NA	plexin A4, opposite strand 1
Plxna4os2	0.861069386174705	0.554662810533844	0.702910472688342	4.0	2.0	3.0	0.0	1.0	4.0	ENSMUSG00000086675	NA	6	32451170	32454750	+	NA	NA	NA	NA	NA	NA	plexin A4, opposite strand 2
D7Bwg0826e	1.37896405390505	0.113366854523618	0.218220475148279	20.0	10.0	9.0	3.0	1.0	11.0	ENSMUSG00000109198	NA	7	44894305	44898099	-	NA	NA	NA	NA	NA	NA	DNA segment, Chr 7, Brigham & Women's Genetics 0826 expressed
Sparc	0.0756626674414511	0.391906764818663	0.554644708289717	31078.0	28249.0	29392.0	29424.0	27263.0	27360.0	ENSMUSG00000018593	20692	11	55394500	55423183	-	GO:0001503|ossification;GO:0001937|negative regulation of endothelial cell proliferation;GO:0007507|heart development;GO:0009629|response to gravity;GO:0010288|response to lead ion;GO:0010595|positive regulation of endothelial cell migration;GO:0016525|negative regulation of angiogenesis;GO:0022604|regulation of cell morphogenesis;GO:0030324|lung development;GO:0032496|response to lipopolysacchar…	NA	NA	NA|(RefSeq) secreted acidic cysteine rich glycoprotein	NA	NA	secreted acidic cysteine rich glycoprotein
6430710M23Rik	1.81466798510954	0.327606731999918	0.489573554242515	1.0	5.0	1.0	1.0	1.0	0.0	ENSMUSG00000110127	NA	8	25744390	25745580	-	NA	NA	NA	NA	NA	NA	RIKEN cDNA 6430710M23 gene
Spc24	1.7783583115892	1.61524006014263e-18	2.38155623691567e-17	216.0	242.0	295.0	79.0	75.0	65.0	ENSMUSG00000074476	67629	9	21755442	21760303	-	GO:0007049|cell cycle;GO:0051301|cell division	NA	NA	K11549|kinetochore protein Spc24, animal type	NA	NA	SPC24, NDC80 kinetochore complex component, homolog (S. cerevisiae)
Spc25	1.41810593952442	2.82694235387128e-13	2.98196822489003e-12	277.0	270.0	283.0	122.0	108.0	80.0	ENSMUSG00000005233	66442	2	69193895	69206194	-	GO:0007049|cell cycle;GO:0007052|mitotic spindle organization;GO:0007059|chromosome segregation;GO:0051301|cell division	NA	NA	K11550|kinetochore protein Spc25, animal type	NA	NA	SPC25, NDC80 kinetochore complex component, homolog (S. cerevisiae)
Lars	0.0695877183958835	0.426087740167936	0.587896055856067	1172.0	1298.0	1292.0	1178.0	1219.0	1188.0	ENSMUSG00000024493	107045	18	42202350	42262122	-	GO:0006412|translation;GO:0006418|tRNA aminoacylation for protein translation;GO:0006425|glutaminyl-tRNA aminoacylation;GO:0006429|leucyl-tRNA aminoacylation;GO:0006622|protein targeting to lysosome;GO:0008361|regulation of cell size;GO:0010507|negative regulation of autophagy;GO:0034198|cellular response to amino acid starvation;GO:0043547|positive regulation of GTPase activity;GO:0071230|cellul…	NA	NA	K01869|leucyl-tRNA synthetase [EC:6.1.1.4]	mmu00970	Aminoacyl-tRNA biosynthesis	leucyl-tRNA synthetase
Fam49a	0.00968587434491279	0.932580641585593	0.961334909327188	1532.0	1611.0	1396.0	1344.0	1816.0	1376.0	ENSMUSG00000020589	76820	12	12262139	12380965	+	GO:0008150|biological_process	NA	NA	NA|(RefSeq) family with sequence similarity 49, member A	NA	NA	family with sequence similarity 49, member A
Fam49b	1.71876962288742	5.85444506317433e-54	2.89940784446129e-52	3410.0	3688.0	3330.0	1128.0	1136.0	905.0	ENSMUSG00000022378	223601	15	63929097	64060478	-	GO:0001916|positive regulation of T cell mediated cytotoxicity;GO:0032729|positive regulation of interferon-gamma production;GO:0050870|positive regulation of T cell activation;GO:2000568|positive regulation of memory T cell activation	NA	NA	NA|(RefSeq) family with sequence similarity 49, member B	NA	NA	family with sequence similarity 49, member B
Lat2	2.14309443692994	5.36731984935016e-46	2.23211310320275e-44	517.0	564.0	564.0	126.0	144.0	103.0	ENSMUSG00000040751	56743	5	134600022	134615025	-	GO:0002250|adaptive immune response;GO:0002376|immune system process;GO:0002764|immune response-regulating signaling pathway;GO:0019722|calcium-mediated signaling;GO:0035556|intracellular signal transduction;GO:0042113|B cell activation;GO:0043303|mast cell degranulation;GO:0050853|B cell receptor signaling pathway	NA	NA	NA|(RefSeq) linker for activation of T cells family, member 2	NA	NA	linker for activation of T cells family, member 2
Abca17	-0.951308278500935	0.00287531063715286	0.00909213673592209	25.0	43.0	40.0	60.0	69.0	80.0	ENSMUSG00000035435	381072	17	24264259	24351029	-	GO:0006629|lipid metabolic process;GO:0006638|neutral lipid metabolic process;GO:0006869|lipid transport;GO:0055085|transmembrane transport	NA	NA	K05643|ATP-binding cassette, subfamily A (ABC1), member 3	mmu02010	ABC transporters	ATP-binding cassette, sub-family A (ABC1), member 17
Abca14	-1.42537766492907	0.0728982156781414	0.152311011505726	4.0	9.0	2.0	10.0	22.0	9.0	ENSMUSG00000062017	67928	7	120203961	120325352	+	GO:0055085|transmembrane transport	NA	NA	K05643|ATP-binding cassette, subfamily A (ABC1), member 3	mmu02010	ABC transporters	ATP-binding cassette, sub-family A (ABC1), member 14
Abca12	0.435111613601113	0.850306623241862	1	3.0	1.0	0.0	0.0	0.0	3.0	ENSMUSG00000050296	74591	1	71242276	71414910	-	GO:0006869|lipid transport;GO:0010875|positive regulation of cholesterol efflux;GO:0030216|keratinocyte differentiation;GO:0031424|keratinization;GO:0032940|secretion by cell;GO:0033700|phospholipid efflux;GO:0035627|ceramide transport;GO:0043129|surfactant homeostasis;GO:0045055|regulated exocytosis;GO:0048286|lung alveolus development;GO:0055085|transmembrane transport;GO:0055088|lipid homeosta…	NA	NA	K05646|ATP-binding cassette, subfamily A (ABC1), member 12	mmu02010	ABC transporters	ATP-binding cassette, sub-family A (ABC1), member 12
Abca13	0.961248343695445	0.0341329804699113	0.0808241619677863	34.0	38.0	33.0	13.0	13.0	28.0	ENSMUSG00000004668	268379	11	9191942	9684259	+	GO:0006869|lipid transport;GO:0055085|transmembrane transport	NA	NA	K05647|ATP binding cassette, subfamily A (ABC1), member 13	mmu02010	ABC transporters	ATP-binding cassette, sub-family A (ABC1), member 13
Rcc1l	0.16363503971724	0.270615810716712	0.426381595401035	397.0	349.0	375.0	362.0	300.0	336.0	ENSMUSG00000061979	94254	5	134148054	134176774	-	GO:0070131|positive regulation of mitochondrial translation;GO:1990613|mitochondrial membrane fusion	NA	NA	NA|(RefSeq) reculator of chromosome condensation 1 like	NA	NA	reculator of chromosome condensation 1 like
Garnl3	-0.358396062031457	0.0068856824036193	0.0199089298276158	326.0	338.0	390.0	466.0	479.0	405.0	ENSMUSG00000038860	99326	2	32986224	33131654	-	GO:0008150|biological_process;GO:0043547|positive regulation of GTPase activity;GO:0051056|regulation of small GTPase mediated signal transduction	NA	NA	NA|(RefSeq) GTPase activating RANGAP domain-like 3	NA	NA	GTPase activating RANGAP domain-like 3
Sirpb1c	2.90739997843717	3.01818650946959e-25	6.34776477247124e-24	221.0	387.0	449.0	46.0	35.0	59.0	ENSMUSG00000074677	100038947	3	15795145	15848528	-	GO:0008150|biological_process	NA	NA	K06551|signal-regulatory protein alpha/beta1/gamma	mmu04380	Osteoclast differentiation	signal-regulatory protein beta 1C
Gpatch2l	0.114691010748106	0.38790948719189	0.550456983043491	558.0	525.0	456.0	483.0	503.0	438.0	ENSMUSG00000021254	70373	12	86241858	86291784	+	GO:0008150|biological_process	NA	NA	K17569|G patch domain-containing protein 2	NA	NA	G patch domain containing 2 like
Fabp1	-2.21753071622428	2.04792533730394e-09	1.54555882790966e-08	15.0	16.0	12.0	59.0	78.0	64.0	ENSMUSG00000054422	14080	6	71199827	71205023	+	GO:0015909|long-chain fatty acid transport;GO:0032000|positive regulation of fatty acid beta-oxidation;GO:0043066|negative regulation of apoptotic process;GO:0043154|negative regulation of cysteine-type endopeptidase activity involved in apoptotic process;GO:0050892|intestinal absorption;GO:0051345|positive regulation of hydrolase activity;GO:0070301|cellular response to hydrogen peroxide;GO:0071…	NA	NA	K08750|fatty acid-binding protein 1, liver	mmu03320|mmu04975	PPAR signaling pathway|Fat digestion and absorption	fatty acid binding protein 1, liver
Fabp2	-1.12127638957463	0.475014117268422	0.632776030732726	2.0	0.0	3.0	0.0	4.0	7.0	ENSMUSG00000023057	14079	3	122895072	122899506	+	GO:0006631|fatty acid metabolic process;GO:0015909|long-chain fatty acid transport;GO:0050892|intestinal absorption;GO:0098856|intestinal lipid absorption	NA	NA	K08751|fatty acid-binding protein 2, intestinal	mmu03320|mmu04975	PPAR signaling pathway|Fat digestion and absorption	fatty acid binding protein 2, intestinal
Fabp3	-1.99591462026892	1.7997486797622e-16	2.34124254684488e-15	145.0	74.0	124.0	315.0	576.0	490.0	ENSMUSG00000028773	14077	4	130308595	130315463	+	GO:0006631|fatty acid metabolic process;GO:0015909|long-chain fatty acid transport;GO:0032868|response to insulin;GO:0042493|response to drug;GO:0042632|cholesterol homeostasis;GO:0044539|long-chain fatty acid import into cell;GO:0046320|regulation of fatty acid oxidation;GO:0055091|phospholipid homeostasis;GO:0070542|response to fatty acid;GO:0071073|positive regulation of phospholipid biosynthe…	NA	NA	K08752|fatty acid-binding protein 3, muscle and heart	mmu03320	PPAR signaling pathway	fatty acid binding protein 3, muscle and heart
Fabp4	-1.5351587652036	0.00499144220360264	0.0149480262002507	216.0	179.0	165.0	268.0	1013.0	385.0	ENSMUSG00000062515	11770	3	10204088	10208576	-	GO:0001816|cytokine production;GO:0006469|negative regulation of protein kinase activity;GO:0006631|fatty acid metabolic process;GO:0008284|positive regulation of cell population proliferation;GO:0009617|response to bacterium;GO:0015909|long-chain fatty acid transport;GO:0042632|cholesterol homeostasis;GO:0045892|negative regulation of transcription, DNA-templated;GO:0050727|regulation of inflamm…	NA	NA	K08753|fatty acid-binding protein 4, adipocyte	mmu03320|mmu04923	PPAR signaling pathway|Regulation of lipolysis in adipocytes	fatty acid binding protein 4, adipocyte
Fabp5	1.93490638094329	1.90956656310017e-09	1.44571086037945e-08	2659.0	3209.0	4170.0	1137.0	766.0	691.0	ENSMUSG00000027533	16592	3	10012548	10016607	+	GO:0006006|glucose metabolic process;GO:0006629|lipid metabolic process;GO:0006656|phosphatidylcholine biosynthetic process;GO:0010829|negative regulation of glucose transmembrane transport;GO:0031392|regulation of prostaglandin biosynthetic process;GO:0035360|positive regulation of peroxisome proliferator activated receptor signaling pathway;GO:0042593|glucose homeostasis;GO:0051930|regulation o…	NA	NA	K08754|fatty acid-binding protein 5, epidermal	mmu03320	PPAR signaling pathway	fatty acid binding protein 5, epidermal
Fabp6	-0.961032112228038	0.813805320239463	1	0.0	0.0	0.0	0.0	0.0	1.0	ENSMUSG00000020405	16204	11	43596049	43601540	-	GO:0006869|lipid transport;GO:0008206|bile acid metabolic process	NA	NA	K08755|fatty acid-binding protein 6, ileal (gastrotropin)	mmu03320	PPAR signaling pathway	fatty acid binding protein 6
Fabp7	3.25185901012282	0.028324287077326	0.0689057727714632	9.0	4.0	6.0	0.0	0.0	2.0	ENSMUSG00000019874	12140	10	57784881	57788450	+	GO:0001964|startle response;GO:0021846|cell proliferation in forebrain;GO:0022008|neurogenesis;GO:0050673|epithelial cell proliferation;GO:0060134|prepulse inhibition	NA	NA	K08756|fatty acid-binding protein 7, brain	mmu03320	PPAR signaling pathway	fatty acid binding protein 7, brain
Fam47e	-1.26110725348797	4.76654780859902e-10	3.84010336615144e-09	195.0	145.0	212.0	305.0	539.0	489.0	ENSMUSG00000057068	384198	5	92555069	92591279	+	GO:0008150|biological_process	NA	NA	NA|(RefSeq) family with sequence similarity 47, member E	NA	NA	family with sequence similarity 47, member E
Gm4189	-1.08469729375575	0.0767339457042984	0.158934144720807	8.0	9.0	6.0	13.0	16.0	20.0	ENSMUSG00000092384	NA	10	127289696	127290788	-	NA	NA	NA	NA	NA	NA	predicted gene 4189
Nup35	-0.363310944671527	0.0372192227324697	0.0869491165666394	150.0	149.0	163.0	165.0	235.0	197.0	ENSMUSG00000026999	69482	2	80617236	80658906	+	GO:0006913|nucleocytoplasmic transport;GO:0015031|protein transport;GO:0051028|mRNA transport;GO:1990830|cellular response to leukemia inhibitory factor	NA	NA	K14313|nuclear pore complex protein Nup53	mmu03013	RNA transport	nucleoporin 35
Nup37	0.561485588509869	0.00289518436419079	0.00914770959068143	170.0	208.0	174.0	129.0	122.0	123.0	ENSMUSG00000035351	69736	10	88146992	88178390	+	GO:0007049|cell cycle;GO:0007059|chromosome segregation;GO:0015031|protein transport;GO:0051028|mRNA transport;GO:0051301|cell division	NA	NA	K14302|nuclear pore complex protein Nup37	mmu03013	RNA transport	nucleoporin 37
4933406I18Rik	0.881294135227676	0.588159561369761	0.729348409841951	0.0	6.0	3.0	0.0	3.0	2.0	ENSMUSG00000087475	71045	7	114315479	114415161	-	NA	NA	NA	NA|(RefSeq) RIKEN cDNA 4933406I18 gene	NA	NA	RIKEN cDNA 4933406I18 gene
Pnck	-0.807824225690788	0.00522454073844835	0.015581585703086	41.0	45.0	54.0	60.0	88.0	98.0	ENSMUSG00000002012	93843	X	73655994	73660117	-	GO:0006468|protein phosphorylation;GO:0016310|phosphorylation	NA	NA	K08795|pregnancy upregulated non-ubiquitously expressed CaM kinase [EC:2.7.11.17]	NA	NA	pregnancy upregulated non-ubiquitously expressed CaM kinase
Lax1	2.09381232221073	1.14844890242715e-36	3.64072028550311e-35	937.0	1121.0	957.0	261.0	273.0	173.0	ENSMUSG00000051998	240754	1	133679091	133690108	-	GO:0000188|inactivation of MAPK activity;GO:0002250|adaptive immune response;GO:0002376|immune system process;GO:0006955|immune response;GO:0035556|intracellular signal transduction;GO:0042113|B cell activation;GO:0046649|lymphocyte activation;GO:0048305|immunoglobulin secretion;GO:0050851|antigen receptor-mediated signaling pathway;GO:0050868|negative regulation of T cell activation;GO:0051249|r…	NA	NA	NA|(RefSeq) lymphocyte transmembrane adaptor 1	NA	NA	lymphocyte transmembrane adaptor 1
Nup43	0.505570761506129	0.0351999481579513	0.082886149263181	105.0	102.0	138.0	62.0	98.0	84.0	ENSMUSG00000040034	69912	10	7667503	7678881	+	GO:0007049|cell cycle;GO:0007059|chromosome segregation;GO:0015031|protein transport;GO:0051028|mRNA transport;GO:0051301|cell division	NA	NA	K14305|nuclear pore complex protein Nup43	mmu03013	RNA transport	nucleoporin 43
Dscam	3.83620807605756	7.51546518473792e-07	4.25525781368309e-06	28.0	35.0	22.0	1.0	3.0	2.0	ENSMUSG00000050272	13508	16	96592079	97170752	-	GO:0007155|cell adhesion;GO:0007156|homophilic cell adhesion via plasma membrane adhesion molecules;GO:0007162|negative regulation of cell adhesion;GO:0007399|nervous system development;GO:0007416|synapse assembly;GO:0007626|locomotory behavior;GO:0010842|retina layer formation;GO:0042327|positive regulation of phosphorylation;GO:0048813|dendrite morphogenesis;GO:0048842|positive regulation of ax…	NA	NA	K06767|Down syndrome cell adhesion molecule	NA	NA	DS cell adhesion molecule
Dscc1	1.95185709581414	2.40544176210387e-07	1.44890992438006e-06	49.0	59.0	70.0	15.0	17.0	14.0	ENSMUSG00000022422	72107	15	55076099	55090491	-	GO:0006260|DNA replication;GO:0006275|regulation of DNA replication;GO:0007049|cell cycle;GO:0007064|mitotic sister chromatid cohesion;GO:0034088|maintenance of mitotic sister chromatid cohesion;GO:0034421|post-translational protein acetylation;GO:1900264|positive regulation of DNA-directed DNA polymerase activity	NA	NA	K11271|sister chromatid cohesion protein DCC1	NA	NA	DNA replication and sister chromatid cohesion 1
Olfr760-ps1	4.18080926117157	0.0385854653516048	0.0896073201097536	1.0	6.0	3.0	0.0	0.0	0.0	ENSMUSG00000092601	NA	17	37451433	37452230	-	NA	NA	NA	NA	NA	NA	olfactory receptor 760, pseudogene 1
Hebp1	0.607305154513357	1.10981990363862e-07	6.94976676803715e-07	541.0	543.0	548.0	334.0	400.0	340.0	ENSMUSG00000042770	15199	6	135137522	135198022	-	NA	NA	NA	NA|(RefSeq) heme binding protein 1	NA	NA	heme binding protein 1
Hebp2	-0.131727060014332	0.733527756014758	0.835681814720006	28.0	30.0	24.0	28.0	29.0	33.0	ENSMUSG00000019853	56016	10	18539498	18546076	-	GO:0010917|negative regulation of mitochondrial membrane potential;GO:0010940|positive regulation of necrotic cell death;GO:0035794|positive regulation of mitochondrial membrane permeability	NA	NA	NA|(RefSeq) heme binding protein 2	NA	NA	heme binding protein 2
Gm4165	2.42545661338786	0.473713766354335	1	0.0	1.0	2.0	0.0	0.0	0.0	ENSMUSG00000114366	NA	13	76019807	76020110	-	NA	NA	NA	NA	NA	NA	predicted gene 4165
Nup50	0.265637368789508	0.00564558569478358	0.0166871936751088	1253.0	1217.0	1346.0	1077.0	1017.0	1075.0	ENSMUSG00000016619	18141	15	84923411	84942963	+	GO:0001841|neural tube formation;GO:0015031|protein transport;GO:0043547|positive regulation of GTPase activity;GO:0046907|intracellular transport;GO:0051028|mRNA transport	NA	NA	K14295|nuclear pore complex protein Nup50	mmu03013	RNA transport	nucleoporin 50
Chad	-0.142301340665816	0.288119075792429	0.447300367991746	549.0	434.0	537.0	477.0	653.0	555.0	ENSMUSG00000039084	12643	11	94565047	94569127	+	GO:0060348|bone development;GO:1900155|negative regulation of bone trabecula formation	NA	NA	K06248|chondroadherin	mmu04151|mmu04510|mmu04512|mmu05165	PI3K-Akt signaling pathway|Focal adhesion|ECM-receptor interaction|Human papillomavirus infection	chondroadherin
Nup54	0.330428386266025	0.0118397365828837	0.0322632821883581	424.0	540.0	493.0	359.0	393.0	408.0	ENSMUSG00000034826	269113	5	92415540	92435219	-	GO:0006605|protein targeting;GO:0006913|nucleocytoplasmic transport;GO:0015031|protein transport;GO:0042306|regulation of protein import into nucleus;GO:0051028|mRNA transport;GO:0051260|protein homooligomerization;GO:0051290|protein heterotetramerization;GO:0051291|protein heterooligomerization;GO:0070208|protein heterotrimerization	NA	NA	K14308|nuclear pore complex protein Nup54	mmu03013	RNA transport	nucleoporin 54
Layn	0.0846783502258367	0.657151421475031	0.781763260342393	257.0	166.0	236.0	181.0	222.0	220.0	ENSMUSG00000060594	244864	9	51054640	51077094	-	NA	NA	GO:0001726|ruffle;GO:0009986|cell surface;GO:0016020|membrane;GO:0016021|integral component of membrane	K10077|layilin	NA	NA	layilin
A930024N18Rik	0.40325653702057	0.198961919002408	0.338624335635226	61.0	50.0	59.0	49.0	35.0	44.0	ENSMUSG00000097566	NA	17	15375000	15379475	+	NA	NA	NA	NA	NA	NA	RIKEN cDNA A930024N18 gene
AC087116.1	-0.683105163400489	0.813456094495334	1	0.0	0.0	2.0	3.0	0.0	0.0	ENSMUSG00000116289	NA	15	67040058	67040824	+	NA	NA	NA	NA	NA	NA	predicted gene, 31342
Gm4178	0.00074910084123766	0.999850264908717	1	0.0	0.0	1.0	0.0	0.0	1.0	ENSMUSG00000112363	NA	10	127132848	127133496	-	NA	NA	NA	NA	NA	NA	predicted gene 4178
Nup62	0.492071160312477	2.69888829314905e-06	1.42691389691608e-05	786.0	811.0	933.0	598.0	606.0	593.0	ENSMUSG00000109511	18226	7	44816088	44830812	+	GO:0000278|mitotic cell cycle;GO:0006351|transcription, DNA-templated;GO:0006606|protein import into nucleus;GO:0006913|nucleocytoplasmic transport;GO:0007080|mitotic metaphase plate congression;GO:0007098|centrosome cycle;GO:0007100|mitotic centrosome separation;GO:0007166|cell surface receptor signaling pathway;GO:0007283|spermatogenesis;GO:0007569|cell aging;GO:0008219|cell death;GO:0008285|ne…	NA	NA	K14306|nuclear pore complex protein Nup62	mmu03013	RNA transport	nucleoporin 62
Magohb	0.579976415104601	0.00158295336884836	0.00533559444617046	165.0	168.0	173.0	111.0	125.0	103.0	ENSMUSG00000030188	66441	6	131284388	131293244	-	GO:0000184|nuclear-transcribed mRNA catabolic process, nonsense-mediated decay	NA	NA	K12877|protein mago nashi	mmu03013|mmu03015|mmu03040	RNA transport|mRNA surveillance pathway|Spliceosome	mago homolog B, exon junction complex core component
1810006J02Rik	0.470148604563323	0.509412076440469	0.664962852119563	6.0	18.0	15.0	13.0	11.0	4.0	ENSMUSG00000100182	69030	1	98131456	98144655	+	NA	NA	NA	NA|(RefSeq) RIKEN cDNA 1810006J02 gene	NA	NA	RIKEN cDNA 1810006J02 gene
Abcf2	0.0875773793703118	0.294864751698937	0.454844361085966	1279.0	1262.0	1388.0	1203.0	1316.0	1181.0	ENSMUSG00000028953	27407	5	24565345	24577467	-	GO:0008150|biological_process	NA	NA	K06185|ATP-binding cassette, subfamily F, member 2	NA	NA	ATP-binding cassette, sub-family F (GCN20), member 2
Abcf3	-0.123451097539249	0.233576842340154	0.381500858409075	1078.0	877.0	1051.0	1055.0	1122.0	1099.0	ENSMUSG00000003234	27406	16	20548577	20561379	+	GO:0051607|defense response to virus	NA	NA	K06158|ATP-binding cassette, subfamily F, member 3	NA	NA	ATP-binding cassette, sub-family F (GCN20), member 3
Abcf1	0.132058142345035	0.0695211666755537	0.146498920348883	2328.0	2227.0	2440.0	2000.0	2308.0	2086.0	ENSMUSG00000038762	224742	17	35956819	35969761	-	GO:0006413|translational initiation;GO:0045727|positive regulation of translation	NA	NA	K06184|ATP-binding cassette, subfamily F, member 1	NA	NA	ATP-binding cassette, sub-family F (GCN20), member 1
Pcdha11	0.979933438495971	0.659716011146543	1	0.0	1.0	3.0	1.0	1.0	0.0	ENSMUSG00000007440	12943	18	37005203	37187657	+	GO:0007155|cell adhesion;GO:0007156|homophilic cell adhesion via plasma membrane adhesion molecules	NA	NA	K16493|protocadherin alpha	NA	NA	protocadherin alpha 11
Pcdha11	0.979933438495971	0.659716011146543	1	0.0	1.0	3.0	1.0	1.0	0.0	ENSMUSG00000102206	12942	18	37010712	37187657	+	GO:0007155|cell adhesion;GO:0007156|homophilic cell adhesion via plasma membrane adhesion molecules	NA	NA	K16493|protocadherin alpha	NA	NA	protocadherin alpha 11
Pcdha12	-2.83775841186272	0.354923105044423	1	0.0	0.0	0.0	0.0	1.0	3.0	ENSMUSG00000103310	192164	18	37020149	37187657	+	GO:0007155|cell adhesion;GO:0007156|homophilic cell adhesion via plasma membrane adhesion molecules	NA	NA	K16493|protocadherin alpha	NA	NA	protocadherin alpha 12
2510046G10Rik	-0.822057242835879	0.337553066139289	0.500138367687354	5.0	2.0	6.0	7.0	9.0	7.0	ENSMUSG00000066175	NA	7	126648543	126649594	-	NA	NA	NA	NA	NA	NA	RIKEN cDNA 2510046G10 gene
Abcg3	0.670974976715189	0.000163812781723173	0.000661653961508266	243.0	294.0	342.0	186.0	211.0	155.0	ENSMUSG00000029299	27405	5	104935057	104982718	-	NA	NA	GO:0016020|membrane;GO:0016021|integral component of membrane	K05682|ATP-binding cassette, subfamily G (WHITE), member 3	mmu02010	ABC transporters	ATP binding cassette subfamily G member 3
Abcg4	-0.189039977099913	0.72654873153193	0.831040972618447	22.0	22.0	9.0	14.0	20.0	27.0	ENSMUSG00000032131	192663	9	44273188	44288615	-	GO:1990830|cellular response to leukemia inhibitory factor	NA	NA	K05680|ATP-binding cassette, subfamily G (WHITE), member 4	mmu02010	ABC transporters	ATP binding cassette subfamily G member 4
Abcg1	0.479349553977973	7.87005912731508e-09	5.56640537564854e-08	1587.0	1570.0	1611.0	1102.0	1247.0	1077.0	ENSMUSG00000024030	11307	17	31057698	31115777	+	GO:0006355|regulation of transcription, DNA-templated;GO:0006869|lipid transport;GO:0008203|cholesterol metabolic process;GO:0010033|response to organic substance;GO:0010745|negative regulation of macrophage derived foam cell differentiation;GO:0010872|regulation of cholesterol esterification;GO:0010875|positive regulation of cholesterol efflux;GO:0010888|negative regulation of lipid storage;GO:0…	NA	NA	K05679|ATP-binding cassette, subfamily G (WHITE), member 1	mmu02010	ABC transporters	ATP binding cassette subfamily G member 1
AA986860	-0.339999073898156	0.000360472758514213	0.0013710715771977	1580.0	1679.0	1735.0	2133.0	2321.0	1871.0	ENSMUSG00000042510	212439	1	130731976	130744622	+	GO:0008150|biological_process	NA	NA	NA|(RefSeq) expressed sequence AA986860	NA	NA	expressed sequence AA986860
Abcg2	-0.982215984162027	3.44265387878777e-17	4.68259776299389e-16	486.0	490.0	421.0	812.0	1030.0	931.0	ENSMUSG00000029802	26357	6	58584523	58695676	+	GO:0006855|drug transmembrane transport;GO:0007568|aging;GO:0010039|response to iron ion;GO:0015747|urate transport;GO:0015893|drug transport;GO:0019389|glucuronoside metabolic process;GO:0032496|response to lipopolysaccharide;GO:0032868|response to insulin;GO:0043278|response to morphine;GO:0046618|drug export;GO:0051593|response to folic acid;GO:0055085|transmembrane transport;GO:0060136|embryo…	NA	NA	K05681|ATP-binding cassette, subfamily G (WHITE), member 2	mmu01523|mmu02010|mmu04976	Antifolate resistance|ABC transporters|Bile secretion	ATP binding cassette subfamily G member 2 (Junior blood group)
Abcg8	0.466957675715883	0.81950290311581	1	2.0	2.0	0.0	0.0	2.0	1.0	ENSMUSG00000024254	67470	17	84676302	84700333	+	GO:0006869|lipid transport;GO:0007584|response to nutrient;GO:0007588|excretion;GO:0010949|negative regulation of intestinal phytosterol absorption;GO:0015914|phospholipid transport;GO:0015918|sterol transport;GO:0030299|intestinal cholesterol absorption;GO:0033344|cholesterol efflux;GO:0042493|response to drug;GO:0042632|cholesterol homeostasis;GO:0045796|negative regulation of intestinal choles…	NA	NA	K05684|ATP-binding cassette, subfamily G (WHITE), member 8 (sterolin 2)	mmu02010|mmu04975|mmu04976|mmu04979	ABC transporters|Fat digestion and absorption|Bile secretion|Cholesterol metabolism	ATP binding cassette subfamily G member 8
Abcg5	-0.340857018761366	0.813251634251839	0.889107756347573	2.0	5.0	0.0	1.0	2.0	6.0	ENSMUSG00000040505	27409	17	84658234	84683011	-	GO:0006869|lipid transport;GO:0007584|response to nutrient;GO:0007588|excretion;GO:0010212|response to ionizing radiation;GO:0010949|negative regulation of intestinal phytosterol absorption;GO:0030299|intestinal cholesterol absorption;GO:0033344|cholesterol efflux;GO:0042493|response to drug;GO:0042632|cholesterol homeostasis;GO:0045796|negative regulation of intestinal cholesterol absorption	NA	NA	K05683|ATP-binding cassette, subfamily G (WHITE), member 5 (sterolin 1)	mmu02010|mmu04975|mmu04976|mmu04979	ABC transporters|Fat digestion and absorption|Bile secretion|Cholesterol metabolism	ATP binding cassette subfamily G member 5
Chd1	0.0235987897891917	0.806244443960737	0.884130156718016	1382.0	1476.0	1391.0	1350.0	1577.0	1264.0	ENSMUSG00000023852	12648	17	15704967	15772610	+	GO:0006325|chromatin organization;GO:0006333|chromatin assembly or disassembly;GO:0006338|chromatin remodeling;GO:0016569|covalent chromatin modification;GO:0043923|positive regulation by host of viral transcription	NA	NA	K11367|chromodomain-helicase-DNA-binding protein 1 [EC:3.6.4.12]	NA	NA	chromodomain helicase DNA binding protein 1
Chd2	-0.0164048119217104	0.841186712742863	0.9088425825964	2353.0	2489.0	2392.0	2466.0	2540.0	2313.0	ENSMUSG00000078671	244059	7	73426638	73541830	-	GO:0006325|chromatin organization;GO:0006974|cellular response to DNA damage stimulus;GO:0007517|muscle organ development;GO:0060218|hematopoietic stem cell differentiation	NA	NA	K20091|chromodomain-helicase-DNA-binding protein 2 [EC:3.6.4.12]	NA	NA	chromodomain helicase DNA binding protein 2
Chd3	-0.22479694553659	0.00126875251827086	0.00436717972078497	4244.0	4164.0	4380.0	4977.0	5130.0	4836.0	ENSMUSG00000018474	216848	11	69343273	69369406	-	GO:0006325|chromatin organization;GO:0006333|chromatin assembly or disassembly;GO:0007051|spindle organization;GO:0007098|centrosome cycle	NA	NA	K11642|chromodomain-helicase-DNA-binding protein 3 [EC:3.6.4.12]	NA	NA	chromodomain helicase DNA binding protein 3
Chd4	0.172160927931446	0.00537729308097337	0.0159931925163114	6777.0	6734.0	7010.0	5892.0	6238.0	6091.0	ENSMUSG00000063870	107932	6	125095981	125130591	+	GO:0000122|negative regulation of transcription by RNA polymerase II;GO:0006325|chromatin organization;GO:0072553|terminal button organization	NA	NA	K11643|chromodomain-helicase-DNA-binding protein 4 [EC:3.6.4.12]	mmu05165|mmu05203	Human papillomavirus infection|Viral carcinogenesis	chromodomain helicase DNA binding protein 4
Abca8a	-1.91194091213918	6.44510297470406e-64	3.73424886187283e-62	1117.0	945.0	1009.0	3631.0	4599.0	3377.0	ENSMUSG00000041828	217258	11	110025634	110095978	-	GO:0055085|transmembrane transport	NA	NA	K05650|ATP-binding cassette, subfamily A (ABC1), member 8	mmu02010	ABC transporters	ATP-binding cassette, sub-family A (ABC1), member 8a
Chd5	-0.677977106642477	0.0209214467888381	0.0531123956499367	47.0	41.0	40.0	59.0	85.0	62.0	ENSMUSG00000005045	269610	4	152338651	152390194	+	GO:0006325|chromatin organization;GO:0006366|transcription by RNA polymerase II;GO:0007283|spermatogenesis;GO:0007399|nervous system development;GO:0008285|negative regulation of cell population proliferation;GO:0021895|cerebral cortex neuron differentiation;GO:0030154|cell differentiation;GO:0035093|spermatogenesis, exchange of chromosomal proteins;GO:0043967|histone H4 acetylation;GO:0045595|re…	NA	NA	K14435|chromodomain-helicase-DNA-binding protein 5 [EC:3.6.4.12]	NA	NA	chromodomain helicase DNA binding protein 5
Abca8b	-1.46161458093186	4.97225735211834e-36	1.54547858401584e-34	360.0	359.0	358.0	937.0	1151.0	888.0	ENSMUSG00000020620	27404	11	109932190	109995845	-	GO:0055085|transmembrane transport	NA	NA	K05650|ATP-binding cassette, subfamily A (ABC1), member 8	mmu02010	ABC transporters	ATP-binding cassette, sub-family A (ABC1), member 8b
Chd6	-0.382308270621639	4.05700872155845e-06	2.09032711401515e-05	1782.0	1930.0	1845.0	2321.0	2671.0	2267.0	ENSMUSG00000057133	71389	2	160946978	161109075	-	GO:0006325|chromatin organization;GO:0036091|positive regulation of transcription from RNA polymerase II promoter in response to oxidative stress	NA	NA	K14436|chromodomain-helicase-DNA-binding protein 6 [EC:3.6.4.12]	NA	NA	chromodomain helicase DNA binding protein 6
Chd7	0.609343263236193	5.86705281262546e-10	4.68559443593785e-09	1408.0	1707.0	1565.0	999.0	1064.0	1007.0	ENSMUSG00000041235	320790	4	8690406	8867659	+	GO:0001501|skeletal system development;GO:0001568|blood vessel development;GO:0001701|in utero embryonic development;GO:0001974|blood vessel remodeling;GO:0003007|heart morphogenesis;GO:0003222|ventricular trabecula myocardium morphogenesis;GO:0003226|right ventricular compact myocardium morphogenesis;GO:0006325|chromatin organization;GO:0006338|chromatin remodeling;GO:0006364|rRNA processing;GO:…	NA	NA	K14437|chromodomain-helicase-DNA-binding protein 7 [EC:3.6.4.12]	NA	NA	chromodomain helicase DNA binding protein 7
Chd8	0.15677176562169	0.0436031288845591	0.0993082997427069	2300.0	2391.0	2297.0	2041.0	2240.0	1997.0	ENSMUSG00000053754	67772	14	52198151	52257780	-	GO:0000122|negative regulation of transcription by RNA polymerase II;GO:0001701|in utero embryonic development;GO:0001964|startle response;GO:0006325|chromatin organization;GO:0007420|brain development;GO:0016055|Wnt signaling pathway;GO:0030178|negative regulation of Wnt signaling pathway;GO:0032508|DNA duplex unwinding;GO:0035176|social behavior;GO:0043044|ATP-dependent chromatin remodeling;GO:…	NA	NA	K04494|chromodomain helicase DNA binding protein 8 [EC:3.6.4.12]	mmu04310	Wnt signaling pathway	chromodomain helicase DNA binding protein 8
Chd9	0.172524591896346	0.0517312425966417	0.11464826775828	1217.0	1251.0	1247.0	976.0	1235.0	1097.0	ENSMUSG00000056608	109151	8	90828352	91054516	+	GO:0006325|chromatin organization;GO:0008150|biological_process	NA	NA	K14438|chromodomain-helicase-DNA-binding protein 9 [EC:3.6.4.12]	NA	NA	chromodomain helicase DNA binding protein 9
Abcd1	0.441895603825021	3.25588128453752e-08	2.16192328631976e-07	1930.0	1903.0	1893.0	1384.0	1483.0	1353.0	ENSMUSG00000031378	11666	X	73716597	73738534	+	GO:0000038|very long-chain fatty acid metabolic process;GO:0002082|regulation of oxidative phosphorylation;GO:0006635|fatty acid beta-oxidation;GO:0007031|peroxisome organization;GO:0015910|long-chain fatty acid import into peroxisome;GO:0015916|fatty-acyl-CoA transport;GO:0030497|fatty acid elongation;GO:0031998|regulation of fatty acid beta-oxidation;GO:0032000|positive regulation of fatty acid…	NA	NA	K05675|ATP-binding cassette, subfamily D (ALD), member 1	mmu02010|mmu04146	ABC transporters|Peroxisome	ATP-binding cassette, sub-family D (ALD), member 1
Mutyh	0.258835677130733	0.293830868918473	0.453659961965776	98.0	114.0	102.0	79.0	116.0	69.0	ENSMUSG00000028687	70603	4	116807723	116819440	+	GO:0006281|DNA repair;GO:0006284|base-excision repair;GO:0006974|cellular response to DNA damage stimulus;GO:0006979|response to oxidative stress;GO:0008152|metabolic process	NA	NA	K03575|A/G-specific adenine glycosylase [EC:3.2.2.31]	mmu03410	Base excision repair	mutY DNA glycosylase
Abcd4	-0.125612842622928	0.281738314309765	0.439365996007605	497.0	448.0	561.0	498.0	585.0	562.0	ENSMUSG00000021240	19300	12	84601464	84617413	-	GO:0009235|cobalamin metabolic process;GO:0055085|transmembrane transport;GO:1990830|cellular response to leukemia inhibitory factor	NA	NA	K05678|ATP-binding cassette, subfamily D (ALD), member 4	mmu02010|mmu04146	ABC transporters|Peroxisome	ATP-binding cassette, sub-family D (ALD), member 4
Pnkd	-0.411422604238172	4.6671368813747e-05	0.00020627517958766	719.0	652.0	654.0	865.0	971.0	863.0	ENSMUSG00000026179	56695	1	74284930	74353694	+	GO:0019243|methylglyoxal catabolic process to D-lactate via S-lactoyl-glutathione;GO:0032225|regulation of synaptic transmission, dopaminergic;GO:0042053|regulation of dopamine metabolic process;GO:0046929|negative regulation of neurotransmitter secretion;GO:0050884|neuromuscular process controlling posture	NA	NA	NA|(RefSeq) paroxysmal nonkinesiogenic dyskinesia	NA	NA	paroxysmal nonkinesiogenic dyskinesia
Abcd2	0.341949602083152	0.0208784669561315	0.053014560654166	572.0	446.0	508.0	389.0	475.0	344.0	ENSMUSG00000055782	26874	15	91145871	91191799	-	GO:0000038|very long-chain fatty acid metabolic process;GO:0006635|fatty acid beta-oxidation;GO:0032000|positive regulation of fatty acid beta-oxidation;GO:0042760|very long-chain fatty acid catabolic process;GO:0055085|transmembrane transport	NA	NA	K05676|ATP-binding cassette, subfamily D (ALD), member 2	mmu02010|mmu04146	ABC transporters|Peroxisome	ATP-binding cassette, sub-family D (ALD), member 2
Abcd3	-0.202818056181481	0.0313462184868456	0.0753236945338726	2997.0	2641.0	3048.0	3441.0	3206.0	3329.0	ENSMUSG00000028127	19299	3	121758774	121815302	-	GO:0006633|fatty acid biosynthetic process;GO:0006635|fatty acid beta-oxidation;GO:0007031|peroxisome organization;GO:0014070|response to organic cyclic compound;GO:0015910|long-chain fatty acid import into peroxisome;GO:0042493|response to drug;GO:0042760|very long-chain fatty acid catabolic process;GO:0055085|transmembrane transport	NA	NA	K05677|ATP-binding cassette, subfamily D (ALD), member 3	mmu02010|mmu04146	ABC transporters|Peroxisome	ATP-binding cassette, sub-family D (ALD), member 3
Chdh	-0.840759115552075	0.00312816290641435	0.00981240167398382	43.0	34.0	53.0	72.0	86.0	75.0	ENSMUSG00000015970	218865	14	30009023	30040527	+	GO:0019285|glycine betaine biosynthetic process from choline;GO:0055114|oxidation-reduction process	NA	NA	K00108|choline dehydrogenase [EC:1.1.99.1]	mmu00260|mmu01100	Glycine, serine and threonine metabolism|Metabolic pathways	choline dehydrogenase
Abce1	-0.0623573767903579	0.490663809436338	0.647572057005298	1690.0	1596.0	1782.0	1544.0	1834.0	1925.0	ENSMUSG00000058355	24015	8	79683462	79711740	-	GO:0060702|negative regulation of endoribonuclease activity	NA	NA	K06174|ATP-binding cassette, sub-family E, member 1	NA	NA	ATP-binding cassette, sub-family E (OABP), member 1
D030040B21Rik	3.86275838384905	0.063465455351561	0.135946149021636	3.0	3.0	2.0	0.0	0.0	0.0	ENSMUSG00000097744	329101	1	16657552	16662278	+	NA	NA	NA	NA|(RefSeq) RIKEN cDNA D030040B21 gene	NA	NA	RIKEN cDNA D030040B21 gene
Nr2c2ap	0.444011154181111	0.206688855282229	0.348412517791263	41.0	53.0	41.0	36.0	27.0	36.0	ENSMUSG00000071078	75692	8	70131333	70133749	+	NA	NA	GO:0005634|nucleus;GO:0005654|nucleoplasm	NA|(RefSeq) nuclear receptor 2C2-associated protein	NA	NA	nuclear receptor 2C2-associated protein
CT009594.1	1.41316273273758	0.204337204760963	0.345633269340988	7.0	5.0	4.0	2.0	1.0	3.0	ENSMUSG00000116633	NA	17	21394078	21395117	-	NA	NA	NA	NA	NA	NA	crumbs family member 1, photoreceptor morphogenesis associated (Crb1) pseudogene
CT009594.2	0.00074886911942264	0.999851751948494	1	0.0	0.0	1.0	0.0	1.0	0.0	ENSMUSG00000116768	NA	17	21366847	21376348	+	NA	NA	NA	NA	NA	NA	C2H2 zinc finger protein pseudogene
Chgb	-1.09602883520179	0.12733486090421	0.23917873300579	6.0	6.0	6.0	6.0	18.0	15.0	ENSMUSG00000027350	12653	2	132781278	132795079	+	NA	NA	GO:0005576|extracellular region;GO:0030141|secretory granule	K19991|chromogranin-B	NA	NA	chromogranin B
Gm45804	0.910130310377961	0.792748106894008	1	0.0	2.0	0.0	0.0	1.0	0.0	ENSMUSG00000110442	NA	8	94273426	94276860	+	NA	NA	NA	NA	NA	NA	predicted gene 45804
Gm45805	-0.632722844911686	0.116161078497533	0.222542624784479	23.0	40.0	23.0	46.0	57.0	31.0	ENSMUSG00000110626	NA	8	126755571	126758334	-	NA	NA	NA	NA	NA	NA	predicted gene 45805
Gm45807	1.89877793243669	0.462096110114381	1	0.0	3.0	1.0	0.0	0.0	1.0	ENSMUSG00000108991	NA	7	82695399	82698272	+	NA	NA	NA	NA	NA	NA	predicted gene 45807
Rpl35	0.368913895644001	0.00589606995859309	0.0173352735535873	542.0	600.0	535.0	473.0	430.0	394.0	ENSMUSG00000062997	66489	2	39001580	39005624	-	GO:0006412|translation	NA	NA	K02918|large subunit ribosomal protein L35e	mmu03010	Ribosome	ribosomal protein L35
Rpl36	0.25158094062669	0.00952757233603664	0.0265630319123488	3397.0	3551.0	3212.0	2986.0	2942.0	2606.0	ENSMUSG00000057863	54217	17	56613395	56614243	+	GO:0002181|cytoplasmic translation;GO:0006412|translation	NA	NA	K02920|large subunit ribosomal protein L36e	mmu03010	Ribosome	ribosomal protein L36
Gm45809	0.31559629445064	0.699328716914472	0.812718684920327	5.0	9.0	13.0	2.0	12.0	8.0	ENSMUSG00000109708	NA	8	61050049	61053942	+	NA	NA	NA	NA	NA	NA	predicted gene 45809
Rpl37	0.278803717629794	0.00852818100028854	0.0240605376028705	3270.0	3585.0	3176.0	2981.0	2700.0	2574.0	ENSMUSG00000041841	67281	15	5116645	5119140	+	GO:0006412|translation	NA	NA	K02922|large subunit ribosomal protein L37e	mmu03010	Ribosome	ribosomal protein L37
Rpl38	0.140988636691894	0.276116644215516	0.432926284601782	929.0	873.0	931.0	937.0	816.0	718.0	ENSMUSG00000057322	67671	11	114668524	114672331	+	GO:0001501|skeletal system development;GO:0001503|ossification;GO:0002181|cytoplasmic translation;GO:0006412|translation;GO:0006417|regulation of translation;GO:0007605|sensory perception of sound;GO:0034463|90S preribosome assembly;GO:0042474|middle ear morphogenesis;GO:0048318|axial mesoderm development	NA	NA	K02923|large subunit ribosomal protein L38e	mmu03010	Ribosome	ribosomal protein L38
Rpl39	0.629729986387541	3.12471483067471e-08	2.08061555712792e-07	3939.0	4158.0	3942.0	2921.0	2454.0	2379.0	ENSMUSG00000079641	67248	X	37082520	37085402	-	GO:0002181|cytoplasmic translation;GO:0002227|innate immune response in mucosa;GO:0006412|translation;GO:0019731|antibacterial humoral response;GO:0050830|defense response to Gram-positive bacterium;GO:0061844|antimicrobial humoral immune response mediated by antimicrobial peptide	NA	NA	K02924|large subunit ribosomal protein L39e	mmu03010	Ribosome	ribosomal protein L39
Lmbr1l	0.0124422656624135	0.904813369736365	0.945331015502831	1068.0	1148.0	1129.0	1057.0	1285.0	984.0	ENSMUSG00000022999	74775	15	98903917	98918231	-	GO:0006897|endocytosis;GO:0006898|receptor-mediated endocytosis;GO:0007165|signal transduction	NA	NA	NA|(RefSeq) limb region 1 like	NA	NA	limb region 1 like
Rpl30	0.366397782922677	0.00113791628071933	0.00395101084175288	1147.0	1249.0	1109.0	945.0	972.0	804.0	ENSMUSG00000058600	19946	15	34440505	34443640	-	GO:0002181|cytoplasmic translation;GO:0006412|translation;GO:0031640|killing of cells of other organism;GO:0050829|defense response to Gram-negative bacterium;GO:0061844|antimicrobial humoral immune response mediated by antimicrobial peptide	NA	NA	K02908|large subunit ribosomal protein L30e	mmu03010	Ribosome	ribosomal protein L30
Rpl31	0.290203924158196	0.0482575170048783	0.10832755204283	410.0	402.0	369.0	348.0	340.0	278.0	ENSMUSG00000073702	114641	1	39367842	39371911	+	GO:0002181|cytoplasmic translation;GO:0006412|translation	NA	NA	K02910|large subunit ribosomal protein L31e	mmu03010	Ribosome	ribosomal protein L31
Rpl32	0.535273617315767	8.85040190421467e-14	9.74932828128788e-13	5539.0	5737.0	6035.0	4000.0	4065.0	3873.0	ENSMUSG00000057841	19951	6	115805505	115808747	-	GO:0006412|translation	NA	NA	K02912|large subunit ribosomal protein L32e	mmu03010	Ribosome	ribosomal protein L32
Rpl34	0.389394374164352	0.000159957795848627	0.000647507638579374	4446.0	4575.0	4179.0	3636.0	3361.0	3068.0	ENSMUSG00000062006	68436	3	130726831	130730398	-	GO:0006412|translation	NA	NA	K02915|large subunit ribosomal protein L34e	mmu03010	Ribosome	ribosomal protein L34
Pnkp	0.285253246584638	0.00212155353578535	0.00694509112078058	990.0	933.0	970.0	739.0	875.0	766.0	ENSMUSG00000002963	59047	7	44857139	44862992	+	GO:0006281|DNA repair;GO:0006979|response to oxidative stress;GO:0010836|negative regulation of protein ADP-ribosylation;GO:0016310|phosphorylation;GO:0016311|dephosphorylation;GO:0032212|positive regulation of telomere maintenance via telomerase;GO:0042769|DNA damage response, detection of DNA damage;GO:0046939|nucleotide phosphorylation;GO:0046940|nucleoside monophosphate phosphorylation;GO:005…	NA	NA	K08073|bifunctional polynucleotide phosphatase/kinase [EC:3.1.3.32 2.7.1.78]	NA	NA	polynucleotide kinase 3'- phosphatase
Gm45817	-2.39512557883065	0.482873690188224	1	0.0	0.0	0.0	0.0	2.0	1.0	ENSMUSG00000110614	NA	8	33985444	33987200	-	NA	NA	NA	NA	NA	NA	predicted gene 45817
Rpl24	-0.45816969224086	0.442406036844667	0.602954554124386	10.0	11.0	10.0	10.0	20.0	13.0	ENSMUSG00000098274	68193	16	55966275	55971435	+	GO:0000027|ribosomal large subunit assembly;GO:0002181|cytoplasmic translation;GO:0006412|translation;GO:0007093|mitotic cell cycle checkpoint;GO:0010458|exit from mitosis;GO:0021554|optic nerve development;GO:0031290|retinal ganglion cell axon guidance;GO:0060041|retina development in camera-type eye	NA	NA	K02896|large subunit ribosomal protein L24e	mmu03010	Ribosome	ribosomal protein L24
Gm4117	0.497246645766661	0.367101861037007	0.530068263054343	25.0	22.0	13.0	8.0	16.0	19.0	ENSMUSG00000089940	NA	13	89739460	89887166	+	NA	NA	NA	NA	NA	NA	predicted gene 4117
Gm45819	-1.21207247048478	2.83056500562715e-08	1.89214274010993e-07	87.0	113.0	82.0	191.0	278.0	189.0	ENSMUSG00000109904	NA	7	110119990	110121740	+	NA	NA	NA	NA	NA	NA	predicted gene 45819
Gm4118	0.818774892112112	0.435235590053404	0.596070497427699	6.0	2.0	8.0	3.0	2.0	4.0	ENSMUSG00000114902	NA	14	61558798	61559661	+	NA	NA	NA	NA	NA	NA	predicted gene 4118
Rpl26	0.335569610645862	0.000531052711393457	0.00195689399099617	7508.0	7676.0	6969.0	6230.0	5860.0	5451.0	ENSMUSG00000060938	19941	11	68901583	68906989	+	GO:0006364|rRNA processing;GO:0006412|translation;GO:0006977|DNA damage response, signal transduction by p53 class mediator resulting in cell cycle arrest;GO:0034644|cellular response to UV;GO:0042273|ribosomal large subunit biogenesis;GO:0045727|positive regulation of translation;GO:0071479|cellular response to ionizing radiation;GO:0071480|cellular response to gamma radiation;GO:1902164|positiv…	NA	NA	K02898|large subunit ribosomal protein L26e	mmu03010	Ribosome	ribosomal protein L26
Rpl27	0.407366465760957	0.0118078905514996	0.0321875248777946	249.0	227.0	224.0	182.0	179.0	167.0	ENSMUSG00000063316	19942	11	101442298	101445529	+	GO:0006364|rRNA processing;GO:0006412|translation	NA	NA	K02901|large subunit ribosomal protein L27e	mmu03010	Ribosome	ribosomal protein L27
Rpl28	0.358317141357179	0.0946829227684298	0.188678190951264	180.0	144.0	164.0	109.0	113.0	159.0	ENSMUSG00000030432	19943	7	4792874	4795066	+	GO:0006412|translation	NA	NA	K02903|large subunit ribosomal protein L28e	mmu03010	Ribosome	ribosomal protein L28
Rpl29	0.40322975412471	5.01122639662295e-07	2.91337031938106e-06	4262.0	4333.0	4382.0	3376.0	3297.0	3131.0	ENSMUSG00000048758	19944	9	106429454	106431568	+	GO:0006412|translation;GO:0008283|cell population proliferation;GO:0031589|cell-substrate adhesion;GO:0035264|multicellular organism growth	NA	NA	K02905|large subunit ribosomal protein L29e	mmu03010	Ribosome	ribosomal protein L29
Chfr	0.245877638979522	0.00878178183253356	0.0246943001677946	1007.0	1135.0	1078.0	858.0	920.0	940.0	ENSMUSG00000014668	231600	5	110135842	110171972	+	GO:0000209|protein polyubiquitination;GO:0000278|mitotic cell cycle;GO:0006511|ubiquitin-dependent protein catabolic process;GO:0007049|cell cycle;GO:0007093|mitotic cell cycle checkpoint;GO:0016567|protein ubiquitination;GO:0019941|modification-dependent protein catabolic process;GO:0031398|positive regulation of protein ubiquitination;GO:0031648|protein destabilization;GO:0032436|positive regul…	NA	NA	K10644|E3 ubiquitin-protein ligase CHFR [EC:2.3.2.27]	NA	NA	checkpoint with forkhead and ring finger domains
Rpl21	0.0505089072973509	0.599395752324806	0.737801062432087	4089.0	4346.0	4044.0	4284.0	4050.0	3702.0	ENSMUSG00000041453	19933	5	146832890	146837032	+	GO:0006412|translation	NA	NA	K02889|large subunit ribosomal protein L21e	mmu03010	Ribosome	ribosomal protein L21
Rpl22	0.157653416440398	0.0816621812830808	0.166954259113431	4739.0	4722.0	4618.0	4448.0	4094.0	4059.0	ENSMUSG00000028936	19934	4	152325742	152334071	+	GO:0006412|translation;GO:0046632|alpha-beta T cell differentiation	NA	NA	K02891|large subunit ribosomal protein L22e	mmu03010	Ribosome	ribosomal protein L22
Rpl23	0.419710100638783	5.7007743989764e-08	3.68989115178866e-07	6140.0	6313.0	6177.0	4747.0	4696.0	4478.0	ENSMUSG00000071415	65019	11	97777527	97782437	-	GO:0000122|negative regulation of transcription by RNA polymerase II;GO:0006412|translation;GO:0008284|positive regulation of cell population proliferation;GO:0010628|positive regulation of gene expression;GO:0032986|protein-DNA complex disassembly;GO:0050821|protein stabilization;GO:0071157|negative regulation of cell cycle arrest;GO:0071158|positive regulation of cell cycle arrest;GO:0072717|ce…	NA	NA	K02894|large subunit ribosomal protein L23e	mmu03010	Ribosome	ribosomal protein L23
Chga	0.58370917713904	0.611782052073208	0.747191064980279	8.0	6.0	2.0	0.0	6.0	5.0	ENSMUSG00000021194	12652	12	102554969	102565028	+	GO:0001934|positive regulation of protein phosphorylation;GO:0002026|regulation of the force of heart contraction;GO:0002551|mast cell chemotaxis;GO:0006996|organelle organization;GO:0032762|mast cell cytokine production;GO:0033604|negative regulation of catecholamine secretion;GO:0043303|mast cell degranulation;GO:0043950|positive regulation of cAMP-mediated signaling;GO:0045576|mast cell activa…	NA	NA	K19990|chromogranin-A	NA	NA	chromogranin A
Gm21859	0.380610622201346	0.795604929428112	0.877255224013564	1.0	7.0	2.0	0.0	7.0	1.0	ENSMUSG00000095369	545180	16	10912012	10914797	-	NA	NA	NA	NA|(RefSeq) predicted gene, 21859	NA	NA	predicted gene, 21859
Pnp2	1.748437229666	1.76827017415503e-08	1.20946639906174e-07	79.0	76.0	80.0	23.0	24.0	23.0	ENSMUSG00000068417	667034	14	50955992	50964749	+	GO:0006139|nucleobase-containing compound metabolic process;GO:0009116|nucleoside metabolic process	NA	NA	K03783|purine-nucleoside phosphorylase [EC:2.4.2.1]	mmu00230|mmu00240|mmu00760|mmu01100	Purine metabolism|Pyrimidine metabolism|Nicotinate and nicotinamide metabolism|Metabolic pathways	purine-nucleoside phosphorylase 2
Vopp1	0.117869300399707	0.23787801821612	0.386837398517407	864.0	1005.0	953.0	853.0	924.0	826.0	ENSMUSG00000037788	232023	6	57727807	57825159	-	NA	NA	GO:0005768|endosome;GO:0016020|membrane;GO:0016021|integral component of membrane;GO:0030659|cytoplasmic vesicle membrane;GO:0031301|integral component of organelle membrane;GO:0031410|cytoplasmic vesicle	NA|(RefSeq) vesicular, overexpressed in cancer, prosurvival protein 1	NA	NA	vesicular, overexpressed in cancer, prosurvival protein 1
Slco2a1	-0.700836780234602	8.58391772535666e-11	7.42146686062981e-10	9413.0	8936.0	8970.0	15242.0	16954.0	12289.0	ENSMUSG00000032548	24059	9	102988712	103096002	+	GO:0006811|ion transport;GO:0015732|prostaglandin transport;GO:0055085|transmembrane transport	NA	NA	K14345|solute carrier organic anion transporter family, member 2A	NA	NA	solute carrier organic anion transporter family, member 2a1
C2	1.39124316936548	2.20480499019619e-13	2.34854528875383e-12	266.0	236.0	229.0	99.0	100.0	80.0	ENSMUSG00000024371	12263	17	34862604	34898265	-	GO:0002376|immune system process;GO:0006508|proteolysis;GO:0006956|complement activation;GO:0006958|complement activation, classical pathway;GO:0007584|response to nutrient;GO:0045087|innate immune response;GO:2000427|positive regulation of apoptotic cell clearance	NA	NA	K01332|complement component 2 [EC:3.4.21.43]	mmu04610|mmu05133|mmu05150|mmu05322	Complement and coagulation cascades|Pertussis|Staphylococcus aureus infection|Systemic lupus erythematosus	complement component 2 (within H-2S)
C3	2.05060709168374	9.92596342513231e-92	9.25557316098959e-90	75869.0	68856.0	72416.0	16004.0	16284.0	20141.0	ENSMUSG00000024164	12266	17	57203970	57228136	-	GO:0001798|positive regulation of type IIa hypersensitivity;GO:0001934|positive regulation of protein phosphorylation;GO:0001970|positive regulation of activation of membrane attack complex;GO:0002376|immune system process;GO:0006629|lipid metabolic process;GO:0006631|fatty acid metabolic process;GO:0006954|inflammatory response;GO:0006956|complement activation;GO:0006957|complement activation, a…	NA	NA	K03990|complement component 3	mmu04145|mmu04610|mmu05133|mmu05134|mmu05140|mmu05142|mmu05150|mmu05152|mmu05167|mmu05168|mmu05203|mmu05322	Phagosome|Complement and coagulation cascades|Pertussis|Legionellosis|Leishmaniasis|Chagas disease (American trypanosomiasis)|Staphylococcus aureus infection|Tuberculosis|Kaposi sarcoma-associated herpesvirus infection|Herpes simplex infection|Viral carcinogenesis|Systemic lupus erythematosus	complement component 3
Ar	-1.04580047619572	1.28448026178149e-09	9.92934855213275e-09	130.0	150.0	171.0	338.0	304.0	286.0	ENSMUSG00000046532	11835	X	98148769	98323215	+	GO:0000122|negative regulation of transcription by RNA polymerase II;GO:0001701|in utero embryonic development;GO:0003073|regulation of systemic arterial blood pressure;GO:0003382|epithelial cell morphogenesis;GO:0006351|transcription, DNA-templated;GO:0006355|regulation of transcription, DNA-templated;GO:0006357|regulation of transcription by RNA polymerase II;GO:0007283|spermatogenesis;GO:00073…	NA	NA	K08557|androgen receptor	mmu04114|mmu05200|mmu05215	Oocyte meiosis|Pathways in cancer|Prostate cancer	androgen receptor
Rab7-ps1	0.0972926466402445	0.597115142663798	0.735980563356613	151.0	135.0	158.0	141.0	145.0	129.0	ENSMUSG00000111686	NA	9	54824661	54825282	-	NA	NA	NA	NA	NA	NA	RAB7, member RAS oncogene family, pseudogene 1
C6	-0.0548625684746011	0.576627535828835	0.720098137994775	953.0	909.0	996.0	1023.0	983.0	959.0	ENSMUSG00000022181	12274	15	4727175	4814967	+	GO:0001701|in utero embryonic development;GO:0001970|positive regulation of activation of membrane attack complex;GO:0006955|immune response;GO:0006956|complement activation;GO:0043065|positive regulation of apoptotic process;GO:0045766|positive regulation of angiogenesis;GO:0045917|positive regulation of complement activation	NA	NA	K03995|complement component 6	mmu04610|mmu05020|mmu05322	Complement and coagulation cascades|Prion diseases|Systemic lupus erythematosus	complement component 6
C7	-1.23576912280038	5.029274436907e-32	1.35195732075909e-30	1989.0	1605.0	1623.0	3890.0	4131.0	4288.0	ENSMUSG00000079105	109828	15	4988762	5063740	-	GO:0006883|cellular sodium ion homeostasis;GO:0006955|immune response;GO:0006956|complement activation	NA	NA	K03996|complement component 7	mmu04610|mmu05020|mmu05322	Complement and coagulation cascades|Prion diseases|Systemic lupus erythematosus	complement component 7
Pnoc	-1.78799827174027	0.65840297076562	1	0.0	0.0	0.0	0.0	2.0	0.0	ENSMUSG00000045731	18155	14	65400673	65425472	-	GO:0007218|neuropeptide signaling pathway;GO:0007268|chemical synaptic transmission;GO:0007565|female pregnancy;GO:0010469|regulation of signaling receptor activity	NA	NA	NA|(RefSeq) prepronociceptin	NA	NA	prepronociceptin
C9	-0.830019162992136	0.811558126979092	1	1.0	0.0	0.0	0.0	2.0	0.0	ENSMUSG00000022149	12279	15	6445327	6498751	+	GO:0001906|cell killing;GO:0006955|immune response;GO:0051260|protein homooligomerization	NA	NA	K04000|complement component 9	mmu04610|mmu05020|mmu05146|mmu05322	Complement and coagulation cascades|Prion diseases|Amoebiasis|Systemic lupus erythematosus	complement component 9
Gm21850	0.000749042709258439	0.999850641990408	1	0.0	1.0	0.0	0.0	1.0	0.0	ENSMUSG00000096084	NA	2	154052269	154056639	+	NA	NA	NA	NA	NA	NA	predicted gene, 21850
Rpl3l	0.46763553935572	0.587909606738713	0.729190389271419	12.0	6.0	13.0	1.0	16.0	6.0	ENSMUSG00000002500	66211	17	24727820	24736143	+	GO:0006412|translation	NA	NA	K02925|large subunit ribosomal protein L3e	mmu03010	Ribosome	ribosomal protein L3-like
Gm21844	0.910611199065225	0.260959080244459	0.414240870096787	8.0	11.0	9.0	5.0	8.0	2.0	ENSMUSG00000095913	NA	19	4801512	4805784	+	NA	NA	NA	NA	NA	NA	predicted gene, 21844
Pnmt	-3.79010284229891	0.000216780086779885	0.000857884192891683	1.0	1.0	2.0	33.0	9.0	12.0	ENSMUSG00000038216	18948	11	98386450	98388181	+	GO:0032259|methylation;GO:0042415|norepinephrine metabolic process;GO:0042418|epinephrine biosynthetic process;GO:0042423|catecholamine biosynthetic process	NA	NA	K00553|phenylethanolamine N-methyltransferase [EC:2.1.1.28]	mmu00350|mmu01100	Tyrosine metabolism|Metabolic pathways	phenylethanolamine-N-methyltransferase
Pno1	0.718340738341682	1.13994082341972e-06	6.33858080499701e-06	439.0	495.0	496.0	325.0	265.0	276.0	ENSMUSG00000020116	66249	11	17203198	17211568	-	GO:0008150|biological_process	NA	NA	K11884|RNA-binding protein PNO1	NA	NA	partner of NOB1 homolog
Gm21846	-1.91062020741005	0.458117157419874	1	0.0	1.0	0.0	1.0	0.0	3.0	ENSMUSG00000094832	NA	5	22775630	22778702	+	NA	NA	NA	NA	NA	NA	predicted gene, 21846
Slco2b1	-0.205760403828191	0.230818416327102	0.378505243468814	328.0	316.0	234.0	285.0	369.0	365.0	ENSMUSG00000030737	101488	7	99657804	99711340	-	GO:0001889|liver development;GO:0006811|ion transport;GO:0015711|organic anion transport;GO:0015721|bile acid and bile salt transport;GO:0055085|transmembrane transport;GO:0071718|sodium-independent icosanoid transport	NA	NA	K14352|solute carrier organic anion transporter family, member 2B	NA	NA	solute carrier organic anion transporter family, member 2b1
Hmgn2-ps1	0.927088770583807	9.75081205888811e-07	5.45620334406278e-06	212.0	203.0	192.0	117.0	104.0	98.0	ENSMUSG00000079067	NA	5	84123313	84123591	+	NA	NA	NA	NA	NA	NA	high mobility group nucleosomal binding domain 2, pseudogene 1
1700018M17Rik	0.000749518469110373	0.999847472863038	1	0.0	1.0	0.0	1.0	0.0	0.0	ENSMUSG00000046145	NA	4	59549154	59549625	+	NA	NA	NA	NA	NA	NA	RIKEN cDNA 1700018M17 gene
Rpl41	0.297010914562	0.00120872141350696	0.00417801750098822	10708.0	11109.0	10887.0	9504.0	8570.0	8483.0	ENSMUSG00000093674	67945	10	128548114	128549305	-	GO:0006412|translation	NA	NA	K02928|large subunit ribosomal protein L41e	mmu03010	Ribosome	ribosomal protein L41
Ppwd1	0.163078089158024	0.362212240309011	0.525295770863694	225.0	268.0	257.0	195.0	201.0	274.0	ENSMUSG00000021713	238831	13	104205124	104228843	-	GO:0000413|protein peptidyl-prolyl isomerization;GO:0006397|mRNA processing;GO:0008380|RNA splicing	NA	NA	K12736|peptidylprolyl isomerase domain and WD repeat-containing protein 1 [EC:5.2.1.8]	NA	NA	peptidylprolyl isomerase domain and WD repeat containing 1
Nat8f5	2.061688754389	0.146429833682947	0.266887574241859	6.0	0.0	11.0	2.0	1.0	1.0	ENSMUSG00000079494	69049	6	85817218	85820972	-	GO:0001702|gastrulation with mouth forming second;GO:0007162|negative regulation of cell adhesion;GO:0007275|multicellular organism development;GO:0007368|determination of left/right symmetry;GO:0007369|gastrulation;GO:0007507|heart development	NA	NA	NA|(RefSeq) N-acetyltransferase 8 (GCN5-related) family member 5	NA	NA	N-acetyltransferase 8 (GCN5-related) family member 5
4930547E08Rik	-0.789228310253817	0.490186118787414	0.647322407130879	5.0	1.0	2.0	2.0	5.0	7.0	ENSMUSG00000086687	78031	2	103804452	103810622	-	NA	NA	NA	NA|(RefSeq) RIKEN cDNA 4930547E08 gene	NA	NA	RIKEN cDNA 4930547E08 gene
Nat8f6	0.0171336213168469	0.992569226460427	0.999170149915447	1.0	0.0	4.0	0.0	3.0	2.0	ENSMUSG00000079495	100504710	6	85808024	85820954	-	GO:0001702|gastrulation with mouth forming second;GO:0003401|axis elongation;GO:0007162|negative regulation of cell adhesion;GO:0016573|histone acetylation;GO:0043967|histone H4 acetylation	NA	NA	K20838|N-acetyltransferase 8 [EC:2.3.1.80 2.3.1.-]	mmu00480	Glutathione metabolism	N-acetyltransferase 8 (GCN5-related) family member 6
Nat8f3	-1.30186611582946	0.000169820018101657	0.000683373845600918	21.0	29.0	35.0	51.0	93.0	67.0	ENSMUSG00000051262	93674	6	85732513	85765754	-	NA	NA	GO:0016020|membrane;GO:0016021|integral component of membrane	NA|(RefSeq) N-acetyltransferase 8 (GCN5-related) family member 3	NA	NA	N-acetyltransferase 8 (GCN5-related) family member 3
Nat8f4	-0.0121344956616605	0.957332814656963	0.979070803250776	115.0	99.0	110.0	86.0	140.0	103.0	ENSMUSG00000068299	75541	6	85899051	85904884	-	GO:0008150|biological_process	NA	NA	NA|(RefSeq) N-acetyltransferase 8 (GCN5-related) family member 4	NA	NA	N-acetyltransferase 8 (GCN5-related) family member 4
Nat8f1	-0.155138053776518	0.666115212918025	0.788184606303468	27.0	30.0	41.0	35.0	38.0	36.0	ENSMUSG00000057103	66116	6	85910154	85915687	-	NA	NA	GO:0016020|membrane;GO:0016021|integral component of membrane	K20838|N-acetyltransferase 8 [EC:2.3.1.80 2.3.1.-]	mmu00480	Glutathione metabolism	N-acetyltransferase 8 (GCN5-related) family member 1
Nat8f2	-3.31805471898909	0.0236801292342949	0.0589865767454715	0.0	0.0	2.0	4.0	9.0	7.0	ENSMUSG00000033634	93673	6	85865422	85869158	-	GO:0001702|gastrulation with mouth forming second;GO:0007162|negative regulation of cell adhesion	NA	NA	K20838|N-acetyltransferase 8 [EC:2.3.1.80 2.3.1.-]	mmu00480	Glutathione metabolism	N-acetyltransferase 8 (GCN5-related) family member 2
Gm4149	-0.329026034602562	0.714110505142172	0.823418586818991	3.0	4.0	9.0	8.0	9.0	3.0	ENSMUSG00000074800	NA	13	75644896	75645171	+	NA	NA	NA	NA	NA	NA	predicted pseudogene 4149
Cp	0.769904226855464	0.00390524368428785	0.0119853525311951	11044.0	9266.0	11208.0	4610.0	5571.0	8347.0	ENSMUSG00000003617	12870	3	19957054	20009145	+	GO:0006811|ion transport;GO:0006825|copper ion transport;GO:0006879|cellular iron ion homeostasis;GO:0046688|response to copper ion;GO:0055114|oxidation-reduction process	NA	NA	K13624|ceruloplasmin [EC:1.16.3.1]	mmu00860|mmu04216	Porphyrin and chlorophyll metabolism|Ferroptosis	ceruloplasmin
Nat8f7	-1.01475067758786	0.060807332061767	0.131229710120824	8.0	13.0	14.0	32.0	19.0	19.0	ENSMUSG00000089694	100043497	6	85706727	85713205	-	GO:0016573|histone acetylation;GO:0043967|histone H4 acetylation	NA	NA	K20838|N-acetyltransferase 8 [EC:2.3.1.80 2.3.1.-]	mmu00480	Glutathione metabolism	N-acetyltransferase 8 (GCN5-related) family member 7
Cs	0.329837741268405	4.74570456395273e-07	2.76371587328899e-06	3590.0	3577.0	3819.0	2701.0	3121.0	2934.0	ENSMUSG00000005683	12974	10	128337734	128362479	+	GO:0005975|carbohydrate metabolic process;GO:0006084|acetyl-CoA metabolic process;GO:0006099|tricarboxylic acid cycle;GO:0006101|citrate metabolic process;GO:0006107|oxaloacetate metabolic process	NA	NA	K01647|citrate synthase [EC:2.3.3.1]	mmu00020|mmu00630|mmu01100|mmu01200|mmu01210|mmu01230	Citrate cycle (TCA cycle)|Glyoxylate and dicarboxylate metabolism|Metabolic pathways|Carbon metabolism|2-Oxocarboxylic acid metabolism|Biosynthesis of amino acids	citrate synthase
Gm4152	1.6128216174996	0.142519814752432	0.261337417264965	7.0	10.0	4.0	0.0	3.0	4.0	ENSMUSG00000092512	NA	17	33980486	33980744	-	NA	NA	NA	NA	NA	NA	predicted gene 4152
Rps12-ps1	-0.250779114441975	0.739103688741074	0.839599406529123	3.0	14.0	10.0	9.0	7.0	16.0	ENSMUSG00000082746	NA	X	103489517	103489917	+	NA	NA	NA	NA	NA	NA	ribosomal protein S12, pseudogene 1
Rps12-ps2	0.96252123941445	0.813522117387366	1	0.0	0.0	1.0	0.0	0.0	0.0	ENSMUSG00000115595	NA	14	61466968	61467366	-	NA	NA	NA	NA	NA	NA	ribosomal protein S12, pseudogene 2
Rps12-ps3	0.111546397164092	0.353138269114023	0.516086912086498	1490.0	1580.0	1371.0	1511.0	1322.0	1270.0	ENSMUSG00000067038	NA	19	59322290	59322783	+	GO:0006412|translation	NA	NA	NA	NA	NA	ribosomal protein S12, pseudogene 3
Chl1	5.10634139813048	9.96012496489945e-38	3.25696086352212e-36	187.0	202.0	264.0	3.0	10.0	6.0	ENSMUSG00000030077	12661	6	103510586	103750211	+	GO:0001764|neuron migration;GO:0007155|cell adhesion;GO:0007275|multicellular organism development;GO:0007399|nervous system development;GO:0007411|axon guidance;GO:0008344|adult locomotory behavior;GO:0030154|cell differentiation;GO:0031175|neuron projection development;GO:0035640|exploration behavior;GO:0043524|negative regulation of neuron apoptotic process;GO:0050890|cognition	NA	NA	K06758|L1 cell adhesion molecule like protein	NA	NA	cell adhesion molecule L1-like
Rps12-ps4	0.20620320880952	0.580333951533803	0.72302462197617	131.0	152.0	72.0	159.0	81.0	65.0	ENSMUSG00000109509	NA	7	30484701	30485097	-	NA	NA	NA	NA	NA	NA	ribosomal protein S12, pseudogene 4
Rps12-ps5	0.96252123941445	0.813522117387366	1	0.0	0.0	1.0	0.0	0.0	0.0	ENSMUSG00000081565	NA	7	30263263	30263651	+	NA	NA	NA	NA	NA	NA	ribosomal protein S12, pseudogene 5
F2	-1.28314274554834	0.102285103182835	0.201091063916774	5.0	3.0	7.0	7.0	21.0	9.0	ENSMUSG00000027249	14061	2	91625320	91636414	-	GO:0001934|positive regulation of protein phosphorylation;GO:0006508|proteolysis;GO:0006953|acute-phase response;GO:0007166|cell surface receptor signaling pathway;GO:0007596|blood coagulation;GO:0007599|hemostasis;GO:0008284|positive regulation of cell population proliferation;GO:0008360|regulation of cell shape;GO:0009611|response to wounding;GO:0010468|regulation of gene expression;GO:0014068|…	NA	NA	K01313|coagulation factor II (thrombin) [EC:3.4.21.5]	mmu04080|mmu04610|mmu04810	Neuroactive ligand-receptor interaction|Complement and coagulation cascades|Regulation of actin cytoskeleton	coagulation factor II
F3	-1.08150843407663	9.66918330437049e-28	2.24090363746241e-26	719.0	813.0	790.0	1681.0	1703.0	1528.0	ENSMUSG00000028128	14066	3	121723537	121735048	+	GO:0007596|blood coagulation	NA	NA	K03901|coagulation factor III (tissue factor)	mmu04610|mmu04933	Complement and coagulation cascades|AGE-RAGE signaling pathway in diabetic complications	coagulation factor III
Spdef	0.184679043651569	0.610183589965577	0.745773000669105	47.0	48.0	55.0	32.0	34.0	66.0	ENSMUSG00000024215	30051	17	27714352	27728951	-	GO:0000122|negative regulation of transcription by RNA polymerase II;GO:0006355|regulation of transcription, DNA-templated;GO:0010454|negative regulation of cell fate commitment;GO:0010455|positive regulation of cell fate commitment;GO:0043065|positive regulation of apoptotic process;GO:0045944|positive regulation of transcription by RNA polymerase II;GO:0060480|lung goblet cell differentiation;G…	NA	NA	K09442|SAM pointed domain-containing ETS transcription factor	NA	NA	SAM pointed domain containing ets transcription factor
F5	-0.779926238300248	0.0446668587612057	0.101421343621111	53.0	65.0	37.0	79.0	144.0	47.0	ENSMUSG00000026579	14067	1	164151838	164220277	+	GO:0007596|blood coagulation;GO:0007599|hemostasis;GO:0008015|blood circulation	NA	NA	K03902|coagulation factor V (labile factor)	mmu04610	Complement and coagulation cascades	coagulation factor V
Rps12-ps9	-0.0489830072324917	0.880725450299476	0.931039246450502	36.0	46.0	46.0	50.0	42.0	40.0	ENSMUSG00000069862	NA	8	123206623	123207021	+	NA	NA	NA	NA	NA	NA	ribosomal protein S12, pseudogene 9
F7	1.47160058187108	1.94186040584101e-37	6.27255071012595e-36	769.0	862.0	805.0	266.0	328.0	287.0	ENSMUSG00000031443	14068	8	13026034	13035809	+	GO:0001666|response to hypoxia;GO:0002690|positive regulation of leukocyte chemotaxis;GO:0006508|proteolysis;GO:0007596|blood coagulation;GO:0007599|hemostasis;GO:0007623|circadian rhythm;GO:0009725|response to hormone;GO:0010037|response to carbon dioxide;GO:0010641|positive regulation of platelet-derived growth factor receptor signaling pathway;GO:0014070|response to organic cyclic compound;GO:…	NA	NA	K01320|coagulation factor VII [EC:3.4.21.21]	mmu04610	Complement and coagulation cascades	coagulation factor VII
F8	0.0728982621772158	0.821946878531636	0.895145487359308	70.0	66.0	47.0	55.0	44.0	75.0	ENSMUSG00000031196	14069	X	75172715	75382615	-	GO:0006953|acute-phase response;GO:0007596|blood coagulation;GO:0007597|blood coagulation, intrinsic pathway;GO:0007599|hemostasis;GO:0030168|platelet activation;GO:0055114|oxidation-reduction process	NA	NA	K03899|coagulation factor VIII	mmu04610	Complement and coagulation cascades	coagulation factor VIII
F9	2.07460228259501	0.0279534377806996	0.0682007883547711	12.0	16.0	5.0	1.0	5.0	2.0	ENSMUSG00000031138	14071	X	59999464	60030759	+	GO:0006508|proteolysis;GO:0007596|blood coagulation;GO:0007599|hemostasis;GO:0031638|zymogen activation	NA	NA	K01321|coagulation factor IX (Christmas factor) [EC:3.4.21.22]	mmu04610	Complement and coagulation cascades	coagulation factor IX
Chka	-0.632542396735014	1.85545803415869e-15	2.27837647805566e-14	2132.0	2119.0	2290.0	3426.0	3521.0	3189.0	ENSMUSG00000024843	12660	19	3851773	3894369	+	GO:0006580|ethanolamine metabolic process;GO:0006629|lipid metabolic process;GO:0006646|phosphatidylethanolamine biosynthetic process;GO:0006656|phosphatidylcholine biosynthetic process;GO:0006657|CDP-choline pathway;GO:0008654|phospholipid biosynthetic process;GO:0009636|response to toxic substance;GO:0016310|phosphorylation;GO:0019695|choline metabolic process;GO:1904681|response to 3-methylcho…	NA	NA	K14156|choline/ethanolamine kinase [EC:2.7.1.32 2.7.1.82]	mmu00564|mmu01100|mmu05231	Glycerophospholipid metabolism|Metabolic pathways|Choline metabolism in cancer	choline kinase alpha
Pnpo	0.152610022018223	0.260351471841535	0.413644759188487	487.0	424.0	402.0	345.0	446.0	396.0	ENSMUSG00000018659	103711	11	96937825	96943986	-	GO:0008615|pyridoxine biosynthetic process;GO:0042823|pyridoxal phosphate biosynthetic process;GO:0055114|oxidation-reduction process	NA	NA	K00275|pyridoxamine 5'-phosphate oxidase [EC:1.4.3.5]	mmu00750|mmu01100	Vitamin B6 metabolism|Metabolic pathways	pyridoxine 5'-phosphate oxidase
Chkb	-0.23405640332116	0.604748471319477	0.741903112286321	29.0	15.0	23.0	21.0	25.0	33.0	ENSMUSG00000022617	12651	15	89426360	89429908	-	GO:0006629|lipid metabolic process;GO:0006646|phosphatidylethanolamine biosynthetic process;GO:0006656|phosphatidylcholine biosynthetic process;GO:0006657|CDP-choline pathway;GO:0007517|muscle organ development;GO:0008654|phospholipid biosynthetic process;GO:0016310|phosphorylation;GO:0046474|glycerophospholipid biosynthetic process	NA	NA	K14156|choline/ethanolamine kinase [EC:2.7.1.32 2.7.1.82]	mmu00564|mmu01100|mmu05231	Glycerophospholipid metabolism|Metabolic pathways|Choline metabolism in cancer	choline kinase beta
Gm21811	0.052975629502061	0.766438260178624	0.858548586096268	155.0	170.0	165.0	131.0	171.0	172.0	ENSMUSG00000096401	NA	8	20136502	20151665	+	NA	NA	NA	NA	NA	NA	predicted gene, 21811
Chml	-0.392069284200789	0.00808821373088029	0.0229521814039281	222.0	250.0	245.0	270.0	321.0	352.0	ENSMUSG00000078185	12663	1	175682237	175692901	-	GO:0006886|intracellular protein transport;GO:0007186|G protein-coupled receptor signaling pathway;GO:0007264|small GTPase mediated signal transduction;GO:0018344|protein geranylgeranylation;GO:0043547|positive regulation of GTPase activity;GO:0050790|regulation of catalytic activity	NA	NA	NA|(RefSeq) choroideremia-like	NA	NA	choroideremia-like
Gm21814	-0.987244481467722	0.453807949527947	0.613515861311753	1.0	1.0	4.0	3.0	8.0	1.0	ENSMUSG00000096299	NA	6	149566090	149583656	+	NA	NA	NA	NA	NA	NA	predicted gene, 21814
Rpl13	0.0388424171218382	0.769167398206039	0.859990396373599	958.0	919.0	893.0	1028.0	859.0	801.0	ENSMUSG00000000740	270106	8	123102350	123105244	+	GO:0006412|translation	NA	NA	K02873|large subunit ribosomal protein L13e	mmu03010	Ribosome	ribosomal protein L13
Rpl14	0.0664452539645958	0.427959423143077	0.589539541297383	2864.0	2777.0	2706.0	2670.0	2828.0	2482.0	ENSMUSG00000025794	67115	9	120571444	120574654	+	GO:0006364|rRNA processing;GO:0006412|translation;GO:0042273|ribosomal large subunit biogenesis	NA	NA	K02875|large subunit ribosomal protein L14e	mmu03010	Ribosome	ribosomal protein L14
Gm4129	0.0327017470820247	0.982419606415398	0.996445227310047	2.0	1.0	4.0	0.0	5.0	2.0	ENSMUSG00000112294	NA	10	123196695	123199418	+	NA	NA	NA	NA	NA	NA	predicted gene 4129
Rpl15	0.0450323951096826	0.673580121650458	0.794143877311112	632.0	658.0	625.0	622.0	610.0	624.0	ENSMUSG00000012405	66480	14	18267823	18271391	-	GO:0006412|translation	NA	NA	K02877|large subunit ribosomal protein L15e	mmu03010	Ribosome	ribosomal protein L15
Gm21817	-0.426365708112329	0.318595443090606	0.480611212210305	19.0	18.0	27.0	29.0	34.0	23.0	ENSMUSG00000095651	NA	8	92336668	92339250	-	NA	NA	NA	NA	NA	NA	predicted gene, 21817
Rpl17	0.364249618701994	0.00161022963737892	0.0054206447149728	763.0	667.0	671.0	483.0	611.0	545.0	ENSMUSG00000062328	319195	18	75000477	75003381	+	GO:0006412|translation	NA	NA	K02880|large subunit ribosomal protein L17e	mmu03010	Ribosome	ribosomal protein L17
Rpl18	0.299808703658702	0.000319150982309632	0.00122561986787536	7735.0	7548.0	7665.0	6500.0	6243.0	5878.0	ENSMUSG00000059070	19899	7	45715457	45720836	+	GO:0002181|cytoplasmic translation;GO:0006412|translation	NA	NA	K02883|large subunit ribosomal protein L18e	mmu03010	Ribosome	ribosomal protein L18
Rpl19	0.810537508496837	1.89274500428117e-15	2.32296740345479e-14	1818.0	1921.0	1793.0	875.0	1156.0	1138.0	ENSMUSG00000017404	19921	11	98026710	98030492	+	GO:0002181|cytoplasmic translation;GO:0006412|translation	NA	NA	K02885|large subunit ribosomal protein L19e	mmu03010	Ribosome	ribosomal protein L19
Rpl10	0.103454323401948	0.141993448964115	0.260468910866374	3976.0	3904.0	3798.0	3440.0	3885.0	3569.0	ENSMUSG00000008682	110954	X	74270812	74273135	+	GO:0000122|negative regulation of transcription by RNA polymerase II;GO:0006412|translation;GO:0006417|regulation of translation;GO:0007275|multicellular organism development;GO:0043066|negative regulation of apoptotic process;GO:1990403|embryonic brain development	NA	NA	K02866|large subunit ribosomal protein L10e	mmu03010	Ribosome	ribosomal protein L10
Rpl11	0.374618601079794	2.04045564651359e-06	1.0955401875377e-05	3032.0	3153.0	3310.0	2480.0	2512.0	2327.0	ENSMUSG00000059291	67025	4	136028265	136053428	-	GO:0000027|ribosomal large subunit assembly;GO:0002181|cytoplasmic translation;GO:0006364|rRNA processing;GO:0006412|translation;GO:0006605|protein targeting;GO:0010628|positive regulation of gene expression;GO:0032092|positive regulation of protein binding;GO:0032435|negative regulation of proteasomal ubiquitin-dependent protein catabolic process;GO:0034504|protein localization to nucleus;GO:004…	NA	NA	K02868|large subunit ribosomal protein L11e	mmu03010	Ribosome	ribosomal protein L11
Rpl12	0.453342093169866	5.6568885081015e-05	0.000246685395646494	558.0	516.0	570.0	396.0	411.0	394.0	ENSMUSG00000038900	269261	2	32961559	32965345	+	GO:0006412|translation	NA	NA	K02870|large subunit ribosomal protein L12e	mmu03010	Ribosome	ribosomal protein L12
Gm4130	0.0896779293658187	0.877711018956885	0.929705348487744	14.0	10.0	21.0	18.0	15.0	9.0	ENSMUSG00000114579	NA	13	91261449	91262418	-	NA	NA	NA	NA	NA	NA	predicted gene 4130
Gm4131	-1.25840498947965	0.442577030895625	0.603050913052154	2.0	1.0	1.0	0.0	9.0	1.0	ENSMUSG00000100486	100042960	14	62463414	62566921	-	GO:0008150|biological_process	NA	NA	NA|(RefSeq) predicted gene 4131	NA	NA	predicted gene 4131
Gm4134	-0.961032112228038	0.813805320239463	1	0.0	0.0	0.0	1.0	0.0	0.0	ENSMUSG00000092571	NA	17	33861302	33864228	-	NA	NA	NA	NA	NA	NA	predicted gene 4134
Chn1	-0.63461115331641	0.000145571438345968	0.000592891282162874	164.0	176.0	154.0	212.0	292.0	267.0	ENSMUSG00000056486	108699	2	73610660	73775346	-	GO:0007165|signal transduction;GO:0007399|nervous system development;GO:0008045|motor neuron axon guidance;GO:0035556|intracellular signal transduction;GO:0043087|regulation of GTPase activity;GO:0043547|positive regulation of GTPase activity;GO:0050770|regulation of axonogenesis;GO:0051056|regulation of small GTPase mediated signal transduction	NA	NA	K20630|chimaerin	NA	NA	chimerin 1
Chn2	-0.229561365767822	0.296858516310872	0.457067599072916	176.0	186.0	208.0	147.0	234.0	291.0	ENSMUSG00000004633	69993	6	54039554	54301810	+	GO:0007165|signal transduction;GO:0035556|intracellular signal transduction;GO:0043547|positive regulation of GTPase activity;GO:0051056|regulation of small GTPase mediated signal transduction	NA	NA	K20630|chimaerin	NA	NA	chimerin 2
E230013L22Rik	0.366402998154262	0.153598068958522	0.277284996151318	70.0	96.0	87.0	69.0	64.0	63.0	ENSMUSG00000096957	102132	8	11477929	11480241	+	NA	NA	NA	NA|(RefSeq) RIKEN cDNA E230013L22 gene	NA	NA	RIKEN cDNA E230013L22 gene
Gc	-3.15908058158045	0.00209058870491087	0.00685406441078524	0.0	5.0	3.0	7.0	60.0	7.0	ENSMUSG00000035540	14473	5	89417522	89457898	-	GO:0035461|vitamin transmembrane transport;GO:0042359|vitamin D metabolic process;GO:0051180|vitamin transport	NA	NA	K12258|vitamin D-binding protein	NA	NA	vitamin D binding protein
Gm45887	3.67066964991616	0.145126802852604	1	5.0	0.0	2.0	0.0	0.0	0.0	ENSMUSG00000110638	NA	8	104220612	104223609	+	NA	NA	NA	NA	NA	NA	predicted gene 45887
Gh	0.773507132906774	0.570044307220614	0.715908479580949	2.0	5.0	3.0	0.0	4.0	2.0	ENSMUSG00000020713	14599	11	106300271	106301865	-	GO:0007405|neuroblast proliferation;GO:0007565|female pregnancy;GO:0009416|response to light stimulus;GO:0010469|regulation of signaling receptor activity;GO:0010828|positive regulation of glucose transmembrane transport;GO:0032094|response to food;GO:0032355|response to estradiol;GO:0032869|cellular response to insulin stimulus;GO:0033143|regulation of intracellular steroid hormone receptor sign…	NA	NA	K05438|growth hormone	mmu04060|mmu04080|mmu04151|mmu04630	Cytokine-cytokine receptor interaction|Neuroactive ligand-receptor interaction|PI3K-Akt signaling pathway|Jak-STAT signaling pathway	growth hormone
Gm45889	1.74037354074044	0.290677951007134	0.45016046246862	2.0	5.0	3.0	0.0	0.0	3.0	ENSMUSG00000109936	NA	7	142283210	142290418	+	NA	NA	NA	NA	NA	NA	predicted gene 45889
Gk	1.05258107590987	2.5684806580286e-20	4.16523109971472e-19	763.0	890.0	853.0	410.0	414.0	384.0	ENSMUSG00000025059	14933	X	85701937	85776819	-	GO:0005975|carbohydrate metabolic process;GO:0006071|glycerol metabolic process;GO:0006072|glycerol-3-phosphate metabolic process;GO:0016310|phosphorylation;GO:0019217|regulation of fatty acid metabolic process;GO:0019563|glycerol catabolic process;GO:0042593|glucose homeostasis;GO:0045471|response to ethanol	NA	NA	K00864|glycerol kinase [EC:2.7.1.30]	mmu00561|mmu01100|mmu03320	Glycerolipid metabolism|Metabolic pathways|PPAR signaling pathway	glycerol kinase
Clasp1	0.0423579980636889	0.612294079040655	0.747510456747275	1075.0	1141.0	1184.0	1056.0	1148.0	1100.0	ENSMUSG00000064302	76707	1	118389058	118612678	+	GO:0000226|microtubule cytoskeleton organization;GO:0001578|microtubule bundle formation;GO:0006903|vesicle targeting;GO:0007020|microtubule nucleation;GO:0007026|negative regulation of microtubule depolymerization;GO:0007030|Golgi organization;GO:0007052|mitotic spindle organization;GO:0010458|exit from mitosis;GO:0010470|regulation of gastrulation;GO:0010634|positive regulation of epithelial ce…	NA	NA	K16578|CLIP-associating protein 1/2	NA	NA	CLIP associating protein 1
Clasp2	-0.0356766017459732	0.658745017014017	0.782956696929974	1350.0	1308.0	1307.0	1274.0	1452.0	1347.0	ENSMUSG00000033392	76499	9	113741473	113919682	+	NA	NA	GO:0005794|Golgi apparatus;GO:0005828|kinetochore microtubule;GO:0005829|cytosol;GO:0005881|cytoplasmic microtubule	K16578|CLIP-associating protein 1/2	NA	NA	CLIP associating protein 2
Gm31243	1.32552907098919	0.535537832803771	1	0.0	4.0	1.0	1.0	1.0	0.0	ENSMUSG00000104710	NA	3	135904344	136167184	+	NA	NA	NA	NA	NA	NA	predicted gene, 31243
Gm45881	0.116053360658666	0.928537755518249	0.958989519403631	1.0	9.0	1.0	6.0	1.0	3.0	ENSMUSG00000110408	NA	9	117708192	117872584	-	NA	NA	NA	NA	NA	NA	predicted gene 45881
Chpf	-0.0727828746487901	0.496481408997755	0.653407636684607	1169.0	1080.0	1160.0	1225.0	1100.0	1253.0	ENSMUSG00000032997	74241	1	75474569	75479307	-	GO:0030206|chondroitin sulfate biosynthetic process	NA	NA	K00747|chondroitin polymerizing factor [EC:2.4.1.175 2.4.1.226]	mmu00532|mmu01100	Glycosaminoglycan biosynthesis - chondroitin sulfate / dermatan sulfate|Metabolic pathways	chondroitin polymerizing factor
Hc	-0.518611635829813	0.000225055453146234	0.00088842380057115	6474.0	5927.0	5997.0	10655.0	8034.0	7516.0	ENSMUSG00000026874	15139	2	34983331	35061438	-	GO:0001701|in utero embryonic development;GO:0002376|immune system process;GO:0006954|inflammatory response;GO:0006957|complement activation, alternative pathway;GO:0006958|complement activation, classical pathway;GO:0010575|positive regulation of vascular endothelial growth factor production;GO:0010760|negative regulation of macrophage chemotaxis;GO:0010951|negative regulation of endopeptidase a…	NA	NA	K03994|complement component 5	mmu04610|mmu05020|mmu05133|mmu05150|mmu05168|mmu05322	Complement and coagulation cascades|Prion diseases|Pertussis|Staphylococcus aureus infection|Herpes simplex infection|Systemic lupus erythematosus	hemolytic complement
Gm45884	-0.414708375391035	0.0283472098857662	0.0689290258921385	108.0	124.0	137.0	140.0	178.0	175.0	ENSMUSG00000109836	NA	18	36292626	36296041	+	NA	NA	NA	NA	NA	NA	predicted gene 45884
Gm45885	-1.8216349079138	0.646518668852605	1	0.0	0.0	0.0	0.0	1.0	1.0	ENSMUSG00000110366	NA	7	105400314	105401892	+	NA	NA	NA	NA	NA	NA	predicted gene 45885
Chp1	-0.16522155168506	0.0326606501387883	0.0778968637943534	3093.0	2786.0	3060.0	3284.0	3528.0	3219.0	ENSMUSG00000014077	56398	2	119547697	119587027	+	GO:0001578|microtubule bundle formation;GO:0001933|negative regulation of protein phosphorylation;GO:0006469|negative regulation of protein kinase activity;GO:0006611|protein export from nucleus;GO:0010923|negative regulation of phosphatase activity;GO:0015031|protein transport;GO:0017156|calcium ion regulated exocytosis;GO:0022406|membrane docking;GO:0031122|cytoplasmic microtubule organization;…	NA	NA	K17610|calcineurin B homologous protein 1	NA	NA	calcineurin-like EF hand protein 1
Chp2	0.0680168325720225	0.831549268342725	0.90202274764197	49.0	39.0	51.0	35.0	47.0	51.0	ENSMUSG00000030865	70261	7	122219496	122222824	+	GO:0006814|sodium ion transport;GO:0006885|regulation of pH;GO:0008284|positive regulation of cell population proliferation;GO:0010922|positive regulation of phosphatase activity;GO:0015031|protein transport;GO:0042307|positive regulation of protein import into nucleus;GO:0045944|positive regulation of transcription by RNA polymerase II;GO:0070886|positive regulation of calcineurin-NFAT signaling…	NA	NA	K17611|calcineurin B homologous protein 2	NA	NA	calcineurin-like EF hand protein 2
Hp	-0.50293851183407	0.0413321208316783	0.0949604481590945	23118.0	15425.0	19790.0	21306.0	27501.0	34215.0	ENSMUSG00000031722	15439	8	109575128	109579172	-	GO:0001889|liver development;GO:0002376|immune system process;GO:0006508|proteolysis;GO:0006953|acute-phase response;GO:0007219|Notch signaling pathway;GO:0009617|response to bacterium;GO:0010942|positive regulation of cell death;GO:0042542|response to hydrogen peroxide;GO:0042742|defense response to bacterium;GO:0051354|negative regulation of oxidoreductase activity;GO:0098869|cellular oxidant d…	NA	NA	K16142|haptoglobin	NA	NA	haptoglobin
Gm31251	-2.50396139615443	0.0305462164677266	0.0736608478938378	2.0	2.0	0.0	5.0	9.0	9.0	ENSMUSG00000115610	NA	14	54979393	54991601	+	NA	NA	NA	NA	NA	NA	predicted gene, 31251
Hr	-0.908627156886826	4.09737678864696e-08	2.69444852126148e-07	281.0	231.0	231.0	527.0	456.0	409.0	ENSMUSG00000022096	15460	14	70552212	70573548	+	GO:0043433|negative regulation of DNA-binding transcription factor activity;GO:0045892|negative regulation of transcription, DNA-templated;GO:0051291|protein heterooligomerization;GO:0055114|oxidation-reduction process	NA	NA	K00478|lysine-specific demethylase hairless [EC:1.14.11.-]	NA	NA	lysine demethylase and nuclear receptor corepressor
Gm31256	0.96252123941445	0.813522117387366	1	0.0	1.0	0.0	0.0	0.0	0.0	ENSMUSG00000103289	NA	1	159378404	159378909	+	NA	NA	NA	NA	NA	NA	predicted gene, 31256
Gm31258	-0.961032112228038	0.813805320239463	1	0.0	0.0	0.0	0.0	0.0	1.0	ENSMUSG00000102289	NA	16	77302264	77305560	-	NA	NA	NA	NA	NA	NA	predicted gene, 31258
BC030499	0.847324082847548	0.192718284374045	0.330676981475908	16.0	11.0	14.0	5.0	11.0	7.0	ENSMUSG00000037593	NA	11	78290841	78296805	+	GO:0006468|protein phosphorylation;GO:0016310|phosphorylation	NA	NA	NA	NA	NA	cDNA sequence BC030499
Gm45890	0.0684144553231123	0.926392576753533	0.957561150068571	10.0	6.0	7.0	7.0	8.0	7.0	ENSMUSG00000110615	NA	8	123948790	123958935	+	NA	NA	NA	NA	NA	NA	predicted gene 45890
0610031O16Rik	-1.33648257990813	0.343386714312359	0.50598668255249	1.0	4.0	0.0	1.0	7.0	5.0	ENSMUSG00000099146	68369	3	138210716	138240405	-	NA	NA	NA	NA|(RefSeq) RIKEN cDNA 0610031O16 gene	NA	NA	RIKEN cDNA 0610031O16 gene
Gm45893	-2.85997570969758	0.343209407895001	1	0.0	0.0	0.0	2.0	2.0	0.0	ENSMUSG00000110525	NA	8	122836551	122836797	+	NA	NA	NA	NA	NA	NA	predicted gene 45893
Gm45894	4.04628931147368	0.0797666163206017	0.163992450840915	5.0	4.0	0.0	0.0	0.0	0.0	ENSMUSG00000110440	NA	8	122870174	122901457	+	NA	NA	NA	NA	NA	NA	predicted gene 45894
Gm45897	-0.8637117003992	0.778514326108325	1	0.0	0.0	1.0	0.0	1.0	1.0	ENSMUSG00000110676	NA	9	118584853	118590195	-	NA	NA	NA	NA	NA	NA	predicted gene 45897
Gm45867	1.13318502965991	0.00215304809208229	0.00703564832390094	46.0	84.0	53.0	21.0	33.0	30.0	ENSMUSG00000109243	NA	7	81874204	81876520	+	NA	NA	NA	NA	NA	NA	predicted gene 45867
Ik	0.170844252251975	0.0193309947039984	0.0495383977003915	2557.0	2680.0	2705.0	2306.0	2495.0	2260.0	ENSMUSG00000024474	24010	18	36744656	36757639	+	GO:0000278|mitotic cell cycle;GO:0000398|mRNA splicing, via spliceosome;GO:0006397|mRNA processing;GO:0007094|mitotic spindle assembly checkpoint;GO:0008380|RNA splicing;GO:0034501|protein localization to kinetochore	NA	NA	K13109|IK cytokine	NA	NA	IK cytokine
Gm45869	-0.314943074575967	0.799919522003099	0.879786164289346	3.0	1.0	4.0	1.0	3.0	6.0	ENSMUSG00000110390	NA	6	126549869	126556169	-	NA	NA	NA	NA	NA	NA	predicted gene 45869
Fam32a	0.0154926112628161	0.852235657273414	0.915146280149722	2256.0	2073.0	2124.0	1927.0	2374.0	2106.0	ENSMUSG00000003039	67922	8	72219730	72224418	+	GO:0006915|apoptotic process;GO:0007049|cell cycle;GO:0008150|biological_process	NA	NA	K13120|protein FAM32A	NA	NA	family with sequence similarity 32, member A
Hnf1aos1	-0.963164883291682	0.777280192275944	1	0.0	1.0	0.0	2.0	0.0	0.0	ENSMUSG00000086054	NA	5	114968784	114998042	+	NA	NA	NA	NA	NA	NA	HNF1 homeobox A, opposite strand 1
Gm31224	-0.0180943580702028	0.985312701240426	0.997970528286079	3.0	4.0	7.0	5.0	2.0	7.0	ENSMUSG00000110517	NA	8	95113566	95129590	+	NA	NA	NA	NA	NA	NA	predicted gene, 31224
Gm31227	0.148316695421175	0.869380664227213	0.925103336483929	6.0	8.0	6.0	4.0	2.0	12.0	ENSMUSG00000114396	NA	14	68461631	68496417	+	NA	NA	NA	NA	NA	NA	predicted gene, 31227
Chrd	-0.944352981764074	0.000117359577898876	0.000485863767607365	69.0	52.0	70.0	104.0	119.0	145.0	ENSMUSG00000006958	12667	16	20733127	20742384	+	GO:0001501|skeletal system development;GO:0001649|osteoblast differentiation;GO:0001702|gastrulation with mouth forming second;GO:0001707|mesoderm formation;GO:0002053|positive regulation of mesenchymal cell proliferation;GO:0007275|multicellular organism development;GO:0007389|pattern specification process;GO:0007417|central nervous system development;GO:0009953|dorsal/ventral pattern formation;…	NA	NA	K04657|chordin	mmu04350	TGF-beta signaling pathway	chordin
Gm45877	-0.533775647096566	0.66912064514742	0.790760875306405	1.0	7.0	1.0	7.0	5.0	1.0	ENSMUSG00000110486	NA	8	104362602	104363668	-	NA	NA	NA	NA	NA	NA	predicted gene 45877
Gm45878	-1.92934465100528	0.632249193557378	1	0.0	0.0	0.0	2.0	0.0	0.0	ENSMUSG00000110600	NA	8	104324440	104324680	-	NA	NA	NA	NA	NA	NA	predicted gene 45878
Gm45879	2.86070933329377	0.348529741393208	1	0.0	3.0	1.0	0.0	0.0	0.0	ENSMUSG00000110495	NA	18	70432355	70433856	-	NA	NA	NA	NA	NA	NA	predicted gene 45879
4632404H12Rik	-0.467662742582739	0.00185702915855897	0.00615669457036872	185.0	195.0	229.0	264.0	283.0	295.0	ENSMUSG00000042579	74034	3	89767511	89773240	-	NA	NA	NA	NA|(RefSeq) RIKEN cDNA 4632404H12 gene	NA	NA	RIKEN cDNA 4632404H12 gene
Ireb2	-0.0284792701491511	0.700687670987704	0.813843684028196	1794.0	1814.0	1890.0	1816.0	1987.0	1810.0	ENSMUSG00000032293	64602	9	54863789	54912530	+	GO:0006417|regulation of translation;GO:0006782|protoporphyrinogen IX biosynthetic process;GO:0006879|cellular iron ion homeostasis;GO:0009791|post-embryonic development;GO:0010041|response to iron(III) ion;GO:0010468|regulation of gene expression;GO:0017148|negative regulation of translation;GO:0030316|osteoclast differentiation;GO:0034101|erythrocyte homeostasis;GO:0050892|intestinal absorption…	NA	NA	K22416|iron-responsive element-binding protein 2	NA	NA	iron responsive element binding protein 2
Gm45871	0.602976978340055	0.000959713493862793	0.00337995290823233	168.0	170.0	191.0	120.0	118.0	110.0	ENSMUSG00000110277	108168395	18	90579777	90592522	+	GO:0006355|regulation of transcription, DNA-templated	NA	NA	NA|(RefSeq) predicted gene 45871	NA	NA	predicted gene 45871
Gm45872	-0.961032112228038	0.813805320239463	1	0.0	0.0	0.0	1.0	0.0	0.0	ENSMUSG00000110142	NA	8	80727554	80729137	-	NA	NA	NA	NA	NA	NA	predicted gene 45872
Gm45873	0.125914413219179	0.907827102787078	0.946811391000687	1.0	11.0	3.0	2.0	7.0	5.0	ENSMUSG00000110499	NA	8	94048781	94050695	+	NA	NA	NA	NA	NA	NA	predicted gene 45873
Gm45874	-1.1398550296039	0.426879646889891	0.588530344589637	2.0	1.0	1.0	1.0	5.0	3.0	ENSMUSG00000110683	NA	8	125018826	125019171	-	NA	NA	NA	NA	NA	NA	predicted gene 45874
Gm45875	-2.89519346349047	0.33880476712793	1	0.0	0.0	0.0	3.0	1.0	0.0	ENSMUSG00000110698	NA	8	126029248	126046808	-	NA	NA	NA	NA	NA	NA	predicted gene 45875
Gm45844	-0.709055579458046	0.0436508728780313	0.0994075545193174	26.0	28.0	27.0	36.0	50.0	47.0	ENSMUSG00000110105	76229	7	7213017	7278289	-	GO:0007186|G protein-coupled receptor signaling pathway	NA	NA	NA	NA	NA	predicted gene 45844
Kl	-0.822850184893572	0.262467145031674	0.416191923678165	7.0	3.0	13.0	9.0	22.0	10.0	ENSMUSG00000058488	16591	5	150952607	150993817	+	GO:0002526|acute inflammatory response;GO:0003085|negative regulation of systemic arterial blood pressure;GO:0005975|carbohydrate metabolic process;GO:0006112|energy reserve metabolic process;GO:0007568|aging;GO:0008152|metabolic process;GO:0008286|insulin receptor signaling pathway;GO:0008543|fibroblast growth factor receptor signaling pathway;GO:0030501|positive regulation of bone mineralizatio…	NA	NA	K14756|klotho [EC:3.2.1.31]	mmu00040|mmu01100|mmu04211|mmu04928|mmu04961	Pentose and glucuronate interconversions|Metabolic pathways|Longevity regulating pathway|Parathyroid hormone synthesis, secretion and action|Endocrine and other factor-regulated calcium reabsorption	klotho
Gm45845	1.30930954936239	0.582006755698334	1	0.0	5.0	0.0	1.0	0.0	1.0	ENSMUSG00000109427	NA	7	81789738	81790319	-	NA	NA	NA	NA	NA	NA	predicted gene 45845
Gm45847	-1.12576705953335	0.388044510614264	0.550540566070204	3.0	1.0	1.0	2.0	3.0	6.0	ENSMUSG00000109814	NA	7	123031415	123068305	+	NA	NA	NA	NA	NA	NA	predicted gene 45847
Gm45848	0.96252123941445	0.813522117387366	1	0.0	0.0	1.0	0.0	0.0	0.0	ENSMUSG00000110474	NA	8	69419497	69425233	+	NA	NA	NA	NA	NA	NA	predicted gene 45848
Clasrp	-0.119910093116138	0.192484262182297	0.330370421523843	1078.0	1143.0	1154.0	1065.0	1308.0	1305.0	ENSMUSG00000061028	53609	7	19581035	19604486	-	GO:0006397|mRNA processing;GO:0008150|biological_process;GO:0008380|RNA splicing	NA	NA	K13168|splicing factor, arginine/serine-rich 16	NA	NA	CLK4-associating serine/arginine rich protein
Ky	-1.52313481638715	2.83773001850891e-09	2.10824805953898e-08	53.0	65.0	60.0	116.0	187.0	212.0	ENSMUSG00000035606	16716	9	102505750	102546239	+	NA	NA	NA	NA|(RefSeq) kyphoscoliosis peptidase	NA	NA	kyphoscoliosis peptidase
Gm45854	-0.264868960243704	0.571715004902748	0.716909306947452	32.0	30.0	23.0	14.0	50.0	40.0	ENSMUSG00000110598	NA	8	95468646	95472133	+	NA	NA	NA	NA	NA	NA	predicted gene 45854
Gm45855	0.162081989201109	0.613550854022459	0.74863498491248	42.0	41.0	49.0	36.0	39.0	43.0	ENSMUSG00000110686	NA	8	105585321	105586200	-	NA	NA	NA	NA	NA	NA	predicted gene 45855
Gm45856	-0.829868477090854	0.812539648272426	1	0.0	0.0	1.0	0.0	2.0	0.0	ENSMUSG00000110550	NA	8	124781733	124782148	+	NA	NA	NA	NA	NA	NA	predicted gene 45856
Gm45857	3.17671838761825	0.197341011764065	1	1.0	2.0	2.0	0.0	0.0	0.0	ENSMUSG00000110658	NA	8	122596899	122597254	-	NA	NA	NA	NA	NA	NA	predicted gene 45857
Bloc1s6os	0.186611994780464	0.89682194621982	0.940433872703098	3.0	4.0	1.0	2.0	0.0	5.0	ENSMUSG00000085633	NA	2	122733290	122738362	-	NA	NA	NA	NA	NA	NA	biogenesis of lysosomal organelles complex-1, subunit 6, pallidin, opposite strand
Mb	-2.36809446831201	3.38714371921259e-17	4.60972107875278e-16	100.0	82.0	70.0	225.0	548.0	548.0	ENSMUSG00000018893	17189	15	77015487	77050670	-	GO:0001666|response to hypoxia;GO:0007507|heart development;GO:0009725|response to hormone;GO:0015671|oxygen transport;GO:0031444|slow-twitch skeletal muscle fiber contraction;GO:0042542|response to hydrogen peroxide;GO:0043353|enucleate erythrocyte differentiation;GO:0050873|brown fat cell differentiation	NA	NA	K21892|myoglobin	NA	NA	myoglobin
Gm21860	0.655750209669584	0.79934912925345	1	1.0	2.0	0.0	0.0	2.0	0.0	ENSMUSG00000095366	NA	Y	90754513	90754821	-	GO:0008150|biological_process	NA	NA	NA	NA	NA	predicted gene, 21860
Gm45853	0.0936862134693404	0.912522672669435	0.948894786517341	5.0	6.0	6.0	4.0	6.0	6.0	ENSMUSG00000110635	NA	8	95480453	95483623	-	NA	NA	NA	NA	NA	NA	predicted gene 45853
Gm45822	0.0106130819895826	0.996956527564044	1	0.0	2.0	0.0	1.0	1.0	0.0	ENSMUSG00000110593	NA	8	75024097	75033941	-	NA	NA	NA	NA	NA	NA	predicted gene 45822
Puf60	-0.00208280070190563	0.976493840208877	0.992977219344399	2420.0	2372.0	2463.0	2336.0	2475.0	2459.0	ENSMUSG00000002524	67959	15	76070182	76080924	-	GO:0006397|mRNA processing;GO:0006915|apoptotic process;GO:0008380|RNA splicing	NA	NA	K12838|poly(U)-binding-splicing factor PUF60	mmu03040	Spliceosome	poly-U binding splicing factor 60
Rnf207	-1.98471866942671	2.71003219752306e-05	0.000124334381293625	10.0	13.0	12.0	25.0	57.0	58.0	ENSMUSG00000058498	433809	4	152307019	152318993	-	GO:0010628|positive regulation of gene expression;GO:1902261|positive regulation of delayed rectifier potassium channel activity;GO:1903762|positive regulation of voltage-gated potassium channel activity involved in ventricular cardiac muscle cell action potential repolarization	NA	NA	NA|(RefSeq) ring finger protein 207	NA	NA	ring finger protein 207
Gm45828	0.398240804860881	0.808761263288844	0.88575610735768	0.0	6.0	2.0	2.0	0.0	4.0	ENSMUSG00000108526	NA	6	91709406	91711241	+	NA	NA	NA	NA	NA	NA	predicted gene 45828
Spdl1	2.41680744032882	2.46803516413534e-19	3.80584414748545e-18	154.0	154.0	175.0	39.0	24.0	27.0	ENSMUSG00000069910	70385	11	34809190	34833641	-	GO:0000132|establishment of mitotic spindle orientation;GO:0007049|cell cycle;GO:0007080|mitotic metaphase plate congression;GO:0007094|mitotic spindle assembly checkpoint;GO:0034501|protein localization to kinetochore;GO:0051301|cell division	NA	NA	NA|(RefSeq) spindle apparatus coiled-coil protein 1	NA	NA	spindle apparatus coiled-coil protein 1
Rnf208	-0.476508673632723	0.0937981764012948	0.187306028850201	44.0	45.0	66.0	72.0	69.0	74.0	ENSMUSG00000044628	68846	2	25242255	25244262	+	GO:0051865|protein autoubiquitination	NA	NA	NA|(RefSeq) ring finger protein 208	NA	NA	ring finger protein 208
Gm21893	-0.961032112228038	0.813805320239463	1	0.0	0.0	0.0	0.0	1.0	0.0	ENSMUSG00000095262	NA	6	128294102	128294498	+	NA	NA	NA	NA	NA	NA	predicted gene, 21893
Gm45820	-0.577046497714557	0.252807289091872	0.404745995835821	27.0	11.0	14.0	26.0	32.0	20.0	ENSMUSG00000110433	NA	8	75037434	75045246	-	NA	NA	NA	NA	NA	NA	predicted gene 45820
Gm21887	0.500377156046092	0.333956322947865	0.496411444366928	29.0	25.0	50.0	22.0	42.0	10.0	ENSMUSG00000095562	NA	X	170009659	170019281	+	NA	NA	NA	NA	NA	NA	predicted gene, 21887
Rpl7a	0.423334221063299	2.34258987942242e-10	1.95115013997532e-09	3547.0	3662.0	3680.0	2608.0	2803.0	2716.0	ENSMUSG00000062647	27176	2	26910764	26913318	+	GO:0042254|ribosome biogenesis	NA	NA	K02936|large subunit ribosomal protein L7Ae	mmu03010	Ribosome	ribosomal protein L7A
Gm45833	0.589489052078074	0.573844879044635	0.718036927924566	9.0	4.0	2.0	4.0	3.0	3.0	ENSMUSG00000110673	NA	8	121666814	121674088	-	NA	NA	NA	NA	NA	NA	predicted gene 45833
Gm21885	-1.1211479740561	0.0787041135027012	0.162198557664075	13.0	6.0	6.0	16.0	27.0	12.0	ENSMUSG00000094091	102639132	11	94281873	94286253	+	NA	NA	NA	NA|(RefSeq) predicted gene, 21885	NA	NA	predicted gene, 21885
Gm45834	1.27683408819295	0.582577622203896	1	4.0	0.0	1.0	2.0	0.0	0.0	ENSMUSG00000110601	NA	8	120597110	120597563	-	NA	NA	NA	NA	NA	NA	predicted gene 45834
Gm21886	0.96252123941445	0.813522117387366	1	0.0	1.0	0.0	0.0	0.0	0.0	ENSMUSG00000096597	NA	18	80089297	80089962	-	NA	NA	NA	NA	NA	NA	predicted gene, 21886
Gm45837	1.67182533370469	0.188419094276065	0.324888197014154	4.0	1.0	11.0	1.0	2.0	2.0	ENSMUSG00000030653	207728	7	101410886	101512819	+	GO:0007165|signal transduction	NA	NA	K18283|cGMP-dependent 3',5'-cyclic phosphodiesterase [EC:3.1.4.17]	mmu00230|mmu04022|mmu04740|mmu04925|mmu05032	Purine metabolism|cGMP-PKG signaling pathway|Olfactory transduction|Aldosterone synthesis and secretion|Morphine addiction	predicted gene 45837
Gm45838	0.500708041170226	0.124053487667237	0.234538318082102	54.0	88.0	74.0	32.0	65.0	57.0	ENSMUSG00000108825	NA	7	83633371	83635817	+	NA	NA	NA	NA	NA	NA	predicted gene 45838
Rabgap1l	-0.00953720967407415	0.896702377159942	0.940363681169882	2718.0	2915.0	3097.0	2806.0	3000.0	2983.0	ENSMUSG00000026721	29809	1	160219174	160793211	-	GO:0006897|endocytosis;GO:0015031|protein transport;GO:0032880|regulation of protein localization;GO:0035855|megakaryocyte development;GO:0043547|positive regulation of GTPase activity	NA	NA	K20284|Rab GTPase-activating protein 1	NA	NA	RAB GTPase activating protein 1-like
1010001N08Rik	-0.366419155432239	0.250452334652192	0.401811121747596	57.0	50.0	63.0	74.0	100.0	46.0	ENSMUSG00000097222	68434	18	10987944	11052567	-	NA	NA	NA	NA|(RefSeq) RIKEN cDNA 1010001N08 gene	NA	NA	RIKEN cDNA 1010001N08 gene
Chuk	0.0044031579081175	0.960331370626304	0.981399723737486	1883.0	1753.0	1911.0	1635.0	1894.0	2012.0	ENSMUSG00000025199	12675	19	44073335	44107480	-	GO:0003009|skeletal muscle contraction;GO:0006468|protein phosphorylation;GO:0007249|I-kappaB kinase/NF-kappaB signaling;GO:0007252|I-kappaB phosphorylation;GO:0007266|Rho protein signal transduction;GO:0009636|response to toxic substance;GO:0010033|response to organic substance;GO:0010034|response to acetate;GO:0032088|negative regulation of NF-kappaB transcription factor activity;GO:0032496|res…	NA	NA	K04467|inhibitor of nuclear factor kappa-B kinase subunit alpha [EC:2.7.11.10]	mmu01523|mmu04010|mmu04014|mmu04062|mmu04064|mmu04068|mmu04150|mmu04151|mmu04210|mmu04380|mmu04620|mmu04621|mmu04622|mmu04623|mmu04625|mmu04657|mmu04658|mmu04659|mmu04660|mmu04662|mmu04668|mmu04920|mmu05142|mmu05145|mmu05160|mmu05161|mmu05162|mmu05163|mmu05165|mmu05166|mmu05167|mmu05168|mmu05169|mmu05170|mmu05200|mmu05212|mmu05215|mmu05220|mmu05221|mmu05222|mmu05418	Antifolate resistance|MAPK signaling pathway|Ras signaling pathway|Chemokine signaling pathway|NF-kappa B signaling pathway|FoxO signaling pathway|mTOR signaling pathway|PI3K-Akt signaling pathway|Apoptosis|Osteoclast differentiation|Toll-like receptor signaling pathway|NOD-like receptor signaling pathway|RIG-I-like receptor signaling pathway|Cytosolic DNA-sensing pathway|C-type lectin receptor s…	conserved helix-loop-helix ubiquitous kinase
Rpl6l	0.414566458904066	0.00057217053410298	0.00209740215288271	700.0	734.0	676.0	563.0	507.0	511.0	ENSMUSG00000091086	NA	10	111125851	111126721	+	NA	NA	NA	NA	NA	NA	ribosomal protein L6-like
Rnf103	-0.266733216557072	0.00519357438394239	0.0155008519778806	880.0	854.0	900.0	999.0	1197.0	981.0	ENSMUSG00000052656	22644	6	71493894	71510881	+	GO:0016567|protein ubiquitination;GO:0030433|ubiquitin-dependent ERAD pathway	NA	NA	K15695|E3 ubiquitin-protein ligase RNF103 [EC:2.3.2.27]	NA	NA	ring finger protein 103
Tmem69	0.139218684452412	0.459737778731084	0.618694357655299	146.0	133.0	135.0	112.0	135.0	130.0	ENSMUSG00000055900	230657	4	116551633	116555936	-	GO:0008150|biological_process	NA	NA	NA|(RefSeq) transmembrane protein 69	NA	NA	transmembrane protein 69
Tmem67	0.12039544634846	0.465537627571074	0.624001836585384	402.0	348.0	374.0	256.0	375.0	409.0	ENSMUSG00000049488	329795	4	12039355	12090020	-	GO:0010826|negative regulation of centrosome duplication;GO:0030433|ubiquitin-dependent ERAD pathway;GO:0060271|cilium assembly	NA	NA	K19348|meckelin	NA	NA	transmembrane protein 67
Tmem68	0.169420732599366	0.117958132699647	0.225154212831702	589.0	558.0	594.0	508.0	560.0	482.0	ENSMUSG00000028232	72098	4	3549041	3574853	-	GO:0008150|biological_process	NA	NA	NA|(RefSeq) transmembrane protein 68	NA	NA	transmembrane protein 68
Tmem65	-0.512012919318367	2.71671217774287e-07	1.62900367733986e-06	1049.0	896.0	1081.0	1421.0	1542.0	1354.0	ENSMUSG00000062373	74868	15	58782269	58823638	-	GO:0003231|cardiac ventricle development;GO:1903779|regulation of cardiac conduction	NA	NA	NA|(RefSeq) transmembrane protein 65	NA	NA	transmembrane protein 65
Spdya	-0.0393256523039888	0.93359679392708	0.961925460455513	18.0	22.0	20.0	19.0	28.0	15.0	ENSMUSG00000052525	70891	17	71552061	71589533	+	GO:0000082|G1/S transition of mitotic cell cycle;GO:0006974|cellular response to DNA damage stimulus;GO:0007049|cell cycle;GO:0007140|male meiotic nuclear division;GO:0007275|multicellular organism development;GO:0008284|positive regulation of cell population proliferation;GO:0032147|activation of protein kinase activity;GO:0045737|positive regulation of cyclin-dependent protein serine/threonine …	NA	NA	K08694|speedy	mmu04114|mmu04914	Oocyte meiosis|Progesterone-mediated oocyte maturation	speedy/RINGO cell cycle regulator family, member A
Tmem74	-0.732674830040211	0.480664468103312	0.638398793640136	1.0	5.0	5.0	7.0	2.0	9.0	ENSMUSG00000054409	239408	15	43864646	43870036	-	GO:0006914|autophagy;GO:0016236|macroautophagy	NA	NA	NA|(RefSeq) transmembrane protein 74	NA	NA	transmembrane protein 74
AW554918	-0.393154033562714	0.00264115084090585	0.00843098578808018	267.0	283.0	299.0	337.0	422.0	359.0	ENSMUSG00000033632	225289	18	25168999	25467321	+	GO:0008150|biological_process	NA	NA	NA|(RefSeq) expressed sequence AW554918	NA	NA	expressed sequence AW554918
Ndufa4l2	-0.977922808067978	3.77848152159556e-12	3.62378997195691e-11	297.0	257.0	235.0	455.0	564.0	542.0	ENSMUSG00000040280	407790	10	127514967	127517154	+	GO:0008150|biological_process;GO:0022900|electron transport chain;GO:1902600|proton transmembrane transport	NA	NA	K03948|NADH dehydrogenase (ubiquinone) 1 alpha subcomplex subunit 4	mmu00190|mmu01100|mmu04714|mmu04723|mmu04932|mmu05010|mmu05012|mmu05016	Oxidative phosphorylation|Metabolic pathways|Thermogenesis|Retrograde endocannabinoid signaling|Non-alcoholic fatty liver disease (NAFLD)|Alzheimer disease|Parkinson disease|Huntington disease	Ndufa4, mitochondrial complex associated like 2
Tmem70	0.11444665468023	0.322921138241588	0.484796899773964	444.0	426.0	498.0	390.0	446.0	429.0	ENSMUSG00000025940	70397	1	16665207	16678275	+	GO:0033615|mitochondrial proton-transporting ATP synthase complex assembly	NA	NA	K17966|transmembrane protein 70, mitochondrial	NA	NA	transmembrane protein 70
Tmem71	0.190493739622841	0.208910204538281	0.351140367028116	616.0	587.0	636.0	572.0	630.0	411.0	ENSMUSG00000036944	213068	15	66526212	66561103	-	NA	NA	GO:0005739|mitochondrion;GO:0016020|membrane;GO:0016021|integral component of membrane	NA|(RefSeq) transmembrane protein 71	NA	NA	transmembrane protein 71
Cfdp1	0.185018337047754	0.0469732182982245	0.105850263302463	1136.0	1011.0	1119.0	911.0	971.0	993.0	ENSMUSG00000031954	23837	8	111768491	111854291	-	GO:0007155|cell adhesion;GO:0007275|multicellular organism development;GO:0008360|regulation of cell shape;GO:0042127|regulation of cell population proliferation;GO:2000270|negative regulation of fibroblast apoptotic process	NA	NA	NA|(RefSeq) craniofacial development protein 1	NA	NA	craniofacial development protein 1
Tmem79	-0.186940794187911	0.479267811523883	0.637040031676965	71.0	78.0	111.0	105.0	80.0	109.0	ENSMUSG00000001420	71913	3	88328655	88336148	-	GO:0002070|epithelial cell maturation;GO:0031069|hair follicle morphogenesis;GO:0042335|cuticle development;GO:0045055|regulated exocytosis;GO:0045684|positive regulation of epidermis development;GO:0061436|establishment of skin barrier;GO:0070268|cornification	NA	NA	NA|(RefSeq) transmembrane protein 79	NA	NA	transmembrane protein 79
BC005561	-0.044080043677579	0.814781666582481	0.890310154226565	129.0	156.0	131.0	134.0	155.0	141.0	ENSMUSG00000079065	100042165	5	104508352	104522611	+	GO:0006397|mRNA processing;GO:0006406|mRNA export from nucleus	NA	NA	NA|(RefSeq) cDNA sequence BC005561	NA	NA	cDNA sequence BC005561
Qk	-0.420132218226928	2.66349462922799e-06	1.41038776163046e-05	6237.0	6266.0	6476.0	8595.0	9392.0	7431.0	ENSMUSG00000062078	19317	17	10206471	10319361	-	GO:0001570|vasculogenesis;GO:0006397|mRNA processing;GO:0006417|regulation of translation;GO:0007275|multicellular organism development;GO:0007286|spermatid development;GO:0008366|axon ensheathment;GO:0008380|RNA splicing;GO:0010628|positive regulation of gene expression;GO:0010667|negative regulation of cardiac muscle cell apoptotic process;GO:0010976|positive regulation of neuron projection dev…	NA	NA	K14945|protein quaking	NA	NA	quaking
Guf1	-0.4338060387164	0.000121349809143115	0.000500906327867078	545.0	613.0	585.0	670.0	901.0	794.0	ENSMUSG00000029208	231279	5	69556923	69575973	+	GO:0006412|translation;GO:0045727|positive regulation of translation	NA	NA	K21594|translation factor GUF1, mitochondrial [EC:3.6.5.-]	NA	NA	GUF1 homolog, GTPase
Tmem81	-0.197551746199963	0.212048946367006	0.355140700114137	196.0	241.0	235.0	234.0	300.0	239.0	ENSMUSG00000048174	74626	1	132506230	132508639	+	GO:0008150|biological_process	NA	NA	NA|(RefSeq) transmembrane protein 81	NA	NA	transmembrane protein 81
Tmem82	-0.278595704740978	0.304317714932199	0.464681646078585	60.0	90.0	61.0	84.0	78.0	94.0	ENSMUSG00000043085	213989	4	141613376	141618633	-	GO:0008150|biological_process	NA	NA	NA|(RefSeq) transmembrane protein 82	NA	NA	transmembrane protein 82
A430018G15Rik	-0.892730697088967	0.795711056495097	1	0.0	1.0	0.0	0.0	0.0	2.0	ENSMUSG00000085315	NA	2	52425012	52434885	+	NA	NA	NA	NA	NA	NA	RIKEN cDNA A430018G15 gene
Tmem80	-0.358092186883373	0.00025556438241163	0.000998457835114242	556.0	572.0	620.0	694.0	807.0	743.0	ENSMUSG00000025505	71448	7	141327739	141337156	+	NA	NA	GO:0005929|cilium;GO:0016020|membrane;GO:0016021|integral component of membrane;GO:0035869|ciliary transition zone;GO:0042995|cell projection	NA|(RefSeq) transmembrane protein 80	NA	NA	transmembrane protein 80
Rnf125	0.0905231290900971	0.6383047130338	0.767954350256475	216.0	266.0	201.0	215.0	257.0	172.0	ENSMUSG00000033107	67664	18	20944625	20983848	+	GO:0000209|protein polyubiquitination;GO:0002250|adaptive immune response;GO:0002376|immune system process;GO:0006511|ubiquitin-dependent protein catabolic process;GO:0016567|protein ubiquitination;GO:0032480|negative regulation of type I interferon production;GO:0039536|negative regulation of RIG-I signaling pathway;GO:1990830|cellular response to leukemia inhibitory factor	NA	NA	K12170|E3 ubiquitin-protein ligase RNF125 [EC:2.3.2.27]	mmu04622	RIG-I-like receptor signaling pathway	ring finger protein 125
Rnf126	0.232320152156142	0.0282927573364774	0.0688597482034106	848.0	815.0	870.0	617.0	751.0	794.0	ENSMUSG00000035890	70294	10	79758515	79766952	-	GO:0006511|ubiquitin-dependent protein catabolic process;GO:0006513|protein monoubiquitination;GO:0016567|protein ubiquitination;GO:0042059|negative regulation of epidermal growth factor receptor signaling pathway;GO:0042127|regulation of cell population proliferation;GO:0042147|retrograde transport, endosome to Golgi;GO:0043161|proteasome-mediated ubiquitin-dependent protein catabolic process;GO…	NA	NA	K11982|E3 ubiquitin-protein ligase RNF115/126 [EC:2.3.2.27]	NA	NA	ring finger protein 126
Rnf123	0.338606548921277	0.00148347673789736	0.00502655403979389	1191.0	1472.0	1367.0	953.0	1209.0	1036.0	ENSMUSG00000041528	84585	9	108051534	108083346	-	GO:0016567|protein ubiquitination	NA	NA	K12169|Kip1 ubiquitination-promoting complex protein 1 [EC:2.3.2.27]	NA	NA	ring finger protein 123
Gng10	1.88177576681382	0.0493851593722924	0.110309080132497	6.0	7.0	20.0	2.0	6.0	1.0	ENSMUSG00000038607	14700	4	59035088	59041903	+	GO:0007165|signal transduction;GO:0007186|G protein-coupled receptor signaling pathway	NA	NA	K04545|guanine nucleotide-binding protein G(I)/G(S)/G(O) subunit gamma-10	mmu04014|mmu04062|mmu04151|mmu04371|mmu04713|mmu04723|mmu04724|mmu04725|mmu04726|mmu04727|mmu04728|mmu04926|mmu05032|mmu05034|mmu05163|mmu05167|mmu05170|mmu05200	Ras signaling pathway|Chemokine signaling pathway|PI3K-Akt signaling pathway|Apelin signaling pathway|Circadian entrainment|Retrograde endocannabinoid signaling|Glutamatergic synapse|Cholinergic synapse|Serotonergic synapse|GABAergic synapse|Dopaminergic synapse|Relaxin signaling pathway|Morphine addiction|Alcoholism|Human cytomegalovirus infection|Kaposi sarcoma-associated herpesvirus infection|…	guanine nucleotide binding protein (G protein), gamma 10
Tmem89	-2.27235402474146	0.351958435601879	1	1.0	0.0	0.0	4.0	0.0	1.0	ENSMUSG00000025652	69384	9	108914619	108915563	+	GO:0008150|biological_process	NA	NA	NA|(RefSeq) transmembrane protein 89	NA	NA	transmembrane protein 89
Rnf128	0.552503063096484	0.0106265956576721	0.0293189395451098	441.0	344.0	421.0	169.0	305.0	355.0	ENSMUSG00000031438	66889	X	139563316	139673145	+	GO:0016567|protein ubiquitination;GO:0031647|regulation of protein stability;GO:0042036|negative regulation of cytokine biosynthetic process	NA	NA	K10629|E3 ubiquitin-protein ligase RNF128 [EC:2.3.2.27]	NA	NA	ring finger protein 128
Tmem88	-0.189338945318123	0.218824089240257	0.363756952246112	251.0	206.0	216.0	238.0	265.0	266.0	ENSMUSG00000045377	67020	11	69396519	69398234	-	GO:0007275|multicellular organism development;GO:0016055|Wnt signaling pathway;GO:0050821|protein stabilization;GO:0072659|protein localization to plasma membrane;GO:0090090|negative regulation of canonical Wnt signaling pathway	NA	NA	NA|(RefSeq) transmembrane protein 88	NA	NA	transmembrane protein 88
Rnf121	0.0943420541990873	0.388060641141856	0.550540566070204	664.0	599.0	728.0	564.0	648.0	655.0	ENSMUSG00000070426	75212	7	102019137	102065469	-	GO:0016567|protein ubiquitination	NA	NA	K15698|RING finger protein 121	NA	NA	ring finger protein 121
Rnf122	0.154488393784077	0.252646924145662	0.404597794598222	332.0	299.0	323.0	272.0	318.0	269.0	ENSMUSG00000039328	68867	8	31111820	31131482	+	GO:0016567|protein ubiquitination	NA	NA	K15699|RING finger protein 122	NA	NA	ring finger protein 122
Tmem97	-0.155906369052162	0.254591686804562	0.406784347771867	332.0	324.0	323.0	381.0	387.0	323.0	ENSMUSG00000037278	69071	11	78541817	78550777	-	GO:0042632|cholesterol homeostasis	NA	NA	NA|(RefSeq) transmembrane protein 97	NA	NA	transmembrane protein 97
Tmem94	-0.236359238402639	0.00183664311352483	0.00609685826212644	1728.0	1734.0	1749.0	1848.0	2223.0	2085.0	ENSMUSG00000020747	71947	11	115765433	115799366	+	GO:0008150|biological_process	NA	NA	NA|(RefSeq) transmembrane protein 94	NA	NA	transmembrane protein 94
Tmem95	-1.07948384965183	0.164684750546987	0.29293514756387	3.0	7.0	6.0	6.0	11.0	17.0	ENSMUSG00000094845	100503361	11	69876684	69878018	-	GO:0008150|biological_process	NA	NA	NA|(RefSeq) transmembrane protein 95	NA	NA	transmembrane protein 95
9130409I23Rik	-1.85432114283265	0.646084626834318	1	0.0	0.0	0.0	0.0	0.0	2.0	ENSMUSG00000038768	619326	1	181051237	181060667	+	GO:0006629|lipid metabolic process;GO:0030148|sphingolipid biosynthetic process;GO:0055114|oxidation-reduction process	NA	NA	K04712|sphingolipid 4-desaturase/C4-monooxygenase [EC:1.14.19.17 1.14.18.5]	mmu00600|mmu01100|mmu04071	Sphingolipid metabolism|Metabolic pathways|Sphingolipid signaling pathway	RIKEN cDNA 9130409I23 gene
T2	-1.46576199661776	4.58614609313936e-09	3.33259949434793e-08	71.0	62.0	72.0	123.0	225.0	223.0	ENSMUSG00000058159	21331	17	8372396	8422728	+	NA	NA	NA	NA|(RefSeq) brachyury 2	NA	NA	brachyury 2
Tmem91	0.553832405291696	0.406193055676607	0.568494045031442	11.0	13.0	14.0	9.0	13.0	4.0	ENSMUSG00000061702	320208	7	25669139	25675166	-	GO:0002244|hematopoietic progenitor cell differentiation	NA	NA	NA|(RefSeq) transmembrane protein 91	NA	NA	transmembrane protein 91
Rnf114	0.878755023911692	2.4449673360178e-33	6.90696038793858e-32	3803.0	3500.0	3840.0	1947.0	2130.0	1989.0	ENSMUSG00000006418	81018	2	167492645	167516173	+	GO:0007275|multicellular organism development;GO:0007283|spermatogenesis;GO:0016567|protein ubiquitination;GO:0030154|cell differentiation	NA	NA	K15697|RING finger protein 114 [EC:2.3.2.27]	NA	NA	ring finger protein 114
Rnf115	0.709706723875682	1.58006290022117e-17	2.1992817196023e-16	1586.0	1541.0	1668.0	966.0	1024.0	943.0	ENSMUSG00000028098	67845	3	96727664	96791638	+	GO:0016567|protein ubiquitination;GO:0042059|negative regulation of epidermal growth factor receptor signaling pathway;GO:0043162|ubiquitin-dependent protein catabolic process via the multivesicular body sorting pathway;GO:0051865|protein autoubiquitination;GO:0070534|protein K63-linked ubiquitination;GO:0070936|protein K48-linked ubiquitination	NA	NA	K11982|E3 ubiquitin-protein ligase RNF115/126 [EC:2.3.2.27]	NA	NA	ring finger protein 115
Rnf112	0.151642453232492	0.856837529519808	0.918107143345675	7.0	4.0	8.0	6.0	4.0	7.0	ENSMUSG00000010086	22671	11	61448442	61454131	-	GO:0007050|cell cycle arrest;GO:0007399|nervous system development;GO:0016567|protein ubiquitination;GO:0030182|neuron differentiation;GO:0033194|response to hydroperoxide;GO:0036473|cell death in response to oxidative stress;GO:0036474|cell death in response to hydrogen peroxide;GO:0045666|positive regulation of neuron differentiation;GO:0045687|positive regulation of glial cell differentiation;…	NA	NA	NA|(RefSeq) ring finger protein 112	NA	NA	ring finger protein 112
Tmem98	-0.0950976384135127	0.414379886688212	0.576840580542005	676.0	560.0	709.0	678.0	690.0	708.0	ENSMUSG00000035413	103743	11	80810175	80822033	+	GO:0008150|biological_process	NA	NA	NA|(RefSeq) transmembrane protein 98	NA	NA	transmembrane protein 98
Rnf111	0.417811123518695	1.47748306140067e-06	8.08551081125525e-06	1346.0	1504.0	1501.0	1043.0	1168.0	1050.0	ENSMUSG00000032217	93836	9	70425424	70503725	-	GO:0000209|protein polyubiquitination;GO:0006281|DNA repair;GO:0006974|cellular response to DNA damage stimulus;GO:0007275|multicellular organism development;GO:0007389|pattern specification process;GO:0016567|protein ubiquitination;GO:0030511|positive regulation of transforming growth factor beta receptor signaling pathway;GO:0030579|ubiquitin-dependent SMAD protein catabolic process;GO:0031398|…	NA	NA	K10635|E3 ubiquitin-protein ligase Arkadia [EC:2.3.2.27]	NA	NA	ring finger 111
Tmem8b	-0.75212044386177	2.84138642016447e-10	2.33885293916365e-09	318.0	354.0	323.0	555.0	576.0	546.0	ENSMUSG00000078716	242409	4	43668971	43692668	+	GO:0007155|cell adhesion;GO:0007160|cell-matrix adhesion;GO:0040008|regulation of growth	NA	NA	NA|(RefSeq) transmembrane protein 8B	NA	NA	transmembrane protein 8B
BC005537	0.204891620136195	0.000596262481925486	0.0021796909197616	7299.0	7136.0	7639.0	6031.0	6689.0	6453.0	ENSMUSG00000019132	79555	13	24801657	24816197	+	GO:0008150|biological_process	NA	NA	NA|(RefSeq) cDNA sequence BC005537	NA	NA	cDNA sequence BC005537
4933417D19Rik	-2.62554824560288	0.14503613023776	0.264994830838544	1.0	0.0	1.0	9.0	3.0	0.0	ENSMUSG00000097637	71186	8	123235091	123242359	+	NA	NA	NA	NA|(RefSeq) RIKEN cDNA 4933417D19 gene	NA	NA	RIKEN cDNA 4933417D19 gene
Gng11	-0.512761549385047	5.98113628221192e-07	3.43872119924568e-06	895.0	873.0	922.0	1350.0	1316.0	1168.0	ENSMUSG00000032766	66066	6	4003904	4008445	+	GO:0007165|signal transduction;GO:0007186|G protein-coupled receptor signaling pathway	NA	NA	K04546|guanine nucleotide-binding protein G(I)/G(S)/G(O) subunit gamma-11	mmu04014|mmu04062|mmu04151|mmu04371|mmu04713|mmu04723|mmu04724|mmu04725|mmu04726|mmu04727|mmu04728|mmu04926|mmu05032|mmu05034|mmu05163|mmu05167|mmu05170|mmu05200	Ras signaling pathway|Chemokine signaling pathway|PI3K-Akt signaling pathway|Apelin signaling pathway|Circadian entrainment|Retrograde endocannabinoid signaling|Glutamatergic synapse|Cholinergic synapse|Serotonergic synapse|GABAergic synapse|Dopaminergic synapse|Relaxin signaling pathway|Morphine addiction|Alcoholism|Human cytomegalovirus infection|Kaposi sarcoma-associated herpesvirus infection|…	guanine nucleotide binding protein (G protein), gamma 11
Gng12	0.374132764507927	9.19131362609127e-06	4.50155616677113e-05	2929.0	2756.0	2949.0	2272.0	2182.0	2200.0	ENSMUSG00000036402	14701	6	66896397	67021350	+	GO:0007165|signal transduction;GO:0007186|G protein-coupled receptor signaling pathway;GO:0021987|cerebral cortex development;GO:0032496|response to lipopolysaccharide	NA	NA	K04347|guanine nucleotide-binding protein G(I)/G(S)/G(O) subunit gamma-12	mmu04010|mmu04014|mmu04062|mmu04151|mmu04371|mmu04713|mmu04723|mmu04724|mmu04725|mmu04726|mmu04727|mmu04728|mmu04810|mmu04926|mmu05032|mmu05034|mmu05163|mmu05167|mmu05170|mmu05200	MAPK signaling pathway|Ras signaling pathway|Chemokine signaling pathway|PI3K-Akt signaling pathway|Apelin signaling pathway|Circadian entrainment|Retrograde endocannabinoid signaling|Glutamatergic synapse|Cholinergic synapse|Serotonergic synapse|GABAergic synapse|Dopaminergic synapse|Regulation of actin cytoskeleton|Relaxin signaling pathway|Morphine addiction|Alcoholism|Human cytomegalovirus in…	guanine nucleotide binding protein (G protein), gamma 12
Tmem27	1.60310154660397	0.0692422803426472	0.146065966247732	14.0	8.0	8.0	1.0	4.0	5.0	ENSMUSG00000015401	57394	X	164088830	164118860	+	GO:0006508|proteolysis;GO:0035543|positive regulation of SNARE complex assembly;GO:0035774|positive regulation of insulin secretion involved in cellular response to glucose stimulus;GO:0045956|positive regulation of calcium ion-dependent exocytosis;GO:0051957|positive regulation of amino acid transport	NA	NA	K20004|collectrin	NA	NA	collectrin, amino acid transport regulator
Rnf148	-0.961032112228038	0.813805320239463	1	0.0	0.0	0.0	1.0	0.0	0.0	ENSMUSG00000078179	71300	6	23653898	23655136	-	GO:0016567|protein ubiquitination	NA	NA	NA|(RefSeq) ring finger protein 148	NA	NA	ring finger protein 148
Tmem28	-0.69127082660661	0.0100095617102503	0.0277738286162253	56.0	67.0	69.0	120.0	81.0	107.0	ENSMUSG00000071719	620592	X	99821021	99848790	+	NA	NA	GO:0016020|membrane;GO:0016021|integral component of membrane	NA|(RefSeq) transmembrane protein 28	NA	NA	transmembrane protein 28
Rnf145	-0.0374014295040451	0.593424227837919	0.733427591682994	3071.0	3213.0	3172.0	3054.0	3309.0	3352.0	ENSMUSG00000019189	74315	11	44518964	44565520	+	GO:0016567|protein ubiquitination	NA	NA	NA|(RefSeq) ring finger protein 145	NA	NA	ring finger protein 145
Tmem25	-0.013374734262884	0.975784784165462	0.992583567682863	75.0	41.0	60.0	26.0	50.0	103.0	ENSMUSG00000002032	71687	9	44793769	44799307	-	GO:0008150|biological_process	NA	NA	K22652|transmembrane protein 25	NA	NA	transmembrane protein 25
Rnf146	-0.566592612477152	0.00107623469984379	0.00375435076450889	181.0	160.0	173.0	278.0	230.0	251.0	ENSMUSG00000038876	68031	10	29344176	29362442	-	GO:0006511|ubiquitin-dependent protein catabolic process;GO:0016055|Wnt signaling pathway;GO:0016567|protein ubiquitination;GO:0051865|protein autoubiquitination;GO:0070936|protein K48-linked ubiquitination;GO:0090263|positive regulation of canonical Wnt signaling pathway;GO:1903206|negative regulation of hydrogen peroxide-induced cell death	NA	NA	K15700|E3 ubiquitin-protein ligase RNF146 [EC:2.3.2.27]	NA	NA	ring finger protein 146
Tmem26	0.433622092028977	0.190642883565945	0.328082227246055	62.0	71.0	54.0	35.0	68.0	37.0	ENSMUSG00000060044	327766	10	68723646	68782650	+	GO:0008150|biological_process	NA	NA	NA|(RefSeq) transmembrane protein 26	NA	NA	transmembrane protein 26
Rnf149	2.71226116068719	1.62085829932462e-174	4.4472998233538e-172	3256.0	2924.0	3599.0	455.0	537.0	502.0	ENSMUSG00000048234	67702	1	39551296	39577405	-	GO:0016567|protein ubiquitination;GO:0031647|regulation of protein stability;GO:0035690|cellular response to drug;GO:0043409|negative regulation of MAPK cascade	NA	NA	K15704|E3 ubiquitin-protein ligase RNF149 [EC:2.3.2.27]	NA	NA	ring finger protein 149
Gm31282	1.2724635486155	0.297214730935797	0.4574196583167	4.0	4.0	4.0	1.0	2.0	2.0	ENSMUSG00000115591	NA	15	8482119	8500343	+	NA	NA	NA	NA	NA	NA	predicted gene, 31282
Rnf141	-0.455834843849593	1.43368086862982e-06	7.86202527338904e-06	2097.0	2009.0	2173.0	2917.0	3170.0	2531.0	ENSMUSG00000030788	67150	7	110800432	110844457	-	GO:0006355|regulation of transcription, DNA-templated;GO:0051865|protein autoubiquitination	NA	NA	NA|(RefSeq) ring finger protein 141	NA	NA	ring finger protein 141
Tmem29	-0.0107635170615805	0.947282917441158	0.971539872061778	193.0	189.0	190.0	193.0	183.0	200.0	ENSMUSG00000041353	382245	X	150397773	150459154	-	GO:0008150|biological_process	NA	NA	NA|(RefSeq) transmembrane protein 29	NA	NA	transmembrane protein 29
Tg	-0.18543081950864	0.621027589734952	0.754314842241034	29.0	31.0	41.0	39.0	49.0	27.0	ENSMUSG00000053469	21819	15	66670753	66850721	+	GO:0006590|thyroid hormone generation;GO:0009268|response to pH;GO:0010469|regulation of signaling receptor activity;GO:0015705|iodide transport;GO:0030878|thyroid gland development;GO:0031641|regulation of myelination;GO:0042403|thyroid hormone metabolic process;GO:0042446|hormone biosynthetic process;GO:0045056|transcytosis	NA	NA	K10809|thyroglobulin	mmu04918|mmu05320	Thyroid hormone synthesis|Autoimmune thyroid disease	thyroglobulin
Guk1	-0.294199180434288	0.00725339808593644	0.0208827731272252	737.0	664.0	700.0	897.0	878.0	800.0	ENSMUSG00000020444	14923	11	59183875	59192212	-	GO:0006163|purine nucleotide metabolic process;GO:0006185|dGDP biosynthetic process;GO:0019673|GDP-mannose metabolic process;GO:0034436|glycoprotein transport;GO:0046034|ATP metabolic process;GO:0046037|GMP metabolic process;GO:0046054|dGMP metabolic process;GO:0046060|dATP metabolic process;GO:0046710|GDP metabolic process;GO:0046711|GDP biosynthetic process;GO:0046939|nucleotide phosphorylation	NA	NA	K00942|guanylate kinase [EC:2.7.4.8]	mmu00230|mmu01100	Purine metabolism|Metabolic pathways	guanylate kinase 1
AC168220.2	2.42746039757176	0.473121586664587	1	1.0	0.0	2.0	0.0	0.0	0.0	ENSMUSG00000116890	NA	16	93888734	93890147	+	NA	NA	NA	NA	NA	NA	novel transcript, sense intronic to Chaf1b
Rnf135	0.738134054363529	4.56093426868719e-09	3.31528812204117e-08	459.0	429.0	464.0	243.0	280.0	289.0	ENSMUSG00000020707	71956	11	80183851	80199757	+	GO:0002376|immune system process;GO:0016567|protein ubiquitination;GO:0032728|positive regulation of interferon-beta production;GO:0045087|innate immune response;GO:0045088|regulation of innate immune response	NA	NA	K16272|E3 ubiquitin-protein ligase RNF135 [EC:2.3.2.27]	NA	NA	ring finger protein 135
Tmem37	0.539805456566416	6.36698400188901e-05	0.000274889265887308	1029.0	1046.0	988.0	798.0	719.0	586.0	ENSMUSG00000050777	170706	1	120067377	120074074	-	GO:0006811|ion transport;GO:0006816|calcium ion transport;GO:0034765|regulation of ion transmembrane transport;GO:0070588|calcium ion transmembrane transport	NA	NA	NA|(RefSeq) transmembrane protein 37	NA	NA	transmembrane protein 37
AC168220.3	0.615793307943086	0.371904202503311	0.534697913334255	7.0	19.0	15.0	4.0	11.0	12.0	ENSMUSG00000116927	NA	16	93808540	93833019	-	NA	NA	NA	NA	NA	NA	novel transcript, antisense to Dopey2 and Morc3
Rnf138	0.129919264016934	0.217539479274427	0.362075366738241	702.0	668.0	767.0	634.0	718.0	603.0	ENSMUSG00000024317	56515	18	21001341	21028223	+	GO:0000724|double-strand break repair via homologous recombination;GO:0006281|DNA repair;GO:0006974|cellular response to DNA damage stimulus;GO:0010792|DNA double-strand break processing involved in repair via single-strand annealing;GO:0016055|Wnt signaling pathway;GO:0016567|protein ubiquitination;GO:1990830|cellular response to leukemia inhibitory factor	NA	NA	K10668|E3 ubiquitin-protein ligase RNF138 [EC:2.3.2.27]	NA	NA	ring finger protein 138
Rnf139	0.208665988574762	0.0887276997103598	0.178932070607924	658.0	608.0	702.0	610.0	581.0	509.0	ENSMUSG00000037075	75841	15	58889229	58907057	+	GO:0008285|negative regulation of cell population proliferation;GO:0016567|protein ubiquitination;GO:0017148|negative regulation of translation;GO:0031648|protein destabilization;GO:0036503|ERAD pathway;GO:0060628|regulation of ER to Golgi vesicle-mediated transport;GO:0070613|regulation of protein processing;GO:2000060|positive regulation of ubiquitin-dependent protein catabolic process	NA	NA	K15703|E3 ubiquitin-protein ligase RNF139 [EC:2.3.2.27]	NA	NA	ring finger protein 139
Tmem33	-0.0611067482724124	0.456805318420899	0.616172218795574	1236.0	1217.0	1335.0	1282.0	1343.0	1327.0	ENSMUSG00000037720	67878	5	67260565	67291461	+	GO:0034976|response to endoplasmic reticulum stress;GO:1903371|regulation of endoplasmic reticulum tubular network organization;GO:1903896|positive regulation of IRE1-mediated unfolded protein response;GO:1903899|positive regulation of PERK-mediated unfolded protein response	NA	NA	K20724|transmembrane protein 33	NA	NA	transmembrane protein 33
Dio3os	-1.21051094355838	0.069181021763716	0.145988346050359	7.0	8.0	4.0	17.0	15.0	12.0	ENSMUSG00000113581	353504	12	110275385	110278172	-	NA	NA	NA	NA|(RefSeq) deiodinase, iodothyronine type III, opposite strand	NA	NA	deiodinase, iodothyronine type III, opposite strand
Rnf133	0.00074910084123766	0.999850264908717	1	0.0	0.0	1.0	0.0	0.0	1.0	ENSMUSG00000051956	386611	6	23648869	23650305	-	GO:0016567|protein ubiquitination;GO:0051865|protein autoubiquitination	NA	NA	K15702|E3 ubiquitin-protein ligase RNF133 [EC:2.3.2.27]	NA	NA	ring finger protein 133
Rnf130	0.599810136552648	1.72193094344779e-12	1.69014035982903e-11	2037.0	2068.0	2383.0	1401.0	1459.0	1418.0	ENSMUSG00000020376	59044	11	50025346	50104758	+	GO:0006915|apoptotic process;GO:0012501|programmed cell death;GO:0016567|protein ubiquitination	NA	NA	K15701|E3 ubiquitin-protein ligase RNF130 [EC:2.3.2.27]	NA	NA	ring finger protein 130
6430628N08Rik	-1.92934465100528	0.632249193557378	1	0.0	0.0	0.0	2.0	0.0	0.0	ENSMUSG00000034185	76237	4	115890665	115899227	+	GO:0008150|biological_process	NA	NA	NA|(RefSeq) RIKEN cDNA 6430628N08 gene	NA	NA	RIKEN cDNA 6430628N08 gene
Poc5	-0.228920165877893	0.0662316696909273	0.140835220665609	465.0	466.0	418.0	457.0	605.0	527.0	ENSMUSG00000021671	67463	13	96388294	96417737	+	GO:0007049|cell cycle;GO:0008150|biological_process	NA	NA	K16483|centrosomal protein POC5	NA	NA	POC5 centriolar protein
Tmem42	-0.386949167666702	0.0926003596506404	0.185394882598376	118.0	97.0	95.0	158.0	120.0	126.0	ENSMUSG00000066233	66079	9	123021326	123023705	+	GO:0008150|biological_process	NA	NA	NA|(RefSeq) transmembrane protein 42	NA	NA	transmembrane protein 42
Tmem40	0.389258993807647	0.379528565465565	0.542109046567048	42.0	28.0	55.0	29.0	50.0	17.0	ENSMUSG00000059900	94346	6	115729131	115762410	-	GO:0008150|biological_process	NA	NA	NA|(RefSeq) transmembrane protein 40	NA	NA	transmembrane protein 40
Rnf169	-0.0386209513701085	0.706587748086688	0.81807432956708	1016.0	1217.0	1070.0	1020.0	1200.0	1182.0	ENSMUSG00000058761	108937	7	99920254	99980448	-	GO:0006974|cellular response to DNA damage stimulus;GO:0016567|protein ubiquitination;GO:2000780|negative regulation of double-strand break repair	NA	NA	K20805|E3 ubiquitin-protein ligase RNF169 [EC:2.3.2.31]	NA	NA	ring finger protein 169
Rnf167	-0.333521895678332	0.000279212248387245	0.00108392837554918	1652.0	1714.0	1537.0	1962.0	2296.0	1940.0	ENSMUSG00000040746	70510	11	70647235	70651421	+	GO:0000209|protein polyubiquitination;GO:0016567|protein ubiquitination;GO:0045786|negative regulation of cell cycle	NA	NA	K15706|E3 ubiquitin-protein ligase RNF167 [EC:2.3.2.27]	NA	NA	ring finger protein 167
Tmem47	-1.12083511379357	1.0404566604716e-14	1.22408777437741e-13	385.0	378.0	325.0	850.0	853.0	665.0	ENSMUSG00000025666	192216	X	81070698	81097872	+	NA	NA	GO:0005886|plasma membrane;GO:0005911|cell-cell junction;GO:0005912|adherens junction;GO:0016020|membrane;GO:0016021|integral component of membrane;GO:0030054|cell junction	NA|(RefSeq) transmembrane protein 47	NA	NA	transmembrane protein 47
Rnf168	-0.140704477346956	0.210537044304651	0.353203302030805	597.0	655.0	764.0	724.0	795.0	703.0	ENSMUSG00000014074	70238	16	32277459	32301434	+	GO:0006281|DNA repair;GO:0006302|double-strand break repair;GO:0006325|chromatin organization;GO:0006511|ubiquitin-dependent protein catabolic process;GO:0006974|cellular response to DNA damage stimulus;GO:0010212|response to ionizing radiation;GO:0016567|protein ubiquitination;GO:0033522|histone H2A ubiquitination;GO:0034244|negative regulation of transcription elongation from RNA polymerase II …	NA	NA	K20779|E3 ubiquitin-protein ligase RNF168 [EC:2.3.2.31]	NA	NA	ring finger protein 168
Gsdmcl-ps	0.409197076910295	0.818304488844335	1	1.0	1.0	2.0	1.0	1.0	1.0	ENSMUSG00000100127	74460	15	63914448	63925666	+	NA	NA	NA	NA|(RefSeq) gasdermin C-like, pseudogene	NA	NA	gasdermin C-like, pseudogene
Tmem43	-0.240467179462676	0.00609157534227313	0.0178397736468411	2152.0	2169.0	2361.0	2688.0	2529.0	2661.0	ENSMUSG00000030095	74122	6	91473703	91488463	+	GO:0071763|nuclear membrane organization	NA	NA	NA|(RefSeq) transmembrane protein 43	NA	NA	transmembrane protein 43
Tmem44	-0.650556310517644	1.61312344299329e-12	1.58595015270563e-11	1093.0	973.0	991.0	1558.0	1705.0	1544.0	ENSMUSG00000022537	224090	16	30511855	30550842	-	GO:0008150|biological_process	NA	NA	NA|(RefSeq) transmembrane protein 44	NA	NA	transmembrane protein 44
Pisd-ps1	0.191284534328632	0.223446531600935	0.369536660374527	463.0	595.0	459.0	377.0	548.0	413.0	ENSMUSG00000082286	NA	11	3125904	3131004	+	NA	NA	NA	NA	NA	NA	phosphatidylserine decarboxylase, pseudogene 1
Pisd-ps2	0.0152130026096494	0.969293164740772	0.98798103413438	22.0	30.0	43.0	27.0	35.0	32.0	ENSMUSG00000023795	NA	17	3076578	3084183	-	NA	NA	NA	NA	NA	NA	phosphatidylserine decarboxylase, pseudogene 2
Rnf165	0.388488260740088	0.525159098893271	0.677662189830871	12.0	13.0	13.0	9.0	8.0	12.0	ENSMUSG00000025427	225743	18	77456110	77565147	-	GO:0000209|protein polyubiquitination;GO:0007409|axonogenesis;GO:0008045|motor neuron axon guidance;GO:0010259|multicellular organism aging;GO:0030163|protein catabolic process;GO:0030513|positive regulation of BMP signaling pathway;GO:0035136|forelimb morphogenesis;GO:0060173|limb development;GO:0060384|innervation;GO:0061061|muscle structure development	NA	NA	K17821|RING finger protein 165	NA	NA	ring finger protein 165
Rnf166	0.535213099732435	6.51253759244554e-10	5.16824417783469e-09	1335.0	1440.0	1365.0	888.0	994.0	980.0	ENSMUSG00000014470	68718	8	122466147	122476064	-	NA	GO:0046872|metal ion binding	NA	K17044|RING finger protein 166	NA	NA	ring finger protein 166
Gm31266	-1.82633549737281	0.537563360520478	1	0.0	1.0	0.0	0.0	4.0	0.0	ENSMUSG00000103843	NA	3	41562279	41563698	-	NA	NA	NA	NA	NA	NA	predicted gene, 31266
Podn	-0.499545016826137	0.000279043665631752	0.00108345012073773	838.0	696.0	937.0	993.0	1126.0	1376.0	ENSMUSG00000028600	242608	4	108014791	108096445	-	GO:0008285|negative regulation of cell population proliferation;GO:0030336|negative regulation of cell migration	NA	NA	NA|(RefSeq) podocan	NA	NA	podocan
Tmem52	-0.580427463942912	0.116463296946148	0.222996339247733	26.0	23.0	32.0	43.0	45.0	33.0	ENSMUSG00000023153	69671	4	155469114	155470858	+	GO:0008150|biological_process	NA	NA	NA|(RefSeq) transmembrane protein 52	NA	NA	transmembrane protein 52
Tmem53	-0.189618115820756	0.448379514798523	0.608520518378279	106.0	84.0	90.0	87.0	96.0	137.0	ENSMUSG00000048772	68777	4	117251951	117268582	+	GO:0008150|biological_process	NA	NA	NA|(RefSeq) transmembrane protein 53	NA	NA	transmembrane protein 53
Tmem51	1.31171621620409	7.67337412333058e-24	1.51883178854083e-22	714.0	710.0	752.0	249.0	285.0	344.0	ENSMUSG00000040616	214359	4	142030992	142084304	-	GO:0008150|biological_process	NA	NA	NA|(RefSeq) transmembrane protein 51	NA	NA	transmembrane protein 51
Rnf157	1.09534631124268	4.30524777448672e-09	3.13995018713023e-08	280.0	351.0	328.0	110.0	188.0	154.0	ENSMUSG00000052949	217340	11	116336353	116413032	-	GO:0016567|protein ubiquitination;GO:0043066|negative regulation of apoptotic process;GO:0051865|protein autoubiquitination;GO:1903861|positive regulation of dendrite extension	NA	NA	NA|(RefSeq) ring finger protein 157	NA	NA	ring finger protein 157
Tmem59	-0.250529785674069	0.000549082827627881	0.002018970452604	4764.0	4453.0	4653.0	5473.0	5702.0	5332.0	ENSMUSG00000028618	56374	4	107178399	107200996	+	GO:0006508|proteolysis;GO:0006914|autophagy;GO:0010508|positive regulation of autophagy;GO:0010955|negative regulation of protein processing;GO:0090285|negative regulation of protein glycosylation in Golgi;GO:1903077|negative regulation of protein localization to plasma membrane	NA	NA	NA|(RefSeq) transmembrane protein 59	NA	NA	transmembrane protein 59
Tmem56	-0.025470623392178	0.887958719290014	0.935302979210738	538.0	439.0	585.0	438.0	458.0	693.0	ENSMUSG00000028132	99887	3	121201761	121283098	-	GO:0008150|biological_process	NA	NA	NA|(RefSeq) transmembrane protein 56	NA	NA	transmembrane protein 56
Tmem57	-0.554187864716642	6.49987068962378e-12	6.14245499730837e-11	1044.0	1085.0	1147.0	1470.0	1739.0	1611.0	ENSMUSG00000028826	66146	4	134802759	134853345	-	GO:0007420|brain development;GO:0023041|neuronal signal transduction	NA	NA	NA|(RefSeq) macoilin 1	NA	NA	macoilin 1
Tmem54	0.353857887458094	0.386529129085647	0.549281869294171	71.0	47.0	83.0	34.0	34.0	89.0	ENSMUSG00000028786	66260	4	129105548	129111626	+	GO:0008150|biological_process	NA	NA	NA|(RefSeq) transmembrane protein 54	NA	NA	transmembrane protein 54
Rnf150	-0.437866218266958	1.61710329839017e-05	7.65549613104174e-05	604.0	568.0	586.0	741.0	887.0	760.0	ENSMUSG00000047747	330812	8	82863356	83091268	+	GO:0016567|protein ubiquitination	NA	NA	NA|(RefSeq) ring finger protein 150	NA	NA	ring finger protein 150
Rnf151	2.44559416798167	0.467778925613109	1	2.0	0.0	1.0	0.0	0.0	0.0	ENSMUSG00000008482	67504	17	24715839	24718057	-	GO:0007283|spermatogenesis;GO:0030154|cell differentiation	NA	NA	NA|(RefSeq) ring finger protein 151	NA	NA	ring finger protein 151
Gm31274	0.96175401854473	0.690594533255199	1	3.0	1.0	0.0	2.0	0.0	0.0	ENSMUSG00000104978	NA	5	142622603	142622831	-	NA	NA	NA	NA	NA	NA	predicted gene, 31274
Lbx1	-0.961032112228038	0.813805320239463	1	0.0	0.0	0.0	0.0	0.0	1.0	ENSMUSG00000025216	16814	19	45232684	45235812	-	GO:0001947|heart looping;GO:0006355|regulation of transcription, DNA-templated;GO:0007275|multicellular organism development;GO:0007399|nervous system development;GO:0007517|muscle organ development;GO:0008285|negative regulation of cell population proliferation;GO:0021522|spinal cord motor neuron differentiation;GO:0021920|regulation of transcription from RNA polymerase II promoter involved in s…	NA	NA	K09353|homeobox protein LBX	NA	NA	ladybird homeobox 1
Rnf152	-0.0239762075236234	0.934973387281573	0.962803577403841	76.0	45.0	72.0	55.0	77.0	65.0	ENSMUSG00000047496	320311	1	105276914	105356710	-	GO:0000209|protein polyubiquitination;GO:0006915|apoptotic process;GO:0010508|positive regulation of autophagy;GO:0016567|protein ubiquitination;GO:0034198|cellular response to amino acid starvation;GO:0070534|protein K63-linked ubiquitination;GO:0070936|protein K48-linked ubiquitination;GO:1904262|negative regulation of TORC1 signaling	NA	NA	K15705|E3 ubiquitin-protein ligase RNF152 [EC:2.3.2.27]	mmu04150	mTOR signaling pathway	ring finger protein 152
Fam35a	0.339237339187601	0.0550926504200645	0.120947773383783	231.0	208.0	198.0	182.0	159.0	162.0	ENSMUSG00000041471	75698	14	34237033	34310493	-	GO:0006281|DNA repair;GO:0006974|cellular response to DNA damage stimulus;GO:0045830|positive regulation of isotype switching;GO:2000042|negative regulation of double-strand break repair via homologous recombination;GO:2001034|positive regulation of double-strand break repair via nonhomologous end joining	NA	NA	NA|(RefSeq) shieldin complex subunit 2	NA	NA	shieldin complex subunit 2
Lbx2	-0.919036291628509	0.0229466172282013	0.0575014381539359	20.0	16.0	20.0	35.0	39.0	32.0	ENSMUSG00000034968	16815	6	83086367	83088243	+	GO:0008150|biological_process	NA	NA	K09353|homeobox protein LBX	NA	NA	ladybird homeobox 2
Mybpc1	2.71131779613018	0.237605446736351	0.386499462967185	0.0	6.0	1.0	1.0	0.0	0.0	ENSMUSG00000020061	109272	10	88518279	88605152	-	GO:0006936|muscle contraction	NA	NA	K12557|myosin-binding protein C, slow-type	NA	NA	myosin binding protein C, slow-type
Mybpc2	0.948981786927122	0.000298851011306166	0.00115476627693839	87.0	105.0	126.0	62.0	51.0	51.0	ENSMUSG00000038670	233199	7	44501699	44524656	-	GO:0006936|muscle contraction;GO:0007155|cell adhesion	NA	NA	K12558|myosin-binding protein C, fast-type	NA	NA	myosin binding protein C, fast-type
Mybpc3	-1.29370938211579	3.01097310797064e-07	1.79552683138564e-06	100.0	86.0	62.0	142.0	251.0	222.0	ENSMUSG00000002100	17868	2	91118144	91136516	+	GO:0003007|heart morphogenesis;GO:0006942|regulation of striated muscle contraction;GO:0055010|ventricular cardiac muscle tissue morphogenesis;GO:0060048|cardiac muscle contraction	NA	NA	K12568|myosin-binding protein C, cardiac-type	mmu05410|mmu05414	Hypertrophic cardiomyopathy (HCM)|Dilated cardiomyopathy (DCM)	myosin binding protein C, cardiac
Tmem64	-0.182142050622597	0.0727686578559978	0.152106885436123	737.0	731.0	830.0	801.0	867.0	940.0	ENSMUSG00000043252	100201	4	15265831	15286753	+	GO:0043462|regulation of ATPase activity;GO:0045600|positive regulation of fat cell differentiation;GO:0045668|negative regulation of osteoblast differentiation;GO:0045672|positive regulation of osteoclast differentiation;GO:0045780|positive regulation of bone resorption;GO:0051480|regulation of cytosolic calcium ion concentration;GO:0090090|negative regulation of canonical Wnt signaling pathway	NA	NA	NA|(RefSeq) transmembrane protein 64	NA	NA	transmembrane protein 64
Tmem61	2.10514605452328	0.145877744035953	0.266206530684369	7.0	2.0	4.0	2.0	1.0	0.0	ENSMUSG00000085933	NA	4	106498816	106506335	-	NA	NA	NA	NA	NA	NA	transmembrane protein 61
Tmem62	-0.03347374257198	0.803718563063284	0.882701908033529	483.0	440.0	508.0	388.0	565.0	519.0	ENSMUSG00000054484	96957	2	120977017	121007852	+	GO:0008150|biological_process	NA	NA	NA|(RefSeq) transmembrane protein 62	NA	NA	transmembrane protein 62
Tmem60	0.13128695397805	0.399243646600587	0.561599592693141	258.0	230.0	281.0	232.0	219.0	250.0	ENSMUSG00000045435	212090	5	20882191	20886870	+	GO:0008150|biological_process	NA	NA	NA|(RefSeq) transmembrane protein 60	NA	NA	transmembrane protein 60
Gm4065	2.44559416798167	0.467778925613109	1	2.0	0.0	1.0	0.0	0.0	0.0	ENSMUSG00000112198	NA	10	118803719	118805290	-	NA	NA	NA	NA	NA	NA	predicted gene 4065
Rnf183	-0.690453242071086	0.50803255315465	0.663960858272907	4.0	1.0	5.0	5.0	3.0	8.0	ENSMUSG00000063851	76072	4	62427540	62435252	-	GO:0000209|protein polyubiquitination;GO:0006915|apoptotic process;GO:0016567|protein ubiquitination;GO:0034976|response to endoplasmic reticulum stress;GO:0051865|protein autoubiquitination;GO:1902237|positive regulation of endoplasmic reticulum stress-induced intrinsic apoptotic signaling pathway	NA	NA	K22157|E3 ubiquitin-protein ligase RNF183 [EC:2.3.2.31]	NA	NA	ring finger protein 183
Rnf181	0.166177892005784	0.0605869628831551	0.130896134580849	3229.0	3029.0	3469.0	2564.0	2931.0	3185.0	ENSMUSG00000055850	66510	6	72359714	72366956	-	GO:0016567|protein ubiquitination;GO:0051865|protein autoubiquitination	NA	NA	K22378|E3 ubiquitin-protein ligase RNF181 [EC:2.3.2.27]	NA	NA	ring finger protein 181
Rnf182	2.01274029315668	0.279419629299024	0.436528254069087	4.0	3.0	1.0	0.0	0.0	2.0	ENSMUSG00000044164	328234	13	43615710	43670945	+	GO:0016567|protein ubiquitination	NA	NA	K11983|E3 ubiquitin-protein ligase RNF182 [EC:2.3.2.27]	NA	NA	ring finger protein 182
Rnf187	0.018622714101633	0.797176241885598	0.878225681652719	3119.0	2963.0	2959.0	2830.0	3170.0	2943.0	ENSMUSG00000020496	108660	11	58932288	58938916	-	GO:0008284|positive regulation of cell population proliferation;GO:0016567|protein ubiquitination;GO:0043161|proteasome-mediated ubiquitin-dependent protein catabolic process;GO:0045893|positive regulation of transcription, DNA-templated;GO:0051865|protein autoubiquitination;GO:0070936|protein K48-linked ubiquitination	NA	NA	K15709|E3 ubiquitin-protein ligase RNF187 [EC:2.3.2.27]	NA	NA	ring finger protein 187
Rnf185	-0.214351200587177	0.0191341911131359	0.0491184295151808	858.0	787.0	838.0	901.0	999.0	985.0	ENSMUSG00000020448	193670	11	3415982	3452363	-	GO:0006914|autophagy;GO:0016567|protein ubiquitination;GO:0030433|ubiquitin-dependent ERAD pathway;GO:0036503|ERAD pathway;GO:0051865|protein autoubiquitination;GO:1904294|positive regulation of ERAD pathway	NA	NA	K10666|E3 ubiquitin-protein ligase RNF5 [EC:2.3.2.27]	mmu04141	Protein processing in endoplasmic reticulum	ring finger protein 185
Rnf186	-0.209926088453848	0.0740258336017276	0.154282027036772	384.0	379.0	418.0	435.0	452.0	479.0	ENSMUSG00000070661	66825	4	138967112	138968360	+	GO:0035519|protein K29-linked ubiquitination;GO:0043161|proteasome-mediated ubiquitin-dependent protein catabolic process;GO:0051865|protein autoubiquitination;GO:0070059|intrinsic apoptotic signaling pathway in response to endoplasmic reticulum stress;GO:0070534|protein K63-linked ubiquitination;GO:0070585|protein localization to mitochondrion	NA	NA	NA|(RefSeq) ring finger protein 186	NA	NA	ring finger protein 186
Rpl14-ps1	0.156284126902694	0.0618815780252811	0.133114819234161	1370.0	1480.0	1546.0	1294.0	1367.0	1284.0	ENSMUSG00000046721	100040970	7	45324965	45325617	+	NA	NA	NA	NA|(RefSeq) ribosomal protein L14, pseudogene 1	NA	NA	ribosomal protein L14, pseudogene 1
Xk	0.0066421451649484	0.98252488010717	0.996509662348668	71.0	59.0	56.0	41.0	79.0	67.0	ENSMUSG00000015342	22439	X	9272756	9313250	+	GO:0006865|amino acid transport;GO:0006874|cellular calcium ion homeostasis;GO:0008361|regulation of cell size;GO:0010961|cellular magnesium ion homeostasis;GO:0031133|regulation of axon diameter;GO:0042552|myelination;GO:0048741|skeletal muscle fiber development	NA	NA	K19522|membrane transport protein XK	NA	NA	X-linked Kx blood group
Gm4070	2.17783749875312	1.16931258378581e-19	1.83635925575994e-18	509.0	592.0	568.0	136.0	168.0	66.0	ENSMUSG00000078606	100042856	7	105895139	105953967	-	GO:0008150|biological_process	NA	NA	NA|(RefSeq) predicted gene 4070	NA	NA	predicted gene 4070
Gm4076	-0.0318085975456307	0.989930954194569	1	1.0	0.0	1.0	1.0	0.0	1.0	ENSMUSG00000096449	NA	13	85126550	85127514	-	NA	NA	NA	NA	NA	NA	predicted gene 4076
Rnf170	0.239773536600139	0.0492733549792866	0.110162429213314	438.0	514.0	514.0	401.0	454.0	388.0	ENSMUSG00000013878	77733	8	26119368	26151790	+	GO:0008150|biological_process;GO:0016567|protein ubiquitination	NA	NA	K15707|RING finger protein 170 [EC:2.3.2.27]	NA	NA	ring finger protein 170
F830016B08Rik	4.98442020947243	4.73054061051106e-190	1.48582545938828e-187	1288.0	1556.0	1384.0	36.0	53.0	45.0	ENSMUSG00000090942	240328	18	60293380	60303016	+	NA	NA	GO:0016020|membrane;GO:0016021|integral component of membrane	NA|(RefSeq) RIKEN cDNA F830016B08 gene	NA	NA	RIKEN cDNA F830016B08 gene
Gulo	1.45718706602439	0.412513059743401	0.57511384471059	3.0	1.0	4.0	0.0	3.0	0.0	ENSMUSG00000034450	268756	14	65986786	66009207	-	GO:0019853|L-ascorbic acid biosynthetic process;GO:0055114|oxidation-reduction process	NA	NA	K00103|L-gulonolactone oxidase [EC:1.1.3.8]	mmu00053|mmu01100	Ascorbate and aldarate metabolism|Metabolic pathways	gulonolactone (L-) oxidase
Cib1	0.323205493596928	0.00329027576633504	0.010270978529905	1176.0	940.0	1117.0	849.0	867.0	868.0	ENSMUSG00000030538	23991	7	80227147	80232813	-	GO:0001525|angiogenesis;GO:0001933|negative regulation of protein phosphorylation;GO:0001934|positive regulation of protein phosphorylation;GO:0001954|positive regulation of cell-matrix adhesion;GO:0002931|response to ischemia;GO:0006469|negative regulation of protein kinase activity;GO:0006915|apoptotic process;GO:0006974|cellular response to DNA damage stimulus;GO:0007026|negative regulation of…	NA	NA	K17259|calcium and integrin-binding protein 1	NA	NA	calcium and integrin binding 1 (calmyrin)
Rnf180	1.57337857883985	4.47432427991690e-11	3.95726546446449e-10	173.0	200.0	137.0	56.0	62.0	54.0	ENSMUSG00000021720	71816	13	105130001	105294815	-	GO:0000209|protein polyubiquitination;GO:0016567|protein ubiquitination;GO:0030534|adult behavior;GO:0031398|positive regulation of protein ubiquitination;GO:0032436|positive regulation of proteasomal ubiquitin-dependent protein catabolic process;GO:0042415|norepinephrine metabolic process;GO:0042428|serotonin metabolic process;GO:0050790|regulation of catalytic activity;GO:1901360|organic cyclic…	NA	NA	K15708|E3 ubiquitin-protein ligase RNF180 [EC:2.3.2.27]	NA	NA	ring finger protein 180
Cib2	0.264785703603738	0.153189779171131	0.276673467397599	171.0	172.0	206.0	166.0	158.0	132.0	ENSMUSG00000037493	56506	9	54544794	54560218	-	GO:0007204|positive regulation of cytosolic calcium ion concentration;GO:0007229|integrin-mediated signaling pathway;GO:0045494|photoreceptor cell maintenance;GO:0055074|calcium ion homeostasis;GO:0071318|cellular response to ATP	NA	NA	NA|(RefSeq) calcium and integrin binding family member 2	NA	NA	calcium and integrin binding family member 2
Cib3	1.11020533260643	0.348485637731037	0.51100808761457	7.0	8.0	2.0	3.0	5.0	0.0	ENSMUSG00000074240	234421	8	72204335	72212837	-	GO:0008150|biological_process	NA	NA	NA|(RefSeq) calcium and integrin binding family member 3	NA	NA	calcium and integrin binding family member 3
Cib4	-2.26952074742932	0.019985600972488	0.050986029797399	2.0	2.0	2.0	11.0	13.0	5.0	ENSMUSG00000053194	73259	5	30485583	30545836	-	GO:0008150|biological_process	NA	NA	NA|(RefSeq) calcium and integrin binding family member 4	NA	NA	calcium and integrin binding family member 4
Gm4045	0.298970857664388	0.818807117092428	0.893062127945891	2.0	3.0	5.0	5.0	3.0	0.0	ENSMUSG00000108231	NA	6	66746017	66746326	+	NA	NA	NA	NA	NA	NA	predicted gene 4045
Rnf19a	0.00248149317495128	0.976521985253288	0.992977219344399	1669.0	1706.0	1693.0	1711.0	1751.0	1598.0	ENSMUSG00000022280	30945	15	36239933	36283147	-	GO:0016567|protein ubiquitination	NA	NA	K11972|E3 ubiquitin-protein ligase RNF19A [EC:2.3.2.31]	NA	NA	ring finger protein 19A
Stambp	0.0184264545961008	0.866338633317858	0.923395674045838	542.0	594.0	556.0	552.0	558.0	561.0	ENSMUSG00000006906	70527	6	83543211	83572729	-	GO:0000281|mitotic cytokinesis;GO:0006508|proteolysis;GO:0014067|negative regulation of phosphatidylinositol 3-kinase signaling;GO:0016579|protein deubiquitination;GO:0043524|negative regulation of neuron apoptotic process;GO:0046580|negative regulation of Ras protein signal transduction	NA	NA	K11866|STAM-binding protein [EC:3.4.19.12]	mmu04144	Endocytosis	STAM binding protein
Rnf19b	2.29465458908164	2.86144564751254e-144	5.59881713539113e-142	4259.0	4316.0	4527.0	915.0	962.0	794.0	ENSMUSG00000028793	75234	4	129058271	129085886	+	GO:0002250|adaptive immune response;GO:0002376|immune system process;GO:0016567|protein ubiquitination;GO:0042267|natural killer cell mediated cytotoxicity;GO:0051865|protein autoubiquitination;GO:0072643|interferon-gamma secretion	NA	NA	K11973|E3 ubiquitin-protein ligase RNF19B [EC:2.3.2.31]	NA	NA	ring finger protein 19B
Tmem17	-0.594158994771821	0.0213118391452417	0.0539371211651942	58.0	72.0	54.0	88.0	86.0	104.0	ENSMUSG00000049904	103765	11	22512088	22519234	+	GO:0007224|smoothened signaling pathway;GO:0030030|cell projection organization;GO:0060271|cilium assembly;GO:1905515|non-motile cilium assembly	NA	NA	K19384|transmembrane protein 17	NA	NA	transmembrane protein 17
Armc10	0.230583687328039	0.0152808779675708	0.0403640409387942	962.0	925.0	894.0	748.0	854.0	774.0	ENSMUSG00000038525	67211	5	21645813	21662694	+	GO:0040008|regulation of growth;GO:0040010|positive regulation of growth rate;GO:0043066|negative regulation of apoptotic process;GO:1902254|negative regulation of intrinsic apoptotic signaling pathway by p53 class mediator	NA	NA	NA|(RefSeq) armadillo repeat containing 10	NA	NA	armadillo repeat containing 10
Pogk	0.0641748305396172	0.536017689323742	0.687437718897923	582.0	612.0	620.0	572.0	580.0	583.0	ENSMUSG00000040596	71592	1	166384622	166409863	-	GO:0006355|regulation of transcription, DNA-templated	NA	NA	NA|(RefSeq) pogo transposable element with KRAB domain	NA	NA	pogo transposable element with KRAB domain
Tmem11	0.0634934394031829	0.622058589601683	0.754960648378305	593.0	464.0	569.0	483.0	517.0	557.0	ENSMUSG00000043284	216821	11	60864452	60879272	-	GO:0007005|mitochondrion organization	NA	NA	NA|(RefSeq) transmembrane protein 11	NA	NA	transmembrane protein 11
Ccdc102a	0.0874418824946332	0.482235012631495	0.640057380401802	445.0	518.0	497.0	453.0	436.0	484.0	ENSMUSG00000063605	234582	8	94902869	94918098	-	GO:0008150|biological_process	NA	NA	K16759|coiled-coil domain-containing protein 102A	NA	NA	coiled-coil domain containing 102A
Armc12	1.57660275657796	0.299259740655703	0.459604276471228	3.0	1.0	5.0	1.0	1.0	1.0	ENSMUSG00000024223	67645	17	28530860	28538954	+	GO:0008150|biological_process	NA	NA	NA|(RefSeq) armadillo repeat containing 12	NA	NA	armadillo repeat containing 12
Tmem18	-0.242476559661657	0.00894425407369372	0.0251009039493467	781.0	723.0	807.0	864.0	983.0	891.0	ENSMUSG00000043061	211986	12	30584426	30591215	+	GO:0016477|cell migration	NA	NA	K22145|transmembrane protein 18	NA	NA	transmembrane protein 18
Tmem19	0.36901505323283	0.000273479687929072	0.00106323023298939	941.0	1017.0	931.0	676.0	765.0	801.0	ENSMUSG00000069520	67226	10	115339674	115362501	-	GO:0008150|biological_process	NA	NA	NA|(RefSeq) transmembrane protein 19	NA	NA	transmembrane protein 19
Cyp46a1	-0.230627275504431	0.547900840875722	0.697506318198729	37.0	69.0	33.0	35.0	66.0	64.0	ENSMUSG00000021259	13116	12	108334381	108362234	+	GO:0006629|lipid metabolic process;GO:0006707|cholesterol catabolic process;GO:0006805|xenobiotic metabolic process;GO:0008202|steroid metabolic process;GO:0008203|cholesterol metabolic process;GO:0055114|oxidation-reduction process	NA	NA	K07440|cholesterol 24-hydroxylase [EC:1.14.14.25]	mmu00120	Primary bile acid biosynthesis	cytochrome P450, family 46, subfamily a, polypeptide 1
Pogz	-0.314782978374817	0.00133022452701167	0.00455643416333701	963.0	1096.0	1143.0	1179.0	1382.0	1428.0	ENSMUSG00000038902	229584	3	94837567	94882326	+	GO:0007049|cell cycle;GO:0007064|mitotic sister chromatid cohesion;GO:0051301|cell division;GO:0051382|kinetochore assembly	NA	NA	K22594|pogo transposable element with ZNF domain	NA	NA	pogo transposable element with ZNF domain
Bspry	-0.372561653694376	0.0210774917095765	0.0534771897822315	418.0	319.0	393.0	405.0	472.0	589.0	ENSMUSG00000028392	192120	4	62480053	62497298	+	GO:0006811|ion transport;GO:0006816|calcium ion transport;GO:1990830|cellular response to leukemia inhibitory factor	NA	NA	NA|(RefSeq) B-box and SPRY domain containing	NA	NA	B-box and SPRY domain containing
Cdk5rap2	0.519561124595877	0.000116286723567313	0.000481589239811818	493.0	516.0	623.0	341.0	370.0	427.0	ENSMUSG00000039298	214444	4	70216856	70410443	-	GO:0000132|establishment of mitotic spindle orientation;GO:0000226|microtubule cytoskeleton organization;GO:0001578|microtubule bundle formation;GO:0007059|chromosome segregation;GO:0007098|centrosome cycle;GO:0007099|centriole replication;GO:0007420|brain development;GO:0022008|neurogenesis;GO:0031023|microtubule organizing center organization;GO:0031116|positive regulation of microtubule polyme…	NA	NA	K16542|CDK5 regulatory subunit-associated protein 2	NA	NA	CDK5 regulatory subunit associated protein 2
Cdk5rap3	0.397378949813635	1.16793330175005e-05	5.63340793010215e-05	1020.0	1117.0	1122.0	806.0	867.0	803.0	ENSMUSG00000018669	80280	11	96907426	96916496	-	GO:0000079|regulation of cyclin-dependent protein serine/threonine kinase activity;GO:0001933|negative regulation of protein phosphorylation;GO:0007095|mitotic G2 DNA damage checkpoint;GO:0008283|cell population proliferation;GO:0010921|regulation of phosphatase activity;GO:0030262|apoptotic nuclear changes;GO:0030968|endoplasmic reticulum unfolded protein response;GO:0031398|positive regulation …	NA	NA	NA|(RefSeq) CDK5 regulatory subunit associated protein 3	NA	NA	CDK5 regulatory subunit associated protein 3
Cdk5rap1	-0.288362047855794	0.16558396542002	0.294293413635716	202.0	200.0	157.0	242.0	181.0	258.0	ENSMUSG00000027487	66971	2	154335380	154373010	-	GO:0000079|regulation of cyclin-dependent protein serine/threonine kinase activity;GO:0006400|tRNA modification;GO:0035600|tRNA methylthiolation;GO:0045736|negative regulation of cyclin-dependent protein serine/threonine kinase activity;GO:0045903|positive regulation of translational fidelity;GO:0070131|positive regulation of mitochondrial translation;GO:0070900|mitochondrial tRNA modification	NA	NA	NA|(RefSeq) CDK5 regulatory subunit associated protein 1	NA	NA	CDK5 regulatory subunit associated protein 1
Dapp1	1.01289628450534	6.96577926808936e-19	1.04908591109502e-17	711.0	819.0	802.0	390.0	384.0	381.0	ENSMUSG00000028159	26377	3	137931007	137981545	-	NA	NA	GO:0005737|cytoplasm;GO:0005886|plasma membrane;GO:0016020|membrane	K12229|dual adapter for phosphotyrosine and 3-phosphotyrosine and 3-phosphoinositide	mmu04662	B cell receptor signaling pathway	dual adaptor for phosphotyrosine and 3-phosphoinositides 1
9430002A10Rik	-1.19453067328265	0.340428449921642	0.503149497125844	6.0	1.0	0.0	7.0	3.0	6.0	ENSMUSG00000062704	NA	8	88174560	88175034	+	NA	NA	NA	NA	NA	NA	RIKEN cDNA 9430002A10 gene
Mybphl	-1.7832288440999	2.40849601444127e-09	1.80286009284188e-08	52.0	29.0	35.0	95.0	163.0	145.0	ENSMUSG00000068745	68753	3	108364911	108380057	+	NA	NA	NA	NA|(RefSeq) myosin binding protein H-like	NA	NA	myosin binding protein H-like
Resp18	-0.65125535774698	0.496347290934639	0.65333918841471	3.0	10.0	1.0	9.0	6.0	7.0	ENSMUSG00000033061	19711	1	75272199	75278415	-	GO:0001701|in utero embryonic development	NA	NA	NA|(RefSeq) regulated endocrine-specific protein 18	NA	NA	regulated endocrine-specific protein 18
Polq	2.0187421784688	2.52100599366804e-14	2.90438871017615e-13	119.0	164.0	143.0	39.0	34.0	32.0	ENSMUSG00000034206	77782	16	37011786	37095417	+	GO:0006260|DNA replication;GO:0006261|DNA-dependent DNA replication;GO:0006281|DNA repair;GO:0006284|base-excision repair;GO:0006302|double-strand break repair;GO:0006974|cellular response to DNA damage stimulus;GO:0016446|somatic hypermutation of immunoglobulin genes;GO:0051260|protein homooligomerization;GO:0071897|DNA biosynthetic process;GO:0097681|double-strand break repair via alternative n…	NA	NA	K02349|DNA polymerase theta [EC:2.7.7.7]	NA	NA	polymerase (DNA directed), theta
Pon3	-0.108737753011623	0.315194393268287	0.47686686282845	1379.0	1389.0	1656.0	1381.0	1595.0	1798.0	ENSMUSG00000029759	269823	6	5220852	5256286	-	GO:0010124|phenylacetate catabolic process;GO:0016311|dephosphorylation;GO:0019439|aromatic compound catabolic process;GO:0032929|negative regulation of superoxide anion generation;GO:0046226|coumarin catabolic process;GO:0046395|carboxylic acid catabolic process	NA	NA	K01045|arylesterase / paraoxonase [EC:3.1.1.2 3.1.8.1]	NA	NA	paraoxonase 3
Pon1	-3.5977710415323	1.57309501817045e-10	1.32972206723608e-09	167.0	98.0	144.0	782.0	1388.0	2818.0	ENSMUSG00000002588	18979	6	5168090	5193946	-	GO:0006629|lipid metabolic process;GO:0008015|blood circulation;GO:0008203|cholesterol metabolic process;GO:0009636|response to toxic substance;GO:0010875|positive regulation of cholesterol efflux;GO:0016311|dephosphorylation;GO:0019439|aromatic compound catabolic process;GO:0031667|response to nutrient levels;GO:0032411|positive regulation of transporter activity;GO:0046395|carboxylic acid catab…	NA	NA	K01045|arylesterase / paraoxonase [EC:3.1.1.2 3.1.8.1]	NA	NA	paraoxonase 1
Pon2	-0.257503101766917	0.00118757982170368	0.00411029692966343	2060.0	2120.0	2054.0	2494.0	2525.0	2434.0	ENSMUSG00000032667	330260	6	5264147	5298455	-	GO:0006979|response to oxidative stress;GO:0019439|aromatic compound catabolic process	NA	NA	K01045|arylesterase / paraoxonase [EC:3.1.1.2 3.1.8.1]	NA	NA	paraoxonase 2
Polm	0.322372988706699	0.00178147290306344	0.00593849178453111	655.0	684.0	660.0	488.0	557.0	557.0	ENSMUSG00000020474	54125	11	5827860	5838016	-	GO:0006259|DNA metabolic process;GO:0006281|DNA repair;GO:0006310|DNA recombination;GO:0006974|cellular response to DNA damage stimulus;GO:0016446|somatic hypermutation of immunoglobulin genes;GO:0030183|B cell differentiation;GO:0071897|DNA biosynthetic process	NA	NA	K03513|DNA polymerase mu [EC:2.7.7.7]	mmu03450	Non-homologous end-joining	polymerase (DNA directed), mu
Poln	-0.0114484028985458	0.979682896056106	0.99485304002022	21.0	24.0	21.0	15.0	26.0	26.0	ENSMUSG00000045102	272158	5	34007179	34169448	-	GO:0000724|double-strand break repair via homologous recombination;GO:0006260|DNA replication;GO:0006261|DNA-dependent DNA replication;GO:0019985|translesion synthesis;GO:0036297|interstrand cross-link repair;GO:0071897|DNA biosynthetic process	NA	NA	K16618|DNA polymerase nu [EC:2.7.7.7]	mmu03460	Fanconi anemia pathway	DNA polymerase N
Rgs20	0.569914593432711	0.652849919145719	0.778936393258732	4.0	7.0	2.0	2.0	7.0	0.0	ENSMUSG00000002459	58175	1	4909576	5070285	-	GO:0007186|G protein-coupled receptor signaling pathway;GO:0009968|negative regulation of signal transduction;GO:0043547|positive regulation of GTPase activity	NA	NA	K16449|regulator of G-protein signaling	NA	NA	regulator of G-protein signaling 20
Rgs22	-1.41435864990743	5.992442620566e-11	5.25323532117264e-10	183.0	158.0	156.0	277.0	551.0	512.0	ENSMUSG00000037627	626596	15	36009479	36140400	-	GO:0009968|negative regulation of signal transduction	NA	NA	NA|(RefSeq) regulator of G-protein signalling 22	NA	NA	regulator of G-protein signalling 22
Rgs17	-0.912913586213656	0.00758058272921494	0.0216999748565883	33.0	30.0	31.0	67.0	68.0	42.0	ENSMUSG00000019775	56533	10	5825663	5922400	-	GO:0001975|response to amphetamine;GO:0007186|G protein-coupled receptor signaling pathway;GO:0009968|negative regulation of signal transduction;GO:0043547|positive regulation of GTPase activity	NA	NA	K16449|regulator of G-protein signaling	NA	NA	regulator of G-protein signaling 17
Rgs18	-0.545166877552811	0.0354344957047067	0.0833602884563963	65.0	59.0	54.0	80.0	105.0	76.0	ENSMUSG00000026357	64214	1	144752683	144775435	-	GO:0007186|G protein-coupled receptor signaling pathway;GO:0008277|regulation of G protein-coupled receptor signaling pathway;GO:0009968|negative regulation of signal transduction;GO:0043547|positive regulation of GTPase activity	NA	NA	K16449|regulator of G-protein signaling	NA	NA	regulator of G-protein signaling 18
Rgs19	1.19557708910471	8.72228455477933e-34	2.49951566155027e-32	903.0	939.0	968.0	383.0	443.0	403.0	ENSMUSG00000002458	56470	2	181688419	181693977	-	GO:0009968|negative regulation of signal transduction;GO:0045471|response to ethanol	NA	NA	K16449|regulator of G-protein signaling	NA	NA	regulator of G-protein signaling 19
Pomc	0.51812317258304	0.490242796849978	0.647322407130879	18.0	7.0	8.0	11.0	8.0	4.0	ENSMUSG00000020660	18976	12	3954951	3960642	+	GO:0006091|generation of precursor metabolites and energy;GO:0007165|signal transduction;GO:0007218|neuropeptide signaling pathway;GO:0007267|cell-cell signaling;GO:0008217|regulation of blood pressure;GO:0010469|regulation of signaling receptor activity;GO:0032098|regulation of appetite;GO:0032720|negative regulation of tumor necrosis factor production;GO:0033059|cellular pigmentation;GO:0042593…	NA	NA	K05228|proopiomelanocortin	mmu04916|mmu04920|mmu04925|mmu04927|mmu04934	Melanogenesis|Adipocytokine signaling pathway|Aldosterone synthesis and secretion|Cortisol synthesis and secretion|Cushing syndrome	pro-opiomelanocortin-alpha
Rgs13	1.87267456053366	0.642694087409988	1	0.0	2.0	0.0	0.0	0.0	0.0	ENSMUSG00000051079	246709	1	144138654	144177372	-	GO:0007186|G protein-coupled receptor signaling pathway;GO:0009968|negative regulation of signal transduction;GO:0045744|negative regulation of G protein-coupled receptor signaling pathway	NA	NA	K16449|regulator of G-protein signaling	NA	NA	regulator of G-protein signaling 13
BC030500	0.278673313239767	0.757837015506884	0.852939268583518	5.0	7.0	5.0	4.0	3.0	7.0	ENSMUSG00000049946	234290	8	58911755	58914298	+	GO:0008150|biological_process	NA	NA	NA|(RefSeq) cDNA sequence BC030500	NA	NA	cDNA sequence BC030500
Rgs14	1.38224953314358	2.72152553664533e-28	6.4195193760139e-27	569.0	590.0	566.0	194.0	247.0	223.0	ENSMUSG00000052087	51791	13	55369732	55384687	+	GO:0000278|mitotic cell cycle;GO:0006913|nucleocytoplasmic transport;GO:0006979|response to oxidative stress;GO:0007049|cell cycle;GO:0007051|spindle organization;GO:0007059|chromosome segregation;GO:0007165|signal transduction;GO:0007186|G protein-coupled receptor signaling pathway;GO:0007275|multicellular organism development;GO:0007612|learning;GO:0007616|long-term memory;GO:0008277|regulation…	NA	NA	K17706|regulator of G-protein signaling 14	mmu04015	Rap1 signaling pathway	regulator of G-protein signaling 14
Rgs16	3.27525928262611	2.89162257925377e-33	8.14945957371508e-32	201.0	189.0	259.0	24.0	27.0	16.0	ENSMUSG00000026475	19734	1	153740349	153745468	+	GO:0007186|G protein-coupled receptor signaling pathway;GO:0009968|negative regulation of signal transduction;GO:0043547|positive regulation of GTPase activity	NA	NA	K16449|regulator of G-protein signaling	NA	NA	regulator of G-protein signaling 16
Pomk	-0.0283422743118668	0.836662734347799	0.905594274581314	342.0	305.0	327.0	324.0	314.0	355.0	ENSMUSG00000037251	74653	8	25980604	25994133	-	GO:0001764|neuron migration;GO:0006468|protein phosphorylation;GO:0006493|protein O-linked glycosylation;GO:0007420|brain development;GO:0007611|learning or memory;GO:0016310|phosphorylation;GO:0019233|sensory perception of pain;GO:0046835|carbohydrate phosphorylation;GO:0050905|neuromuscular process	NA	NA	K17547|glycoprotein-mannosyl O6-kinase [EC:2.7.1.183]	mmu00515|mmu01100	Mannose type O-glycan biosynthesis|Metabolic pathways	protein-O-mannose kinase
Rgs10	1.51964781084004	2.96669861754768e-31	7.73967898354981e-30	849.0	945.0	927.0	347.0	332.0	269.0	ENSMUSG00000030844	67865	7	128373621	128418758	-	GO:0001975|response to amphetamine;GO:0007213|G protein-coupled acetylcholine receptor signaling pathway;GO:0008277|regulation of G protein-coupled receptor signaling pathway;GO:0009968|negative regulation of signal transduction;GO:0043547|positive regulation of GTPase activity	NA	NA	K16449|regulator of G-protein signaling	NA	NA	regulator of G-protein signalling 10
Rgs11	-1.0462453964566	3.84149319837004e-13	4.00263134606247e-12	520.0	447.0	512.0	764.0	1225.0	1088.0	ENSMUSG00000024186	50782	17	26202951	26211324	+	GO:0007186|G protein-coupled receptor signaling pathway;GO:0035556|intracellular signal transduction	NA	NA	K16449|regulator of G-protein signaling	NA	NA	regulator of G-protein signaling 11
Rgs12	-0.49835124308605	3.84662684505616e-06	1.98879855790201e-05	1835.0	1872.0	1853.0	2568.0	3089.0	2221.0	ENSMUSG00000029101	71729	5	34949445	35039644	+	GO:0007165|signal transduction;GO:0038032|termination of G protein-coupled receptor signaling pathway;GO:0043547|positive regulation of GTPase activity;GO:0050790|regulation of catalytic activity	NA	NA	K16449|regulator of G-protein signaling	NA	NA	regulator of G-protein signaling 12
Lca5	-0.646337761746656	0.00132748613388078	0.0045490125612788	216.0	179.0	243.0	227.0	383.0	395.0	ENSMUSG00000032258	75782	9	83390293	83441127	-	NA	NA	GO:0005929|cilium	NA|(RefSeq) Leber congenital amaurosis 5 (human)	NA	NA	Leber congenital amaurosis 5 (human)
Polb	-0.0725043764922038	0.546184139037745	0.696094316207	474.0	464.0	502.0	514.0	552.0	449.0	ENSMUSG00000031536	18970	8	22628126	22653435	-	GO:0006260|DNA replication;GO:0006281|DNA repair;GO:0006284|base-excision repair;GO:0006287|base-excision repair, gap-filling;GO:0006290|pyrimidine dimer repair;GO:0006915|apoptotic process;GO:0006954|inflammatory response;GO:0006974|cellular response to DNA damage stimulus;GO:0007435|salivary gland morphogenesis;GO:0007568|aging;GO:0008630|intrinsic apoptotic signaling pathway in response to DNA…	NA	NA	K02330|DNA polymerase beta [EC:2.7.7.7 4.2.99.-]	mmu03410|mmu05166|mmu05203	Base excision repair|Human T-cell leukemia virus 1 infection|Viral carcinogenesis	polymerase (DNA directed), beta
Polk	0.0661944859831344	0.59743706566266	0.736301316249335	489.0	524.0	557.0	408.0	570.0	528.0	ENSMUSG00000021668	27015	13	96480690	96542579	-	GO:0006260|DNA replication;GO:0006281|DNA repair;GO:0006297|nucleotide-excision repair, DNA gap filling;GO:0006974|cellular response to DNA damage stimulus;GO:0034644|cellular response to UV;GO:0042276|error-prone translesion synthesis;GO:0071897|DNA biosynthetic process	NA	NA	K03511|DNA polymerase kappa [EC:2.7.7.7]	mmu03460|mmu05169|mmu05200|mmu05202|mmu05210|mmu05212|mmu05213|mmu05214|mmu05216|mmu05217|mmu05218|mmu05220|mmu05222|mmu05223|mmu05224|mmu05225|mmu05226	Fanconi anemia pathway|Epstein-Barr virus infection|Pathways in cancer|Transcriptional misregulation in cancer|Colorectal cancer|Pancreatic cancer|Endometrial cancer|Glioma|Thyroid cancer|Basal cell carcinoma|Melanoma|Chronic myeloid leukemia|Small cell lung cancer|Non-small cell lung cancer|Breast cancer|Hepatocellular carcinoma|Gastric cancer	polymerase (DNA directed), kappa
Poll	0.259881937805427	0.0794110260077664	0.163429657887007	312.0	264.0	294.0	236.0	270.0	222.0	ENSMUSG00000025218	56626	19	45552275	45560531	-	GO:0000724|double-strand break repair via homologous recombination;GO:0006260|DNA replication;GO:0006281|DNA repair;GO:0006287|base-excision repair, gap-filling;GO:0006289|nucleotide-excision repair;GO:0006303|double-strand break repair via nonhomologous end joining;GO:0006974|cellular response to DNA damage stimulus;GO:0071897|DNA biosynthetic process	NA	NA	K03512|DNA polymerase lambda [EC:2.7.7.7 4.2.99.-]	mmu03410|mmu03450	Base excision repair|Non-homologous end-joining	polymerase (DNA directed), lambda
Poli	0.268692810344485	0.120439209930918	0.229047512767762	175.0	189.0	188.0	149.0	144.0	165.0	ENSMUSG00000038425	26447	18	70508680	70530620	-	GO:0006281|DNA repair	NA	NA	K03510|DNA polymerase iota [EC:2.7.7.7]	mmu03460	Fanconi anemia pathway	polymerase (DNA directed), iota
Polg	-0.303238643645148	0.000221489435239653	0.000874925419262909	1645.0	1636.0	1616.0	1791.0	2242.0	2032.0	ENSMUSG00000039176	18975	7	79446231	79466362	-	GO:0006260|DNA replication;GO:0006287|base-excision repair, gap-filling;GO:0007568|aging;GO:0009416|response to light stimulus;GO:0010332|response to gamma radiation;GO:0055093|response to hyperoxia;GO:0071333|cellular response to glucose stimulus;GO:0071897|DNA biosynthetic process	NA	NA	K02332|DNA polymerase gamma 1 [EC:2.7.7.7]	NA	NA	polymerase (DNA directed), gamma
Polh	0.374732907987447	0.00578731970323191	0.0170596577717768	343.0	328.0	387.0	239.0	305.0	274.0	ENSMUSG00000023953	80905	17	46172004	46202625	-	GO:0000731|DNA synthesis involved in DNA repair;GO:0006260|DNA replication;GO:0006281|DNA repair;GO:0006290|pyrimidine dimer repair;GO:0006301|postreplication repair;GO:0006974|cellular response to DNA damage stimulus;GO:0010225|response to UV-C;GO:0071494|cellular response to UV-C;GO:0071897|DNA biosynthetic process	NA	NA	K03509|DNA polymerase eta [EC:2.7.7.7]	mmu01524|mmu03460	Platinum drug resistance|Fanconi anemia pathway	polymerase (DNA directed), eta (RAD 30 related)
Pole	2.51197392098306	9.25954524409788e-37	2.95182081097081e-35	297.0	357.0	387.0	70.0	59.0	53.0	ENSMUSG00000007080	18973	5	110286306	110337474	+	GO:0000082|G1/S transition of mitotic cell cycle;GO:0000731|DNA synthesis involved in DNA repair;GO:0006260|DNA replication;GO:0006281|DNA repair;GO:0006287|base-excision repair, gap-filling;GO:0006297|nucleotide-excision repair, DNA gap filling;GO:0006974|cellular response to DNA damage stimulus;GO:0048568|embryonic organ development;GO:0071897|DNA biosynthetic process;GO:0090305|nucleic acid ph…	NA	NA	K02324|DNA polymerase epsilon subunit 1 [EC:2.7.7.7]	mmu00230|mmu00240|mmu01100|mmu03030|mmu03410|mmu03420|mmu05166	Purine metabolism|Pyrimidine metabolism|Metabolic pathways|DNA replication|Base excision repair|Nucleotide excision repair|Human T-cell leukemia virus 1 infection	polymerase (DNA directed), epsilon
Gusb	1.20361350196822	8.39125861172019e-49	3.6821274691245e-47	2434.0	2460.0	2653.0	980.0	1135.0	1167.0	ENSMUSG00000025534	110006	5	129989011	130003049	-	GO:0005975|carbohydrate metabolic process;GO:0008152|metabolic process;GO:0019391|glucuronoside catabolic process	NA	NA	K01195|beta-glucuronidase [EC:3.2.1.31]	mmu00040|mmu00531|mmu00860|mmu00983|mmu01100|mmu04142	Pentose and glucuronate interconversions|Glycosaminoglycan degradation|Porphyrin and chlorophyll metabolism|Drug metabolism - other enzymes|Metabolic pathways|Lysosome	glucuronidase, beta
Pop7	0.520810620147425	0.00276074225613697	0.00875769812574693	225.0	229.0	260.0	175.0	145.0	176.0	ENSMUSG00000029715	74097	5	137501438	137502518	-	GO:0001682|tRNA 5'-leader removal;GO:0008033|tRNA processing;GO:0090501|RNA phosphodiester bond hydrolysis;GO:0090502|RNA phosphodiester bond hydrolysis, endonucleolytic	NA	NA	K14527|ribonuclease P/MRP protein subunit RPP20 [EC:3.1.26.5]	mmu03008|mmu03013	Ribosome biogenesis in eukaryotes|RNA transport	processing of precursor 7, ribonuclease P family, (S. cerevisiae)
Gm21954	0.96252123941445	0.813522117387366	1	0.0	1.0	0.0	0.0	0.0	0.0	ENSMUSG00000094962	NA	3	55461985	55472210	-	NA	NA	NA	NA	NA	NA	predicted gene, 21954
Pop5	-0.0466225856107755	0.708452404540279	0.819473147685274	399.0	385.0	414.0	381.0	402.0	455.0	ENSMUSG00000060152	117109	5	115235836	115245351	+	GO:0001682|tRNA 5'-leader removal;GO:0006364|rRNA processing;GO:0008033|tRNA processing;GO:0016070|RNA metabolic process;GO:0090501|RNA phosphodiester bond hydrolysis;GO:0090502|RNA phosphodiester bond hydrolysis, endonucleolytic	NA	NA	K03537|ribonuclease P/MRP protein subunit POP5 [EC:3.1.26.5]	mmu03008|mmu03013	Ribosome biogenesis in eukaryotes|RNA transport	processing of precursor 5, ribonuclease P/MRP family (S. cerevisiae)
Gm45925	-1.2968562927534	0.372899162034764	0.535555977193421	3.0	1.0	0.0	2.0	4.0	4.0	ENSMUSG00000112719	NA	12	3228579	3229891	-	NA	NA	NA	NA	NA	NA	predicted gene, 45925
Pop4	0.356308561387234	0.00644344019687786	0.0187414842134363	576.0	593.0	591.0	503.0	472.0	398.0	ENSMUSG00000030423	66161	7	38261996	38271423	-	GO:0001682|tRNA 5'-leader removal;GO:0006396|RNA processing;GO:0008033|tRNA processing;GO:0090501|RNA phosphodiester bond hydrolysis;GO:0090502|RNA phosphodiester bond hydrolysis, endonucleolytic	NA	NA	K03538|ribonuclease P protein subunit POP4 [EC:3.1.26.5]	mmu03008|mmu03013	Ribosome biogenesis in eukaryotes|RNA transport	processing of precursor 4, ribonuclease P/MRP family, (S. cerevisiae)
Gm21955	-1.55363228252843	0.269885221810407	0.425495682572896	1.0	3.0	0.0	2.0	6.0	4.0	ENSMUSG00000102504	NA	4	42714926	42719893	+	NA	NA	NA	NA	NA	NA	predicted gene, 21955
Pop1	-0.05787987948963	0.792112828417952	0.875383487828557	125.0	154.0	157.0	105.0	183.0	169.0	ENSMUSG00000022325	67724	15	34495304	34530648	+	GO:0001682|tRNA 5'-leader removal;GO:0016078|tRNA catabolic process;GO:0090501|RNA phosphodiester bond hydrolysis;GO:0090502|RNA phosphodiester bond hydrolysis, endonucleolytic	NA	NA	K01164|ribonuclease P/MRP protein subunit POP1 [EC:3.1.26.5]	mmu03008|mmu03013	Ribosome biogenesis in eukaryotes|RNA transport	processing of precursor 1, ribonuclease P/MRP family, (S. cerevisiae)
Gm21956	0.96252123941445	0.813522117387366	1	0.0	1.0	0.0	0.0	0.0	0.0	ENSMUSG00000096792	NA	3	88376023	88377075	+	NA	NA	NA	NA	NA	NA	predicted gene, 21956
Gm21959	0.96252123941445	0.813522117387366	1	0.0	1.0	0.0	0.0	0.0	0.0	ENSMUSG00000096216	NA	13	76683982	76684433	-	NA	NA	NA	NA	NA	NA	predicted gene, 21959
H2-Aa	2.88581782648469	2.45162646345992e-141	4.60809254403558e-139	61242.0	65971.0	62020.0	9677.0	7807.0	8008.0	ENSMUSG00000036594	14960	17	34282744	34287827	-	GO:0002376|immune system process;GO:0002504|antigen processing and presentation of peptide or polysaccharide antigen via MHC class II;GO:0006955|immune response;GO:0019882|antigen processing and presentation;GO:0019886|antigen processing and presentation of exogenous peptide antigen via MHC class II;GO:0034341|response to interferon-gamma;GO:0042130|negative regulation of T cell proliferation;GO:…	NA	NA	K06752|major histocompatibility complex, class II	mmu04145|mmu04514|mmu04612|mmu04640|mmu04658|mmu04659|mmu04672|mmu04940|mmu05140|mmu05145|mmu05150|mmu05152|mmu05164|mmu05166|mmu05168|mmu05169|mmu05310|mmu05320|mmu05321|mmu05322|mmu05323|mmu05330|mmu05332|mmu05416	Phagosome|Cell adhesion molecules (CAMs)|Antigen processing and presentation|Hematopoietic cell lineage|Th1 and Th2 cell differentiation|Th17 cell differentiation|Intestinal immune network for IgA production|Type I diabetes mellitus|Leishmaniasis|Toxoplasmosis|Staphylococcus aureus infection|Tuberculosis|Influenza A|Human T-cell leukemia virus 1 infection|Herpes simplex infection|Epstein-Barr vir…	histocompatibility 2, class II antigen A, alpha
Gm21941	-1.85990390633471	0.63593699327684	1	0.0	0.0	0.0	1.0	1.0	0.0	ENSMUSG00000113413	NA	12	22696934	22698887	-	NA	NA	NA	NA	NA	NA	predicted gene, 21941
H2-Bl	1.4565288704372	0.0841813423420183	0.171243485356861	7.0	11.0	12.0	3.0	6.0	2.0	ENSMUSG00000073406	14963	17	36080115	36084223	-	NA	NA	GO:0016020|membrane;GO:0016021|integral component of membrane	K06751|major histocompatibility complex, class I	mmu04144|mmu04145|mmu04218|mmu04514|mmu04612|mmu04940|mmu05163|mmu05165|mmu05166|mmu05167|mmu05168|mmu05169|mmu05170|mmu05203|mmu05320|mmu05330|mmu05332|mmu05416	Endocytosis|Phagosome|Cellular senescence|Cell adhesion molecules (CAMs)|Antigen processing and presentation|Type I diabetes mellitus|Human cytomegalovirus infection|Human papillomavirus infection|Human T-cell leukemia virus 1 infection|Kaposi sarcoma-associated herpesvirus infection|Herpes simplex infection|Epstein-Barr virus infection|Human immunodeficiency virus 1 infection|Viral carcinogenesi…	histocompatibility 2, blastocyst
Pomp	0.710725570108221	2.44796264781904e-21	4.1679968877381e-20	2702.0	2664.0	2910.0	1592.0	1711.0	1756.0	ENSMUSG00000029649	66537	5	147860461	147876456	+	GO:0043248|proteasome assembly	NA	NA	K11599|proteasome maturation protein	mmu03050	Proteasome	proteasome maturation protein
Hecw1	1.55027055082801	0.41346013121847	0.576030511982964	1.0	1.0	4.0	1.0	0.0	1.0	ENSMUSG00000021301	94253	13	14226438	14523228	-	GO:0016567|protein ubiquitination	NA	NA	K12167|E3 ubiquitin-protein ligase HECW1 [EC:2.3.2.26]	NA	NA	HECT, C2 and WW domain containing E3 ubiquitin protein ligase 1
Hecw2	-0.976779533900677	2.44610480755688e-18	3.58007160399695e-17	616.0	646.0	619.0	1150.0	1463.0	1104.0	ENSMUSG00000042807	329152	1	53806876	54195168	-	GO:0016567|protein ubiquitination;GO:0030071|regulation of mitotic metaphase/anaphase transition	NA	NA	K12168|E3 ubiquitin-protein ligase HECW2 [EC:2.3.2.26]	NA	NA	HECT, C2 and WW domain containing E3 ubiquitin protein ligase 2
1700010I14Rik	0.183374310705691	0.564723105830313	0.711259708715	54.0	61.0	48.0	56.0	38.0	49.0	ENSMUSG00000023873	66931	17	8988333	9008319	+	GO:0008150|biological_process	NA	NA	NA|(RefSeq) RIKEN cDNA 1700010I14 gene	NA	NA	RIKEN cDNA 1700010I14 gene
Lcat	-0.248762315202299	0.453002951483516	0.612844060916011	35.0	47.0	42.0	36.0	52.0	60.0	ENSMUSG00000035237	16816	8	105939551	105943382	-	GO:0006629|lipid metabolic process;GO:0006644|phospholipid metabolic process;GO:0006656|phosphatidylcholine biosynthetic process;GO:0008202|steroid metabolic process;GO:0008203|cholesterol metabolic process;GO:0030301|cholesterol transport;GO:0034372|very-low-density lipoprotein particle remodeling;GO:0034375|high-density lipoprotein particle remodeling;GO:0034435|cholesterol esterification;GO:00…	NA	NA	K00650|lecithin-cholesterol acyltransferase [EC:2.3.1.43]	mmu00564|mmu04979	Glycerophospholipid metabolism|Cholesterol metabolism	lecithin cholesterol acyltransferase
Sgip1	-0.924915734037021	7.46105230342052e-10	5.89549088166008e-09	250.0	239.0	262.0	450.0	580.0	401.0	ENSMUSG00000028524	73094	4	102741297	102973628	+	GO:0002021|response to dietary excess;GO:0006897|endocytosis;GO:0040018|positive regulation of multicellular organism growth;GO:0048260|positive regulation of receptor-mediated endocytosis;GO:0072583|clathrin-dependent endocytosis;GO:0097009|energy homeostasis;GO:1904000|positive regulation of eating behavior;GO:2000253|positive regulation of feeding behavior	NA	NA	K20065|SH3-containing GRB2-like protein 3-interacting protein 1	NA	NA	SH3-domain GRB2-like (endophilin) interacting protein 1
H2-D1	1.91239084033896	1.2539823479133e-93	1.20216114968025e-91	108560.0	108368.0	107226.0	31042.0	28499.0	26398.0	ENSMUSG00000073411	14964	17	35262730	35267499	+	GO:0001916|positive regulation of T cell mediated cytotoxicity;GO:0002376|immune system process;GO:0002474|antigen processing and presentation of peptide antigen via MHC class I;GO:0002485|antigen processing and presentation of endogenous peptide antigen via MHC class I via ER pathway, TAP-dependent;GO:0006955|immune response;GO:0010977|negative regulation of neuron projection development;GO:0019…	NA	NA	K06751|major histocompatibility complex, class I	mmu04144|mmu04145|mmu04218|mmu04514|mmu04612|mmu04650|mmu04940|mmu05163|mmu05165|mmu05166|mmu05167|mmu05168|mmu05169|mmu05170|mmu05203|mmu05320|mmu05330|mmu05332|mmu05416	Endocytosis|Phagosome|Cellular senescence|Cell adhesion molecules (CAMs)|Antigen processing and presentation|Natural killer cell mediated cytotoxicity|Type I diabetes mellitus|Human cytomegalovirus infection|Human papillomavirus infection|Human T-cell leukemia virus 1 infection|Kaposi sarcoma-associated herpesvirus infection|Herpes simplex infection|Epstein-Barr virus infection|Human immunodefici…	histocompatibility 2, D region locus 1
Gm45930	0.00595598581145547	0.997343294503342	0.999908746026907	0.0	2.0	2.0	1.0	2.0	1.0	ENSMUSG00000113681	NA	12	85187514	85187805	-	NA	NA	NA	NA	NA	NA	predicted gene, 45930
Gm21976	-1.91878069210026	0.142904520550716	0.261881913869656	2.0	2.0	0.0	8.0	3.0	4.0	ENSMUSG00000096330	102637808	13	98279887	98307154	+	GO:0008150|biological_process	NA	NA	NA|(RefSeq) predicted gene 21976	NA	NA	predicted gene 21976
Gm45900	-0.384574747668342	0.867849666257876	1	0.0	3.0	0.0	0.0	1.0	3.0	ENSMUSG00000110501	NA	8	107444284	107444692	-	NA	NA	NA	NA	NA	NA	predicted gene 45900
Gm45901	-3.39446930216564	0.202599347182799	1	0.0	0.0	0.0	0.0	4.0	2.0	ENSMUSG00000108111	NA	6	90486393	90519480	+	NA	NA	NA	NA	NA	NA	predicted gene 45901
Gm45902	0.620418797469786	0.00745201009329102	0.0213729343910789	112.0	128.0	107.0	69.0	70.0	87.0	ENSMUSG00000051396	50497	2	3504527	3512790	-	NA	NA	NA	NA|(RefSeq) heat shock protein 14	NA	NA	predicted gene 45902
Rnase2a	0.96252123941445	0.813522117387366	1	1.0	0.0	0.0	0.0	0.0	0.0	ENSMUSG00000047222	93726	14	51255262	51256112	-	GO:0090305|nucleic acid phosphodiester bond hydrolysis;GO:0090501|RNA phosphodiester bond hydrolysis	NA	NA	NA|(RefSeq) ribonuclease, RNase A family, 2A (liver, eosinophil-derived neurotoxin)	NA	NA	ribonuclease, RNase A family, 2A (liver, eosinophil-derived neurotoxin)
Rnase2b	2.24003717773711	0.110609549056095	0.213794376155308	4.0	3.0	7.0	0.0	2.0	1.0	ENSMUSG00000059606	54159	14	51162260	51163018	+	GO:0090305|nucleic acid phosphodiester bond hydrolysis;GO:0090501|RNA phosphodiester bond hydrolysis;GO:0090502|RNA phosphodiester bond hydrolysis, endonucleolytic	NA	NA	NA|(RefSeq) ribonuclease, RNase A family, 2B (liver, eosinophil-derived neurotoxin)	NA	NA	ribonuclease, RNase A family, 2B (liver, eosinophil-derived neurotoxin)
Gm45908	0.96252123941445	0.813522117387366	1	0.0	1.0	0.0	0.0	0.0	0.0	ENSMUSG00000110510	NA	1	86377100	86378276	-	NA	NA	NA	NA	NA	NA	predicted gene 45908
Gm45909	-1.82405710961871	4.27131493128766e-11	3.78191983400474e-10	34.0	49.0	42.0	102.0	175.0	169.0	ENSMUSG00000110496	NA	8	93190328	93191358	-	NA	NA	NA	NA	NA	NA	predicted gene 45909
AC126280.1	-0.911071171149035	0.000760594655147986	0.00273148112126336	54.0	54.0	45.0	76.0	97.0	116.0	ENSMUSG00000116581	NA	16	30913331	30935629	-	NA	NA	NA	NA	NA	NA	novel transcript
Gm21963	0.96252123941445	0.813522117387366	1	0.0	1.0	0.0	0.0	0.0	0.0	ENSMUSG00000095895	NA	13	62778782	62779111	+	NA	NA	NA	NA	NA	NA	predicted gene, 21963
Gm45912	0.583310717734087	0.484443050692404	0.641964501419171	6.0	7.0	8.0	5.0	5.0	4.0	ENSMUSG00000109685	NA	7	105823264	105823806	-	NA	NA	NA	NA	NA	NA	predicted gene 45912
Gm21969	-1.78799827174027	0.65840297076562	1	0.0	0.0	0.0	0.0	2.0	0.0	ENSMUSG00000094439	NA	4	139603186	139662691	+	NA	NA	GO:0005882|intermediate filament	NA	NA	NA	predicted gene 21969
2010010A06Rik	0.96252123941445	0.813522117387366	1	1.0	0.0	0.0	0.0	0.0	0.0	ENSMUSG00000102047	100503117	18	75288655	75297329	-	NA	NA	NA	NA|(RefSeq) RIKEN cDNA 2010010A06 gene	NA	NA	RIKEN cDNA 2010010A06 gene
A930003O13Rik	-0.771425788986519	0.507770684325014	0.663763978178763	1.0	4.0	2.0	3.0	4.0	5.0	ENSMUSG00000105076	330052	5	22738910	22746907	-	NA	NA	NA	NA|(RefSeq) RIKEN cDNA A930003O13 gene	NA	NA	RIKEN cDNA A930003O13 gene
Gm21960	0.314080292251884	0.78914617888174	0.873329088367456	3.0	5.0	2.0	4.0	2.0	2.0	ENSMUSG00000095836	NA	3	96412910	96413361	-	NA	NA	NA	NA	NA	NA	predicted gene, 21960
Atcayos	-0.683389071897501	0.323983267384886	0.485763078920322	16.0	7.0	4.0	12.0	21.0	11.0	ENSMUSG00000085779	NA	10	81194609	81210877	+	NA	NA	NA	NA	NA	NA	ataxia, cerebellar, Cayman type, opposite strand
Gm4027	-2.42118083110714	0.47486208279364	1	0.0	0.0	0.0	1.0	2.0	0.0	ENSMUSG00000092019	100042776	12	87618869	87622955	+	GO:0006412|translation;GO:0006413|translational initiation;GO:0008150|biological_process	NA	NA	NA|(RefSeq) predicted gene 4027	NA	NA	predicted gene 4027
Gm21917	-0.963286129477809	0.77810049293791	1	0.0	0.0	1.0	2.0	0.0	0.0	ENSMUSG00000096111	NA	15	99931711	99953044	+	NA	NA	NA	NA	NA	NA	predicted gene, 21917
Plin3	-0.0694000451808802	0.395232085476142	0.557995334303347	1223.0	1273.0	1348.0	1317.0	1389.0	1328.0	ENSMUSG00000024197	66905	17	56278962	56290511	-	NA	NA	GO:0005737|cytoplasm;GO:0005768|endosome;GO:0005811|lipid droplet;GO:0005829|cytosol;GO:0010008|endosome membrane;GO:0016020|membrane	K20287|perilipin-3	NA	NA	perilipin 3
Ep400	0.28249987985068	0.000100592699942662	0.000420828661116593	2946.0	3135.0	3288.0	2436.0	2794.0	2484.0	ENSMUSG00000029505	75560	5	110664373	110770717	-	GO:0006325|chromatin organization;GO:0043967|histone H4 acetylation;GO:0043968|histone H2A acetylation	NA	NA	K11320|E1A-binding protein p400 [EC:3.6.4.-]	NA	NA	E1A binding protein p400
Plin4	-1.72070626061589	8.33112700493854e-14	9.20705244142999e-13	138.0	95.0	107.0	248.0	491.0	395.0	ENSMUSG00000002831	57435	17	56100591	56109803	-	NA	NA	GO:0005737|cytoplasm;GO:0005811|lipid droplet;GO:0005829|cytosol;GO:0005886|plasma membrane;GO:0016020|membrane;GO:0043231|intracellular membrane-bounded organelle	K20254|perilipin-4	mmu03320	PPAR signaling pathway	perilipin 4
Gm21915	-0.961032112228038	0.813805320239463	1	0.0	0.0	0.0	1.0	0.0	0.0	ENSMUSG00000094204	NA	9	40670613	40671014	+	NA	NA	NA	NA	NA	NA	predicted gene, 21915
Plin1	-2.01220165278379	0.000342585263190166	0.0013092943992335	24.0	13.0	14.0	20.0	133.0	59.0	ENSMUSG00000030546	103968	7	79720218	79732903	-	GO:0006629|lipid metabolic process;GO:0016042|lipid catabolic process	NA	NA	K08768|perilipin-1	mmu03320|mmu04371|mmu04714|mmu04923	PPAR signaling pathway|Apelin signaling pathway|Thermogenesis|Regulation of lipolysis in adipocytes	perilipin 1
Plin2	1.18118449613706	1.87107315831615e-32	5.127943439973e-31	5018.0	4623.0	5099.0	2346.0	2154.0	1985.0	ENSMUSG00000028494	11520	4	86648386	86670060	-	GO:0014070|response to organic cyclic compound;GO:0015909|long-chain fatty acid transport;GO:0019915|lipid storage;GO:0042493|response to drug	NA	NA	K17284|perilipin-2	mmu03320	PPAR signaling pathway	perilipin 2
Plin5	-1.07365051942372	4.1506797645396e-05	0.000184921382342898	87.0	60.0	75.0	105.0	203.0	164.0	ENSMUSG00000011305	66968	17	56111601	56117596	-	GO:0006629|lipid metabolic process;GO:0010867|positive regulation of triglyceride biosynthetic process;GO:0010884|positive regulation of lipid storage;GO:0010890|positive regulation of sequestering of triglyceride;GO:0010897|negative regulation of triglyceride catabolic process;GO:0019915|lipid storage;GO:0031999|negative regulation of fatty acid beta-oxidation;GO:0032000|positive regulation of f…	NA	NA	K20255|perilipin-5	mmu03320	PPAR signaling pathway	perilipin 5
2210010C04Rik	0.000749063790922131	0.999850505557126	1	1.0	0.0	0.0	0.0	1.0	0.0	ENSMUSG00000029882	67373	6	41030268	41035509	-	GO:0006508|proteolysis	NA	NA	K01312|trypsin [EC:3.4.21.4]	mmu04080|mmu04972|mmu04974|mmu05164	Neuroactive ligand-receptor interaction|Pancreatic secretion|Protein digestion and absorption|Influenza A	RIKEN cDNA 2210010C04 gene
D630030B08Rik	2.21622285202541	0.311739413539903	1	2.0	1.0	2.0	0.0	1.0	0.0	ENSMUSG00000106837	NA	5	67833350	67836828	-	NA	NA	NA	NA	NA	NA	RIKEN cDNA D630030B08 gene
Gm4032	-0.185031543645805	0.645825160561729	0.773182828013893	27.0	24.0	27.0	22.0	30.0	37.0	ENSMUSG00000110165	NA	14	56665605	56668124	-	NA	NA	NA	NA	NA	NA	predicted gene 4032
Gm4035	-0.905990311515321	0.320016574707289	0.482089871340989	3.0	5.0	5.0	14.0	7.0	3.0	ENSMUSG00000100760	NA	13	37421833	37435149	-	NA	NA	NA	NA	NA	NA	predicted gene 4035
Cilp	2.06651256328005	1.28087682026985e-13	1.39234110094087e-12	318.0	358.0	342.0	88.0	41.0	112.0	ENSMUSG00000042254	214425	9	65265180	65280605	+	GO:0010629|negative regulation of gene expression;GO:0043569|negative regulation of insulin-like growth factor receptor signaling pathway;GO:0060392|negative regulation of SMAD protein signal transduction;GO:0071560|cellular response to transforming growth factor beta stimulus	NA	NA	NA|(RefSeq) cartilage intermediate layer protein, nucleotide pyrophosphohydrolase	NA	NA	cartilage intermediate layer protein, nucleotide pyrophosphohydrolase
Gm21905	2.46434059985146	0.529420644075362	1	3.0	0.0	0.0	0.0	0.0	0.0	ENSMUSG00000095346	NA	5	67927261	67946421	-	NA	NA	NA	NA	NA	NA	predicted gene, 21905
AC154646.1	2.38779864566886	0.0182927268797682	0.0471764999294453	6.0	14.0	11.0	0.0	3.0	3.0	ENSMUSG00000114553	NA	14	30636160	30654077	+	NA	NA	NA	NA	NA	NA	predicted gene 7644
Gm21909	-1.41266962268628	0.655800047401761	1	0.0	1.0	0.0	0.0	3.0	0.0	ENSMUSG00000093963	NA	1	21312517	21316320	-	NA	NA	NA	NA	NA	NA	predicted gene, 21909
Pcp4l1	-1.22575792450574	6.49108949429794e-36	2.00710877355422e-34	848.0	772.0	895.0	1680.0	2143.0	2078.0	ENSMUSG00000038370	66425	1	171173262	171196268	-	GO:0008150|biological_process	NA	NA	NA|(RefSeq) Purkinje cell protein 4-like 1	NA	NA	Purkinje cell protein 4-like 1
Enpp1	0.224267177591791	0.269998146221629	0.425564293522794	162.0	215.0	163.0	137.0	191.0	137.0	ENSMUSG00000037370	18605	10	24637914	24712159	-	GO:0006091|generation of precursor metabolites and energy;GO:0006796|phosphate-containing compound metabolic process;GO:0006898|receptor-mediated endocytosis;GO:0006955|immune response;GO:0009143|nucleoside triphosphate catabolic process;GO:0030308|negative regulation of cell growth;GO:0030505|inorganic diphosphate transport;GO:0030643|cellular phosphate ion homeostasis;GO:0030730|sequestering of…	NA	NA	K01513|ectonucleotide pyrophosphatase/phosphodiesterase family member 1/3 [EC:3.1.4.1 3.6.1.9]	mmu00230|mmu00240|mmu00500|mmu00740|mmu00760|mmu00770|mmu01100	Purine metabolism|Pyrimidine metabolism|Starch and sucrose metabolism|Riboflavin metabolism|Nicotinate and nicotinamide metabolism|Pantothenate and CoA biosynthesis|Metabolic pathways	ectonucleotide pyrophosphatase/phosphodiesterase 1
Gm21939	-3.86626076749567	0.0630897999856213	0.13538444942977	0.0	0.0	0.0	3.0	2.0	3.0	ENSMUSG00000112949	NA	12	87781143	87783915	+	NA	NA	NA	NA	NA	NA	predicted gene, 21939
Enpp2	0.12143594734793	0.180090833066968	0.314112836193307	1867.0	1765.0	1671.0	1456.0	1757.0	1680.0	ENSMUSG00000022425	18606	15	54838901	54952892	-	GO:0001953|negative regulation of cell-matrix adhesion;GO:0006629|lipid metabolic process;GO:0006644|phospholipid metabolic process;GO:0006898|receptor-mediated endocytosis;GO:0006935|chemotaxis;GO:0006955|immune response;GO:0008284|positive regulation of cell population proliferation;GO:0009395|phospholipid catabolic process;GO:0010634|positive regulation of epithelial cell migration;GO:0016042|…	NA	NA	K01122|ectonucleotide pyrophosphatase/phosphodiesterase family member 2 [EC:3.1.4.39]	mmu00565	Ether lipid metabolism	ectonucleotide pyrophosphatase/phosphodiesterase 2
Enpp3	-1.3571890845385	0.00114320422259149	0.00396706323556933	16.0	11.0	21.0	36.0	43.0	44.0	ENSMUSG00000019989	209558	10	24772406	24842823	-	GO:0002276|basophil activation involved in immune response;GO:0006220|pyrimidine nucleotide metabolic process;GO:0006796|phosphate-containing compound metabolic process;GO:0006898|receptor-mediated endocytosis;GO:0006955|immune response;GO:0008152|metabolic process;GO:0009143|nucleoside triphosphate catabolic process;GO:0033007|negative regulation of mast cell activation involved in immune respon…	NA	NA	K01513|ectonucleotide pyrophosphatase/phosphodiesterase family member 1/3 [EC:3.1.4.1 3.6.1.9]	mmu00230|mmu00240|mmu00500|mmu00740|mmu00760|mmu00770|mmu01100	Purine metabolism|Pyrimidine metabolism|Starch and sucrose metabolism|Riboflavin metabolism|Nicotinate and nicotinamide metabolism|Pantothenate and CoA biosynthesis|Metabolic pathways	ectonucleotide pyrophosphatase/phosphodiesterase 3
Enpp4	0.182915173124804	0.0393155102388997	0.0910723478809098	1747.0	1683.0	2013.0	1543.0	1732.0	1522.0	ENSMUSG00000023961	224794	17	44096308	44105809	-	GO:0007596|blood coagulation;GO:0007599|hemostasis;GO:0030194|positive regulation of blood coagulation;GO:0046130|purine ribonucleoside catabolic process	NA	NA	K18424|ectonucleotide pyrophosphatase/phosphodiesterase family member 4 [EC:3.6.1.29]	mmu00230	Purine metabolism	ectonucleotide pyrophosphatase/phosphodiesterase 4
Enpp5	-0.301584135328654	0.000540684322226986	0.00199023522835472	1641.0	1525.0	1638.0	1727.0	2226.0	1991.0	ENSMUSG00000023960	83965	17	44078813	44086567	+	GO:0007154|cell communication;GO:0009166|nucleotide catabolic process	NA	NA	K18398|ectonucleotide pyrophosphatase/phosphodiesterase family member 5 [EC:3.1.-.-]	NA	NA	ectonucleotide pyrophosphatase/phosphodiesterase 5
Enpp6	-0.700967814240123	0.271021330498515	0.426805519950507	6.0	23.0	10.0	11.0	21.0	32.0	ENSMUSG00000038173	320981	8	46986887	47096762	+	GO:0006629|lipid metabolic process;GO:0016042|lipid catabolic process;GO:0019695|choline metabolic process	NA	NA	K08743|ectonucleotide pyrophosphatase/phosphodiesterase family member 6 [EC:3.1.4.-]	mmu00565	Ether lipid metabolism	ectonucleotide pyrophosphatase/phosphodiesterase 6
4932431P20Rik	-0.919175021479347	0.741061307984585	1	0.0	2.0	0.0	0.0	4.0	0.0	ENSMUSG00000074224	114675	7	29524543	29538055	+	NA	NA	NA	NA|(RefSeq) RIKEN cDNA 4932431P20 gene	NA	NA	RIKEN cDNA 4932431P20 gene
Cipc	-0.59230819973872	2.73346373735448e-13	2.88974813438391e-12	1139.0	1083.0	1172.0	1547.0	1842.0	1740.0	ENSMUSG00000034157	217732	12	86947043	86965362	+	GO:0042754|negative regulation of circadian rhythm;GO:0045892|negative regulation of transcription, DNA-templated;GO:0048511|rhythmic process	NA	NA	NA|(RefSeq) CLOCK interacting protein, circadian	NA	NA	CLOCK interacting protein, circadian
Ston1	-1.14690463487315	4.31544564937956e-14	4.87294243596686e-13	561.0	585.0	484.0	1236.0	1443.0	944.0	ENSMUSG00000033855	77057	17	88597684	88662586	+	GO:0006897|endocytosis;GO:0030100|regulation of endocytosis	NA	NA	K20067|stonin-1/2	NA	NA	stonin 1
Ston2	-0.651646397379757	9.88630105883178e-10	7.70976454019514e-09	458.0	440.0	466.0	651.0	730.0	765.0	ENSMUSG00000020961	108800	12	91633009	91788387	-	GO:0002244|hematopoietic progenitor cell differentiation;GO:0006897|endocytosis;GO:0007268|chemical synaptic transmission;GO:0030100|regulation of endocytosis;GO:0036465|synaptic vesicle recycling;GO:0048488|synaptic vesicle endocytosis	NA	NA	K20067|stonin-1/2	NA	NA	stonin 2
Cinp	-0.0608196956961347	0.594697845884401	0.734404153083629	483.0	471.0	468.0	433.0	533.0	522.0	ENSMUSG00000021276	67236	12	110872610	110889145	-	GO:0006260|DNA replication;GO:0006281|DNA repair;GO:0006974|cellular response to DNA damage stimulus;GO:0007049|cell cycle;GO:0008150|biological_process;GO:0051301|cell division	NA	NA	NA|(RefSeq) cyclin-dependent kinase 2 interacting protein	NA	NA	cyclin-dependent kinase 2 interacting protein
Hipk4	0.0492975839922128	0.86446640931864	0.922586790405163	53.0	64.0	49.0	49.0	59.0	53.0	ENSMUSG00000040424	233020	7	27523267	27531175	+	GO:0006468|protein phosphorylation;GO:0016310|phosphorylation;GO:0016572|histone phosphorylation;GO:0018105|peptidyl-serine phosphorylation;GO:0046777|protein autophosphorylation;GO:1901796|regulation of signal transduction by p53 class mediator	NA	NA	K08826|homeodomain interacting protein kinase [EC:2.7.11.1]	mmu04218	Cellular senescence	homeodomain interacting protein kinase 4
Akap17b	-0.240691377060639	0.195893687675718	0.334825878455324	132.0	175.0	170.0	158.0	199.0	208.0	ENSMUSG00000059708	338351	X	36608314	36645395	-	GO:0006397|mRNA processing;GO:0008150|biological_process;GO:0008380|RNA splicing	NA	NA	K13169|splicing factor, arginine/serine-rich 17	NA	NA	A kinase (PRKA) anchor protein 17B
Hipk1	-0.321065234727446	1.93490510886045e-06	1.04356348516963e-05	4770.0	4955.0	4773.0	5813.0	6458.0	5872.0	ENSMUSG00000008730	15257	3	103739815	103791563	-	GO:0000122|negative regulation of transcription by RNA polymerase II;GO:0006468|protein phosphorylation;GO:0007224|smoothened signaling pathway;GO:0008284|positive regulation of cell population proliferation;GO:0009952|anterior/posterior pattern specification;GO:0010803|regulation of tumor necrosis factor-mediated signaling pathway;GO:0010842|retina layer formation;GO:0016310|phosphorylation;GO:0…	NA	NA	K08826|homeodomain interacting protein kinase [EC:2.7.11.1]	mmu04218	Cellular senescence	homeodomain interacting protein kinase 1
Hipk2	-0.568956415808882	1.80487876953483e-06	9.76303220203173e-06	779.0	941.0	905.0	1406.0	1278.0	1200.0	ENSMUSG00000061436	15258	6	38694390	38876165	-	GO:0000122|negative regulation of transcription by RNA polymerase II;GO:0001934|positive regulation of protein phosphorylation;GO:0006468|protein phosphorylation;GO:0006915|apoptotic process;GO:0006974|cellular response to DNA damage stimulus;GO:0006978|DNA damage response, signal transduction by p53 class mediator resulting in transcription of p21 class mediator;GO:0007179|transforming growth fa…	NA	NA	K08826|homeodomain interacting protein kinase [EC:2.7.11.1]	mmu04218	Cellular senescence	homeodomain interacting protein kinase 2
Hipk3	-0.521023397958175	4.42282292927616e-14	4.98475949691932e-13	3568.0	3364.0	3670.0	4722.0	5231.0	5278.0	ENSMUSG00000027177	15259	2	104426481	104494446	-	GO:0000122|negative regulation of transcription by RNA polymerase II;GO:0006468|protein phosphorylation;GO:0006915|apoptotic process;GO:0009299|mRNA transcription;GO:0016310|phosphorylation;GO:0018105|peptidyl-serine phosphorylation;GO:0018107|peptidyl-threonine phosphorylation;GO:0043066|negative regulation of apoptotic process;GO:0043388|positive regulation of DNA binding;GO:0043508|negative re…	NA	NA	K08826|homeodomain interacting protein kinase [EC:2.7.11.1]	mmu04218	Cellular senescence	homeodomain interacting protein kinase 3
H2-K2	1.26137782320831	6.69077455733873e-22	1.18483293366642e-20	1101.0	973.0	991.0	378.0	530.0	378.0	ENSMUSG00000067203	NA	17	33974831	33978790	-	NA	NA	NA	NA	NA	NA	histocompatibility 2, K region locus 2
H2-K1	2.3382453076237	3.3222302375053e-144	6.44755756093407e-142	135567.0	127782.0	128249.0	27536.0	24977.0	24774.0	ENSMUSG00000061232	14972	17	33996017	34000333	-	GO:0001916|positive regulation of T cell mediated cytotoxicity;GO:0002376|immune system process;GO:0002474|antigen processing and presentation of peptide antigen via MHC class I;GO:0002485|antigen processing and presentation of endogenous peptide antigen via MHC class I via ER pathway, TAP-dependent;GO:0006955|immune response;GO:0010977|negative regulation of neuron projection development;GO:0019…	NA	NA	K06751|major histocompatibility complex, class I	mmu04144|mmu04145|mmu04218|mmu04514|mmu04612|mmu04650|mmu04940|mmu05163|mmu05165|mmu05166|mmu05167|mmu05168|mmu05169|mmu05170|mmu05203|mmu05320|mmu05330|mmu05332|mmu05416	Endocytosis|Phagosome|Cellular senescence|Cell adhesion molecules (CAMs)|Antigen processing and presentation|Natural killer cell mediated cytotoxicity|Type I diabetes mellitus|Human cytomegalovirus infection|Human papillomavirus infection|Human T-cell leukemia virus 1 infection|Kaposi sarcoma-associated herpesvirus infection|Herpes simplex infection|Epstein-Barr virus infection|Human immunodefici…	histocompatibility 2, K1, K region
Cir1	-0.255195711810217	0.0896333679472996	0.180453582379184	304.0	381.0	348.0	441.0	436.0	355.0	ENSMUSG00000041777	66935	2	73283105	73312701	-	GO:0000122|negative regulation of transcription by RNA polymerase II;GO:0006397|mRNA processing;GO:0008380|RNA splicing;GO:0045892|negative regulation of transcription, DNA-templated;GO:0045944|positive regulation of transcription by RNA polymerase II	NA	NA	K06066|CBF1 interacting corepressor	mmu04330|mmu05169	Notch signaling pathway|Epstein-Barr virus infection	corepressor interacting with RBPJ, 1
Gm31371	0.569052866576566	0.807898574546095	1	0.0	1.0	2.0	1.0	1.0	0.0	ENSMUSG00000110591	NA	8	19903392	19925713	+	NA	NA	NA	NA	NA	NA	predicted gene, 31371
Gm31373	0.454913847746064	0.844932341717621	1	0.0	1.0	3.0	0.0	3.0	0.0	ENSMUSG00000104487	NA	1	190992692	190994677	+	NA	NA	NA	NA	NA	NA	predicted gene, 31373
Gm31374	2.22386989943547	0.314238544598558	1	1.0	3.0	1.0	1.0	0.0	0.0	ENSMUSG00000110864	NA	9	46337931	46384755	+	NA	NA	NA	NA	NA	NA	predicted gene, 31374
Gm31378	-1.85432114283265	0.646084626834318	1	0.0	0.0	0.0	0.0	0.0	2.0	ENSMUSG00000111488	NA	10	38116245	38122061	-	NA	NA	NA	NA	NA	NA	predicted gene, 31378
H2-M9	0.915691399402808	0.791302489833256	1	2.0	0.0	0.0	0.0	1.0	0.0	ENSMUSG00000067201	14997	17	36639285	36642666	-	NA	NA	GO:0016020|membrane;GO:0016021|integral component of membrane	K06751|major histocompatibility complex, class I	mmu04144|mmu04145|mmu04218|mmu04514|mmu04612|mmu04940|mmu05163|mmu05165|mmu05166|mmu05167|mmu05168|mmu05169|mmu05170|mmu05203|mmu05320|mmu05330|mmu05332|mmu05416	Endocytosis|Phagosome|Cellular senescence|Cell adhesion molecules (CAMs)|Antigen processing and presentation|Type I diabetes mellitus|Human cytomegalovirus infection|Human papillomavirus infection|Human T-cell leukemia virus 1 infection|Kaposi sarcoma-associated herpesvirus infection|Herpes simplex infection|Epstein-Barr virus infection|Human immunodeficiency virus 1 infection|Viral carcinogenesi…	histocompatibility 2, M region locus 9
Ubox5	0.423618600313633	0.0322124865209445	0.0770408041019403	222.0	234.0	222.0	174.0	209.0	124.0	ENSMUSG00000027300	140629	2	130590002	130630038	-	GO:0000209|protein polyubiquitination;GO:0006468|protein phosphorylation;GO:0016567|protein ubiquitination	NA	NA	K10600|U-box domain-containing protein 5	mmu04120	Ubiquitin mediated proteolysis	U box domain containing 5
1700019C18Rik	2.42746039757176	0.473121586664587	1	1.0	0.0	2.0	0.0	0.0	0.0	ENSMUSG00000113770	75543	13	35184370	35212048	-	NA	NA	NA	NA|(RefSeq) RIKEN cDNA 1700019C18 gene	NA	NA	RIKEN cDNA 1700019C18 gene
H2-M5	-0.214417259603888	0.519310623243317	0.67368076692799	46.0	66.0	38.0	58.0	72.0	45.0	ENSMUSG00000024459	240095	17	36984061	36989537	-	NA	NA	GO:0016020|membrane;GO:0016021|integral component of membrane	K06751|major histocompatibility complex, class I	mmu04144|mmu04145|mmu04218|mmu04514|mmu04612|mmu04940|mmu05163|mmu05165|mmu05166|mmu05167|mmu05168|mmu05169|mmu05170|mmu05203|mmu05320|mmu05330|mmu05332|mmu05416	Endocytosis|Phagosome|Cellular senescence|Cell adhesion molecules (CAMs)|Antigen processing and presentation|Type I diabetes mellitus|Human cytomegalovirus infection|Human papillomavirus infection|Human T-cell leukemia virus 1 infection|Kaposi sarcoma-associated herpesvirus infection|Herpes simplex infection|Epstein-Barr virus infection|Human immunodeficiency virus 1 infection|Viral carcinogenesi…	histocompatibility 2, M region locus 5
Lcn8	3.41779654716116	0.20690633622527	1	1.0	0.0	5.0	0.0	0.0	0.0	ENSMUSG00000036449	78076	2	25653120	25656217	+	GO:0009725|response to hormone	NA	NA	NA|(RefSeq) lipocalin 8	NA	NA	lipocalin 8
H2-M2	6.77922309074813	3.4229891585275e-247	1.70229529590021e-244	3999.0	4049.0	3035.0	37.0	23.0	41.0	ENSMUSG00000016283	14990	17	37480851	37483552	-	NA	NA	GO:0009986|cell surface;GO:0016020|membrane;GO:0016021|integral component of membrane	K06751|major histocompatibility complex, class I	mmu04144|mmu04145|mmu04218|mmu04514|mmu04612|mmu04940|mmu05163|mmu05165|mmu05166|mmu05167|mmu05168|mmu05169|mmu05170|mmu05203|mmu05320|mmu05330|mmu05332|mmu05416	Endocytosis|Phagosome|Cellular senescence|Cell adhesion molecules (CAMs)|Antigen processing and presentation|Type I diabetes mellitus|Human cytomegalovirus infection|Human papillomavirus infection|Human T-cell leukemia virus 1 infection|Kaposi sarcoma-associated herpesvirus infection|Herpes simplex infection|Epstein-Barr virus infection|Human immunodeficiency virus 1 infection|Viral carcinogenesi…	histocompatibility 2, M region locus 2
H2-M3	1.98122288284042	1.74998245201259e-92	1.65769171079335e-90	1877.0	1991.0	2007.0	519.0	503.0	465.0	ENSMUSG00000016206	14991	17	37270220	37274484	+	GO:0001915|negative regulation of T cell mediated cytotoxicity;GO:0001916|positive regulation of T cell mediated cytotoxicity;GO:0002237|response to molecule of bacterial origin;GO:0002287|alpha-beta T cell activation involved in immune response;GO:0002451|peripheral B cell tolerance induction;GO:0002476|antigen processing and presentation of endogenous peptide antigen via MHC class Ib;GO:0002477…	NA	NA	K06751|major histocompatibility complex, class I	mmu04144|mmu04145|mmu04218|mmu04514|mmu04612|mmu04940|mmu05163|mmu05165|mmu05166|mmu05167|mmu05168|mmu05169|mmu05170|mmu05203|mmu05320|mmu05330|mmu05332|mmu05416	Endocytosis|Phagosome|Cellular senescence|Cell adhesion molecules (CAMs)|Antigen processing and presentation|Type I diabetes mellitus|Human cytomegalovirus infection|Human papillomavirus infection|Human T-cell leukemia virus 1 infection|Kaposi sarcoma-associated herpesvirus infection|Herpes simplex infection|Epstein-Barr virus infection|Human immunodeficiency virus 1 infection|Viral carcinogenesi…	histocompatibility 2, M region locus 3
Hsbp1l1	0.471880195383984	0.387715227339214	0.550320770786895	22.0	13.0	19.0	14.0	16.0	9.0	ENSMUSG00000078963	66255	18	80229758	80247102	-	GO:1903507|negative regulation of nucleic acid-templated transcription	NA	NA	NA|(RefSeq) heat shock factor binding protein 1-like 1	NA	NA	heat shock factor binding protein 1-like 1
2810407A14Rik	0.0602818961587995	0.936786036423477	0.964004805598346	6.0	6.0	16.0	4.0	12.0	11.0	ENSMUSG00000055972	NA	16	87784075	87839293	+	NA	NA	NA	NA	NA	NA	RIKEN cDNA 2810407A14 gene
Fam20a	-0.196007120655358	0.233054634252713	0.380913877045294	294.0	241.0	264.0	274.0	282.0	360.0	ENSMUSG00000020614	208659	11	109669749	109722279	-	GO:0001934|positive regulation of protein phosphorylation;GO:0006468|protein phosphorylation;GO:0009617|response to bacterium;GO:0031214|biomineral tissue development;GO:0044691|tooth eruption;GO:0055074|calcium ion homeostasis;GO:0070166|enamel mineralization;GO:0071902|positive regulation of protein serine/threonine kinase activity	NA	NA	K21957|pseudokinase FAM20A	NA	NA	family with sequence similarity 20, member A
4930404I05Rik	0.123588006525394	0.696174962875917	0.810434678350011	58.0	45.0	75.0	47.0	72.0	45.0	ENSMUSG00000087354	67394	16	91011249	91016743	+	NA	NA	NA	NA|(RefSeq) RIKEN cDNA 4930404I05 gene	NA	NA	RIKEN cDNA 4930404I05 gene
Fam20b	-0.0969928060722711	0.214418442458083	0.357878802958809	1658.0	1569.0	1721.0	1712.0	1881.0	1704.0	ENSMUSG00000033557	215015	1	156678532	156719086	-	GO:0016310|phosphorylation	NA	NA	K20825|glycosaminoglycan xylosylkinase [EC:2.7.1.-]	NA	NA	family with sequence similarity 20, member B
Fam20c	1.21401417752128	2.41091151922992e-24	4.86893983718591e-23	926.0	821.0	1005.0	405.0	378.0	401.0	ENSMUSG00000025854	80752	5	138754514	138810077	+	GO:0001501|skeletal system development;GO:0006468|protein phosphorylation;GO:0016310|phosphorylation;GO:0030501|positive regulation of bone mineralization;GO:0031214|biomineral tissue development;GO:0036179|osteoclast maturation;GO:0040036|regulation of fibroblast growth factor receptor signaling pathway;GO:0045669|positive regulation of osteoblast differentiation;GO:0046034|ATP metabolic process…	NA	NA	K21958|extracellular serine/threonine protein kinase FAM20C [EC:2.7.11.1]	NA	NA	family with sequence similarity 20, member C
Olfr1421-ps1	0.96252123941445	0.813522117387366	1	0.0	0.0	1.0	0.0	0.0	0.0	ENSMUSG00000109030	NA	19	12020175	12020382	+	NA	NA	NA	NA	NA	NA	olfactory receptor 1421, pseudogene 1
Fam209	0.949386962802138	0.304542940247765	0.464936334526375	14.0	21.0	4.0	1.0	16.0	4.0	ENSMUSG00000027505	76426	2	172472520	172474331	+	GO:0008150|biological_process	NA	NA	NA|(RefSeq) family with sequence similarity 209	NA	NA	family with sequence similarity 209
B130006D01Rik	3.18602630992401	0.201580900922474	1	1.0	3.0	1.0	0.0	0.0	0.0	ENSMUSG00000075596	320616	11	95723587	95726710	+	GO:0008150|biological_process	NA	NA	NA|(RefSeq) RIKEN cDNA B130006D01 gene	NA	NA	RIKEN cDNA B130006D01 gene
Lcn4	1.86133499766836	0.00608205660198153	0.0178206423402358	19.0	17.0	19.0	7.0	2.0	6.0	ENSMUSG00000026919	16821	2	26667674	26671282	-	GO:0008150|biological_process	NA	NA	NA|(RefSeq) lipocalin 4	NA	NA	lipocalin 4
Cish	-0.0632030635577321	0.578152389587537	0.721398551661914	709.0	814.0	824.0	854.0	859.0	737.0	ENSMUSG00000032578	12700	9	107296026	107302784	+	GO:0007205|protein kinase C-activating G protein-coupled receptor signaling pathway;GO:0009968|negative regulation of signal transduction;GO:0016567|protein ubiquitination;GO:0035556|intracellular signal transduction;GO:0040008|regulation of growth;GO:0043551|regulation of phosphatidylinositol 3-kinase activity	NA	NA	K04701|cytokine inducible SH2-containing protein	mmu04630|mmu04917	Jak-STAT signaling pathway|Prolactin signaling pathway	cytokine inducible SH2-containing protein
Lcn2	3.0023709230039	1.48872382438897e-31	3.90949685500429e-30	24243.0	23824.0	24938.0	3650.0	2135.0	3236.0	ENSMUSG00000026822	16819	2	32384633	32388252	-	GO:0002376|immune system process;GO:0006811|ion transport;GO:0006915|apoptotic process;GO:0006979|response to oxidative stress;GO:0009615|response to virus;GO:0009617|response to bacterium;GO:0009635|response to herbicide;GO:0010046|response to mycotoxin;GO:0010628|positive regulation of gene expression;GO:0015891|siderophore transport;GO:0031346|positive regulation of cell projection organizatio…	NA	NA	K21129|lipocalin 2	mmu04657	IL-17 signaling pathway	lipocalin 2
Stox2	-0.40889074646744	0.000568258164793594	0.00208370056095052	477.0	526.0	554.0	574.0	773.0	728.0	ENSMUSG00000038143	71069	8	47180048	47446362	-	GO:0001893|maternal placenta development;GO:0006357|regulation of transcription by RNA polymerase II;GO:0009617|response to bacterium;GO:0009792|embryo development ending in birth or egg hatching	NA	NA	NA|(RefSeq) storkhead box 2	NA	NA	storkhead box 2
Slco1a4	-0.788434432195126	0.673832673460342	0.794402397677392	0.0	5.0	0.0	0.0	6.0	3.0	ENSMUSG00000030237	28250	6	141805440	141856199	-	GO:0006811|ion transport;GO:0006820|anion transport;GO:0015711|organic anion transport;GO:0043252|sodium-independent organic anion transport;GO:0055085|transmembrane transport	NA	NA	K03460|solute carrier organic anion transporter family, member 1A	mmu04976	Bile secretion	solute carrier organic anion transporter family, member 1a4
Slco1a1	-1.85432114283265	0.646084626834318	1	0.0	0.0	0.0	0.0	0.0	2.0	ENSMUSG00000041698	28248	6	141907282	141946962	-	GO:0006811|ion transport;GO:0015711|organic anion transport;GO:0033574|response to testosterone;GO:0035634|response to stilbenoid;GO:0055085|transmembrane transport	NA	NA	K03460|solute carrier organic anion transporter family, member 1A	mmu04976	Bile secretion	solute carrier organic anion transporter family, member 1a1
Stox1	-0.770693403280862	0.000234058172897194	0.000921676450879069	80.0	85.0	90.0	123.0	174.0	140.0	ENSMUSG00000036923	216021	10	62659043	62726128	-	GO:0006357|regulation of transcription by RNA polymerase II;GO:0007049|cell cycle;GO:0008284|positive regulation of cell population proliferation;GO:0010468|regulation of gene expression;GO:0010628|positive regulation of gene expression;GO:0010629|negative regulation of gene expression;GO:0010800|positive regulation of peptidyl-threonine phosphorylation;GO:0010821|regulation of mitochondrion orga…	NA	NA	NA|(RefSeq) storkhead box 1	NA	NA	storkhead box 1
Gm21994	-2.6548672605601	0.252057058514321	1	0.0	0.0	1.0	1.0	6.0	0.0	ENSMUSG00000074735	NA	2	150254518	150255591	-	NA	GO:0003676|nucleic acid binding	NA	NA	NA	NA	predicted gene 21994
Lcor	0.298997293123358	0.161919038996832	0.289135950021946	131.0	186.0	145.0	136.0	120.0	119.0	ENSMUSG00000025019	212391	19	41482645	41562246	+	GO:0000122|negative regulation of transcription by RNA polymerase II;GO:0006357|regulation of transcription by RNA polymerase II;GO:0006366|transcription by RNA polymerase II	NA	NA	NA|(RefSeq) ligand dependent nuclear receptor corepressor	NA	NA	ligand dependent nuclear receptor corepressor
Gm21992	-0.137344315756528	0.715254012196209	0.824017246907613	41.0	37.0	36.0	27.0	63.0	37.0	ENSMUSG00000096370	102902673	19	4742913	4811612	-	NA	GO:0003676|nucleic acid binding;GO:0003723|RNA binding;GO:0008270|zinc ion binding	NA	K13187|RNA-binding protein 4	NA	NA	predicted gene 21992
Gm21986	0.300274290424146	0.617297319696712	0.751543036593064	21.0	9.0	14.0	10.0	16.0	10.0	ENSMUSG00000096056	NA	X	101295839	101321348	+	NA	NA	NA	NA	NA	NA	predicted gene 21986
Gm21987	0.96252123941445	0.813522117387366	1	0.0	1.0	0.0	0.0	0.0	0.0	ENSMUSG00000095464	NA	16	38347040	38362297	+	GO:0006825|copper ion transport;GO:0007420|brain development;GO:0007507|heart development;GO:0008284|positive regulation of cell population proliferation;GO:0033617|mitochondrial respiratory chain complex IV assembly;GO:0043085|positive regulation of catalytic activity;GO:1904960|positive regulation of cytochrome-c oxidase activity	NA	NA	NA	NA	NA	predicted gene 21987
Gm21984	0.347208813193336	0.851642728316103	0.914850711587972	0.0	3.0	2.0	0.0	2.0	2.0	ENSMUSG00000095334	NA	7	126942144	126952873	+	NA	NA	NA	NA	NA	NA	predicted gene 21984
Gm21985	2.40764887182852	0.545270980078047	1	0.0	0.0	3.0	0.0	0.0	0.0	ENSMUSG00000096764	107723	2	112266314	112406319	+	GO:0006811|ion transport;GO:0055085|transmembrane transport;GO:0071477|cellular hypotonic salinity response;GO:1902476|chloride transmembrane transport	NA	NA	NA	NA	NA	predicted gene 21985
Gm21988	-0.830002587928129	0.811665842561175	1	0.0	1.0	0.0	0.0	2.0	0.0	ENSMUSG00000040904	NA	11	70235206	70239830	-	GO:0090305|nucleic acid phosphodiester bond hydrolysis;GO:0090502|RNA phosphodiester bond hydrolysis, endonucleolytic	NA	NA	NA	NA	NA	predicted gene 21988
Slco1b2	-1.43345832809891	0.336721454775965	0.499340115981677	3.0	0.0	2.0	1.0	12.0	1.0	ENSMUSG00000030236	28253	6	141629518	141686646	+	GO:0001889|liver development;GO:0006811|ion transport;GO:0006857|oligopeptide transport;GO:0015721|bile acid and bile salt transport;GO:0015893|drug transport;GO:0032496|response to lipopolysaccharide;GO:0033993|response to lipid;GO:0034097|response to cytokine;GO:0035672|oligopeptide transmembrane transport;GO:0042493|response to drug;GO:0043434|response to peptide hormone;GO:0046677|response to…	NA	NA	K05043|solute carrier organic anion transporter family, member 1B	mmu04976	Bile secretion	solute carrier organic anion transporter family, member 1b2
Gm31333	3.45136874451104	0.137259345542847	1	2.0	3.0	1.0	0.0	0.0	0.0	ENSMUSG00000113986	NA	12	29139167	29199768	+	NA	NA	NA	NA	NA	NA	predicted gene, 31333
Slco1a5	1.01978288726388	1.83717938853847e-05	8.6295374230228e-05	184.0	141.0	201.0	59.0	105.0	97.0	ENSMUSG00000063975	108096	6	142234227	142322981	-	GO:0006811|ion transport;GO:0015711|organic anion transport;GO:0015718|monocarboxylic acid transport;GO:0015721|bile acid and bile salt transport;GO:0031100|animal organ regeneration;GO:0050892|intestinal absorption;GO:0055085|transmembrane transport;GO:0070327|thyroid hormone transport	NA	NA	K03460|solute carrier organic anion transporter family, member 1A	mmu04976	Bile secretion	solute carrier organic anion transporter family, member 1a5
Slco1a6	1.47998645006765	0.591741403921427	1	0.0	2.0	1.0	0.0	0.0	1.0	ENSMUSG00000079262	28254	6	142085761	142208521	-	GO:0006805|xenobiotic metabolic process;GO:0006811|ion transport;GO:0008206|bile acid metabolic process;GO:0031100|animal organ regeneration;GO:0035264|multicellular organism growth;GO:0042168|heme metabolic process;GO:0042493|response to drug;GO:0042632|cholesterol homeostasis;GO:0055085|transmembrane transport;GO:0070328|triglyceride homeostasis	NA	NA	K03460|solute carrier organic anion transporter family, member 1A	mmu04976	Bile secretion	solute carrier organic anion transporter family, member 1a6
H2-Ob	1.04008702078992	7.41809153876846e-09	5.26389010469507e-08	1731.0	1912.0	1588.0	959.0	1020.0	569.0	ENSMUSG00000041538	15002	17	34238903	34245907	+	GO:0002376|immune system process;GO:0002504|antigen processing and presentation of peptide or polysaccharide antigen via MHC class II;GO:0002587|negative regulation of antigen processing and presentation of peptide antigen via MHC class II;GO:0006955|immune response;GO:0019882|antigen processing and presentation	NA	NA	K06752|major histocompatibility complex, class II	mmu04145|mmu04514|mmu04612|mmu04640|mmu04658|mmu04659|mmu04672|mmu04940|mmu05140|mmu05145|mmu05150|mmu05152|mmu05164|mmu05166|mmu05168|mmu05169|mmu05310|mmu05320|mmu05321|mmu05322|mmu05323|mmu05330|mmu05332|mmu05416	Phagosome|Cell adhesion molecules (CAMs)|Antigen processing and presentation|Hematopoietic cell lineage|Th1 and Th2 cell differentiation|Th17 cell differentiation|Intestinal immune network for IgA production|Type I diabetes mellitus|Leishmaniasis|Toxoplasmosis|Staphylococcus aureus infection|Tuberculosis|Influenza A|Human T-cell leukemia virus 1 infection|Herpes simplex infection|Epstein-Barr vir…	histocompatibility 2, O region beta locus
H2-Oa	2.96202016623565	1.07129933404574e-64	6.31431763037183e-63	580.0	669.0	559.0	89.0	78.0	65.0	ENSMUSG00000024334	15001	17	34092340	34095234	+	GO:0002376|immune system process;GO:0002504|antigen processing and presentation of peptide or polysaccharide antigen via MHC class II;GO:0002587|negative regulation of antigen processing and presentation of peptide antigen via MHC class II;GO:0006955|immune response;GO:0019882|antigen processing and presentation;GO:0019886|antigen processing and presentation of exogenous peptide antigen via MHC c…	NA	NA	K06752|major histocompatibility complex, class II	mmu04145|mmu04514|mmu04612|mmu04640|mmu04658|mmu04659|mmu04672|mmu04940|mmu05140|mmu05145|mmu05150|mmu05152|mmu05164|mmu05166|mmu05168|mmu05169|mmu05310|mmu05320|mmu05321|mmu05322|mmu05323|mmu05330|mmu05332|mmu05416	Phagosome|Cell adhesion molecules (CAMs)|Antigen processing and presentation|Hematopoietic cell lineage|Th1 and Th2 cell differentiation|Th17 cell differentiation|Intestinal immune network for IgA production|Type I diabetes mellitus|Leishmaniasis|Toxoplasmosis|Staphylococcus aureus infection|Tuberculosis|Influenza A|Human T-cell leukemia virus 1 infection|Herpes simplex infection|Epstein-Barr vir…	histocompatibility 2, O region alpha locus
Lcp1	1.96286312398413	1.95134551446837e-132	3.42504182175547e-130	14130.0	15370.0	15112.0	3863.0	4078.0	3507.0	ENSMUSG00000021998	18826	14	75131101	75230842	+	GO:0002286|T cell activation involved in immune response;GO:0009611|response to wounding;GO:0010737|protein kinase A signaling;GO:0016477|cell migration;GO:0022617|extracellular matrix disassembly;GO:0031100|animal organ regeneration;GO:0033157|regulation of intracellular protein transport;GO:0051017|actin filament bundle assembly;GO:0071803|positive regulation of podosome assembly	NA	NA	K17276|plastin-2	NA	NA	lymphocyte cytosolic protein 1
Lcp2	3.03471480963728	1.13273736517312e-182	3.42273084101866e-180	1880.0	2073.0	2060.0	217.0	284.0	235.0	ENSMUSG00000002699	16822	11	34046920	34092295	+	GO:0045576|mast cell activation;GO:0045860|positive regulation of protein kinase activity;GO:0050663|cytokine secretion;GO:0050852|T cell receptor signaling pathway	NA	NA	K07361|lymphocyte cytosolic protein 2	mmu04015|mmu04380|mmu04611|mmu04650|mmu04660|mmu04664	Rap1 signaling pathway|Osteoclast differentiation|Platelet activation|Natural killer cell mediated cytotoxicity|T cell receptor signaling pathway|Fc epsilon RI signaling pathway	lymphocyte cytosolic protein 2
Gm21981	-1.37255438826322	0.548142000489145	1	0.0	0.0	2.0	2.0	0.0	3.0	ENSMUSG00000079444	NA	17	47686739	47694455	-	GO:0008150|biological_process	NA	NA	NA	NA	NA	predicted gene 21981
H2-Q6	1.92636951104907	5.89785925334336e-95	5.74644074434936e-93	20611.0	20264.0	20293.0	5791.0	5226.0	5040.0	ENSMUSG00000073409	110557	17	35424850	35430055	+	NA	NA	GO:0005783|endoplasmic reticulum;GO:0005794|Golgi apparatus;GO:0005797|Golgi medial cisterna;GO:0009986|cell surface;GO:0016021|integral component of membrane;GO:0042612|MHC class I protein complex;GO:0070971|endoplasmic reticulum exit site	K06751|major histocompatibility complex, class I	mmu04144|mmu04145|mmu04218|mmu04514|mmu04612|mmu04940|mmu05163|mmu05165|mmu05166|mmu05167|mmu05168|mmu05169|mmu05170|mmu05203|mmu05320|mmu05330|mmu05332|mmu05416	Endocytosis|Phagosome|Cellular senescence|Cell adhesion molecules (CAMs)|Antigen processing and presentation|Type I diabetes mellitus|Human cytomegalovirus infection|Human papillomavirus infection|Human T-cell leukemia virus 1 infection|Kaposi sarcoma-associated herpesvirus infection|Herpes simplex infection|Epstein-Barr virus infection|Human immunodeficiency virus 1 infection|Viral carcinogenesi…	histocompatibility 2, Q region locus 6
5730507C01Rik	1.77249834495399	0.0100355808389959	0.0278363177094667	18.0	25.0	11.0	3.0	7.0	6.0	ENSMUSG00000073197	236366	12	18514510	18535254	+	GO:0006355|regulation of transcription, DNA-templated;GO:0045944|positive regulation of transcription by RNA polymerase II	NA	NA	NA|(RefSeq) RIKEN cDNA 5730507C01 gene	NA	NA	RIKEN cDNA 5730507C01 gene
H2-Q7	2.3095576684615	6.23934852565873e-129	1.02716888728276e-126	18165.0	17813.0	16355.0	3704.0	3394.0	3448.0	ENSMUSG00000060550	15018	17	35439155	35443773	+	GO:0002376|immune system process;GO:0002474|antigen processing and presentation of peptide antigen via MHC class I;GO:0007566|embryo implantation;GO:0071346|cellular response to interferon-gamma	NA	NA	K06751|major histocompatibility complex, class I	mmu04144|mmu04145|mmu04218|mmu04514|mmu04612|mmu04940|mmu05163|mmu05165|mmu05166|mmu05167|mmu05168|mmu05169|mmu05170|mmu05203|mmu05320|mmu05330|mmu05332|mmu05416	Endocytosis|Phagosome|Cellular senescence|Cell adhesion molecules (CAMs)|Antigen processing and presentation|Type I diabetes mellitus|Human cytomegalovirus infection|Human papillomavirus infection|Human T-cell leukemia virus 1 infection|Kaposi sarcoma-associated herpesvirus infection|Herpes simplex infection|Epstein-Barr virus infection|Human immunodeficiency virus 1 infection|Viral carcinogenesi…	histocompatibility 2, Q region locus 7
Taldo1	0.428395471272355	0.000311914730046932	0.00120072835364462	4037.0	4127.0	4073.0	2734.0	2707.0	3651.0	ENSMUSG00000025503	21351	7	141392199	141402968	+	GO:0005975|carbohydrate metabolic process;GO:0006002|fructose 6-phosphate metabolic process;GO:0006098|pentose-phosphate shunt;GO:0009052|pentose-phosphate shunt, non-oxidative branch;GO:0019682|glyceraldehyde-3-phosphate metabolic process	NA	NA	K00616|transaldolase [EC:2.2.1.2]	mmu00030|mmu01100|mmu01200|mmu01230	Pentose phosphate pathway|Metabolic pathways|Carbon metabolism|Biosynthesis of amino acids	transaldolase 1
H2-Q4	1.92532886574681	5.01723754255062e-103	5.34671774009937e-101	19415.0	20075.0	19399.0	5500.0	5041.0	4935.0	ENSMUSG00000035929	15015	17	35379617	35385290	+	NA	NA	GO:0005783|endoplasmic reticulum;GO:0005794|Golgi apparatus;GO:0005797|Golgi medial cisterna;GO:0009986|cell surface;GO:0016021|integral component of membrane;GO:0042612|MHC class I protein complex;GO:0070971|endoplasmic reticulum exit site	K06751|major histocompatibility complex, class I	mmu04144|mmu04145|mmu04218|mmu04514|mmu04612|mmu04940|mmu05163|mmu05165|mmu05166|mmu05167|mmu05168|mmu05169|mmu05170|mmu05203|mmu05320|mmu05330|mmu05332|mmu05416	Endocytosis|Phagosome|Cellular senescence|Cell adhesion molecules (CAMs)|Antigen processing and presentation|Type I diabetes mellitus|Human cytomegalovirus infection|Human papillomavirus infection|Human T-cell leukemia virus 1 infection|Kaposi sarcoma-associated herpesvirus infection|Herpes simplex infection|Epstein-Barr virus infection|Human immunodeficiency virus 1 infection|Viral carcinogenesi…	histocompatibility 2, Q region locus 4
H2-Q5	1.99956419373516	6.83564688108153e-114	9.16706329765714e-112	3760.0	4043.0	3809.0	996.0	970.0	937.0	ENSMUSG00000055413	15016	17	35394126	35397800	+	NA	NA	NA	NA|(RefSeq) histocompatibility 2, Q region locus 5	NA	NA	histocompatibility 2, Q region locus 5
H2-Q2	0.680205199570866	0.000204420160167414	0.000811932386581754	232.0	223.0	222.0	112.0	143.0	169.0	ENSMUSG00000091705	15013	17	35342242	35346762	+	GO:0002376|immune system process;GO:0002474|antigen processing and presentation of peptide antigen via MHC class I;GO:0006955|immune response;GO:0007565|female pregnancy;GO:0019882|antigen processing and presentation;GO:0035264|multicellular organism growth	NA	NA	K06751|major histocompatibility complex, class I	mmu04144|mmu04145|mmu04218|mmu04514|mmu04612|mmu04940|mmu05163|mmu05165|mmu05166|mmu05167|mmu05168|mmu05169|mmu05170|mmu05203|mmu05320|mmu05330|mmu05332|mmu05416	Endocytosis|Phagosome|Cellular senescence|Cell adhesion molecules (CAMs)|Antigen processing and presentation|Type I diabetes mellitus|Human cytomegalovirus infection|Human papillomavirus infection|Human T-cell leukemia virus 1 infection|Kaposi sarcoma-associated herpesvirus infection|Herpes simplex infection|Epstein-Barr virus infection|Human immunodeficiency virus 1 infection|Viral carcinogenesi…	histocompatibility 2, Q region locus 2
H2-Q3	2.44559416798167	0.467778925613109	1	2.0	0.0	1.0	0.0	0.0	0.0	ENSMUSG00000092253	NA	17	35358989	35359972	+	NA	NA	NA	NA	NA	NA	histocompatibility 2, Q region locus 3
Slco1c1	0.148767438890375	0.820741361857018	0.894286515306455	13.0	10.0	8.0	9.0	8.0	11.0	ENSMUSG00000030235	58807	6	141524368	141570177	+	GO:0006811|ion transport;GO:0015711|organic anion transport;GO:0015721|bile acid and bile salt transport;GO:0055085|transmembrane transport;GO:0070327|thyroid hormone transport	NA	NA	K08747|solute carrier organic anion transporter family, member 1C	mmu04919	Thyroid hormone signaling pathway	solute carrier organic anion transporter family, member 1c1
H2-Q1	-1.52801646744462	0.000873557360287724	0.00310354037020811	9.0	14.0	17.0	44.0	43.0	28.0	ENSMUSG00000079507	15006	17	35320405	35325099	+	GO:0002376|immune system process;GO:0002474|antigen processing and presentation of peptide antigen via MHC class I;GO:0006955|immune response;GO:0019882|antigen processing and presentation	NA	NA	K06751|major histocompatibility complex, class I	mmu04144|mmu04145|mmu04218|mmu04514|mmu04612|mmu04940|mmu05163|mmu05165|mmu05166|mmu05167|mmu05168|mmu05169|mmu05170|mmu05203|mmu05320|mmu05330|mmu05332|mmu05416	Endocytosis|Phagosome|Cellular senescence|Cell adhesion molecules (CAMs)|Antigen processing and presentation|Type I diabetes mellitus|Human cytomegalovirus infection|Human papillomavirus infection|Human T-cell leukemia virus 1 infection|Kaposi sarcoma-associated herpesvirus infection|Herpes simplex infection|Epstein-Barr virus infection|Human immunodeficiency virus 1 infection|Viral carcinogenesi…	histocompatibility 2, Q region locus 1
Gm31305	-0.537653583971693	0.74244495098167	0.841743216570099	5.0	0.0	1.0	0.0	5.0	4.0	ENSMUSG00000105245	NA	3	97730339	97736166	+	NA	NA	NA	NA	NA	NA	predicted gene, 31305
H2-Pa	-0.961032112228038	0.813805320239463	1	0.0	0.0	0.0	0.0	1.0	0.0	ENSMUSG00000098241	NA	17	34084672	34085823	+	NA	NA	NA	NA	NA	NA	histocompatibility 2, P region alpha locus
H2-Pb	2.44163177361196	0.468947931496615	1	0.0	2.0	1.0	0.0	0.0	0.0	ENSMUSG00000092383	NA	17	34073762	34076162	-	NA	NA	NA	NA	NA	NA	histocompatibility 2, P region beta locus
Ciz1	0.226802961683844	0.0052791754972771	0.0157248812447594	1546.0	1555.0	1639.0	1208.0	1493.0	1361.0	ENSMUSG00000039205	68379	2	32352327	32380970	+	GO:0032298|positive regulation of DNA-dependent DNA replication initiation;GO:0051457|maintenance of protein location in nucleus	NA	NA	NA|(RefSeq) CDKN1A interacting zinc finger protein 1	NA	NA	CDKN1A interacting zinc finger protein 1
Asxl1	0.176537662116903	0.0141908625987491	0.0377984915303213	2292.0	2332.0	2335.0	1968.0	2103.0	2092.0	ENSMUSG00000042548	228790	2	153345829	153404007	+	GO:0000902|cell morphogenesis;GO:0003007|heart morphogenesis;GO:0006325|chromatin organization;GO:0006351|transcription, DNA-templated;GO:0006355|regulation of transcription, DNA-templated;GO:0009887|animal organ morphogenesis;GO:0030097|hemopoiesis;GO:0032526|response to retinoic acid;GO:0035359|negative regulation of peroxisome proliferator activated receptor signaling pathway;GO:0035522|monoub…	NA	NA	K11471|additional sex combs-like protein	NA	NA	additional sex combs like 1
Asxl2	0.479139878432189	6.04316429598358e-09	4.3359295133581e-08	1519.0	1601.0	1674.0	1097.0	1249.0	1098.0	ENSMUSG00000037486	75302	12	3426857	3506852	+	GO:0006351|transcription, DNA-templated;GO:0006355|regulation of transcription, DNA-templated	NA	NA	K11471|additional sex combs-like protein	NA	NA	additional sex combs like 2, transcriptional regulator
Asxl3	0.500659066039405	0.573639140006711	0.717915034741685	8.0	10.0	5.0	10.0	2.0	4.0	ENSMUSG00000045215	211961	18	22344883	22530227	+	GO:0006351|transcription, DNA-templated;GO:0006355|regulation of transcription, DNA-templated	NA	NA	K11471|additional sex combs-like protein	NA	NA	additional sex combs like 3, transcriptional regulator
Gm31314	-0.997099963353009	0.573421459951009	0.717784146328817	2.0	0.0	1.0	1.0	1.0	4.0	ENSMUSG00000106938	102633504	5	119518795	119527954	-	NA	NA	NA	NA|(RefSeq) predicted gene, 31314	NA	NA	predicted gene, 31314
Rnase10	1.32308047860327	0.274301860700392	0.43087075189799	3.0	10.0	2.0	2.0	1.0	3.0	ENSMUSG00000021872	75019	14	51007751	51010758	+	NA	NA	GO:0016020|membrane;GO:0016021|integral component of membrane	NA|(RefSeq) ribonuclease, RNase A family, 10 (non-active)	NA	NA	ribonuclease, RNase A family, 10 (non-active)
Rnase11	-1.92934465100528	0.632249193557378	1	0.0	0.0	0.0	2.0	0.0	0.0	ENSMUSG00000059648	497113	14	51049451	51050163	-	GO:0008150|biological_process;GO:0090501|RNA phosphodiester bond hydrolysis	NA	NA	K16633|ribonuclease 11 [EC:3.1.27.-]	NA	NA	ribonuclease, RNase A family, 11 (non-active)
Rnase12	-0.502446513691083	0.678507481020333	0.797707450720862	2.0	4.0	1.0	3.0	4.0	3.0	ENSMUSG00000068407	497106	14	51056698	51057661	-	GO:0090501|RNA phosphodiester bond hydrolysis	NA	NA	NA|(RefSeq) ribonuclease, RNase A family, 12 (non-active)	NA	NA	ribonuclease, RNase A family, 12 (non-active)
Rnase13	0.96252123941445	0.813522117387366	1	1.0	0.0	0.0	0.0	0.0	0.0	ENSMUSG00000068392	497071	14	51921362	51922773	-	GO:0090501|RNA phosphodiester bond hydrolysis	NA	NA	NA|(RefSeq) ribonuclease, RNase A family, 13 (non-active)	NA	NA	ribonuclease, RNase A family, 13 (non-active)
Rnf225	-0.37315557653186	0.373510298599058	0.536300331195094	27.0	36.0	16.0	30.0	37.0	36.0	ENSMUSG00000033967	381845	7	12927416	12931072	+	GO:0008150|biological_process	NA	NA	NA|(RefSeq) ring finger protein 225	NA	NA	ring finger protein 225
Rnf222	0.413917774446706	0.841449789689264	1	3.0	1.0	0.0	1.0	0.0	2.0	ENSMUSG00000046490	320040	11	68888553	68895777	+	NA	NA	GO:0016020|membrane;GO:0016021|integral component of membrane	NA|(RefSeq) ring finger protein 222	NA	NA	ring finger protein 222
Rnf223	-0.464490865883097	0.596181281060719	0.735160702626942	8.0	4.0	4.0	11.0	8.0	3.0	ENSMUSG00000110404	100045778	4	156130513	156133420	+	NA	NA	GO:0016020|membrane;GO:0016021|integral component of membrane	NA|(RefSeq) ring finger 223	NA	NA	ring finger 223
Rnf220	0.0997107383932057	0.237866310576443	0.386837398517407	2003.0	2079.0	1991.0	1811.0	2108.0	1763.0	ENSMUSG00000028677	66743	4	117271463	117497052	-	GO:0016567|protein ubiquitination;GO:0051865|protein autoubiquitination;GO:0090263|positive regulation of canonical Wnt signaling pathway	NA	NA	NA|(RefSeq) ring finger protein 220	NA	NA	ring finger protein 220
Tm2d1	-0.0644706136441397	0.588948683025333	0.73012487956919	519.0	452.0	464.0	483.0	547.0	474.0	ENSMUSG00000028563	94043	4	98355370	98383306	-	GO:0006915|apoptotic process;GO:0007186|G protein-coupled receptor signaling pathway;GO:0097190|apoptotic signaling pathway	NA	NA	NA|(RefSeq) TM2 domain containing 1	NA	NA	TM2 domain containing 1
Tm2d2	-0.147788327924749	0.111497645868423	0.215266928544575	1011.0	926.0	984.0	1081.0	1113.0	1043.0	ENSMUSG00000031556	69742	8	25017211	25023260	+	GO:0008150|biological_process	NA	NA	NA|(RefSeq) TM2 domain containing 2	NA	NA	TM2 domain containing 2
Tm2d3	-0.0203932714668024	0.881614953758427	0.931567020546563	433.0	431.0	358.0	392.0	411.0	439.0	ENSMUSG00000078681	68634	7	65691169	65701913	+	GO:0008150|biological_process	NA	NA	NA|(RefSeq) TM2 domain containing 3	NA	NA	TM2 domain containing 3
Dsg1a	-1.78799827174027	0.65840297076562	1	0.0	0.0	0.0	0.0	2.0	0.0	ENSMUSG00000069441	13510	18	20310811	20343350	+	GO:0007155|cell adhesion;GO:0007156|homophilic cell adhesion via plasma membrane adhesion molecules	NA	NA	K07596|desmoglein 1	mmu05150	Staphylococcus aureus infection	desmoglein 1 alpha
Rnf213	1.61638530845269	4.50642961738943e-112	5.84635768460343e-110	9602.0	9588.0	10722.0	2962.0	3616.0	3200.0	ENSMUSG00000070327	672511	11	119393100	119487418	+	GO:0001525|angiogenesis;GO:0002040|sprouting angiogenesis;GO:0006511|ubiquitin-dependent protein catabolic process;GO:0016567|protein ubiquitination;GO:0051260|protein homooligomerization;GO:0051865|protein autoubiquitination;GO:2000051|negative regulation of non-canonical Wnt signaling pathway	NA	NA	K22754|E3 ubiquitin-protein ligase RNF213 [EC:2.3.2.27]	NA	NA	ring finger protein 213
Rnf214	-0.147417915805748	0.190828333926238	0.328330918203346	444.0	433.0	481.0	446.0	555.0	507.0	ENSMUSG00000042790	235315	9	45863425	45906911	-	GO:0008150|biological_process;GO:0016567|protein ubiquitination	NA	NA	NA|(RefSeq) ring finger protein 214	NA	NA	ring finger protein 214
Rnf217	-0.326760481699787	0.00474761327639218	0.0143070828762455	410.0	447.0	417.0	504.0	594.0	504.0	ENSMUSG00000063760	268291	10	31493193	31609184	-	GO:0016567|protein ubiquitination	NA	NA	K11977|E3 ubiquitin-protein ligase RNF217 [EC:2.3.2.31]	NA	NA	ring finger protein 217
Rnf215	-0.467711170522927	1.43779617424286e-06	7.88278191900582e-06	1313.0	1241.0	1230.0	1534.0	2031.0	1694.0	ENSMUSG00000003581	71673	11	4135202	4141172	+	GO:0016567|protein ubiquitination	NA	NA	NA|(RefSeq) ring finger protein 215	NA	NA	ring finger protein 215
Rnf216	-0.294871968610603	0.0020115128314614	0.00661024542948996	1183.0	1213.0	1132.0	1442.0	1567.0	1326.0	ENSMUSG00000045078	108086	5	142990893	143112994	-	GO:0006915|apoptotic process;GO:0016567|protein ubiquitination;GO:0032648|regulation of interferon-beta production;GO:0043161|proteasome-mediated ubiquitin-dependent protein catabolic process;GO:0050691|regulation of defense response to virus by host;GO:0070936|protein K48-linked ubiquitination;GO:0099546|protein catabolic process, modulating synaptic transmission	NA	NA	K11976|E3 ubiquitin-protein ligase RNF216 [EC:2.3.2.31]	NA	NA	ring finger protein 216
Zfp518b	0.0714534599392973	0.705633218295149	0.817162497158274	165.0	215.0	248.0	179.0	239.0	181.0	ENSMUSG00000046572	100515	5	38668484	38684826	-	NA	GO:0003676|nucleic acid binding	NA	NA|(RefSeq) zinc finger protein 518B	NA	NA	zinc finger protein 518B
Alg10b	0.0310814960620783	0.709930806764064	0.82038816325047	1503.0	1426.0	1547.0	1456.0	1469.0	1454.0	ENSMUSG00000075470	380959	15	90224311	90233471	+	GO:0006488|dolichol-linked oligosaccharide biosynthetic process;GO:0007605|sensory perception of sound;GO:0060117|auditory receptor cell development	NA	NA	K03850|alpha-1,2-glucosyltransferase [EC:2.4.1.256]	mmu00510|mmu01100	N-Glycan biosynthesis|Metabolic pathways	asparagine-linked glycosylation 10B (alpha-1,2-glucosyltransferase)
Zfp518a	0.464638906768388	0.000136501491954535	0.000558523674056687	571.0	681.0	643.0	454.0	506.0	415.0	ENSMUSG00000049164	72672	19	40894705	40917947	+	NA	NA	GO:0005634|nucleus	NA|(RefSeq) zinc finger protein 518A	NA	NA	zinc finger protein 518A
H2-T3	0.492891904365299	0.728236299034171	0.832111929116744	3.0	1.0	3.0	1.0	2.0	2.0	ENSMUSG00000054128	15043	17	36185572	36190287	-	NA	NA	GO:0016020|membrane;GO:0016021|integral component of membrane	K06751|major histocompatibility complex, class I	mmu04144|mmu04145|mmu04218|mmu04514|mmu04612|mmu04940|mmu05163|mmu05165|mmu05166|mmu05167|mmu05168|mmu05169|mmu05170|mmu05203|mmu05320|mmu05330|mmu05332|mmu05416	Endocytosis|Phagosome|Cellular senescence|Cell adhesion molecules (CAMs)|Antigen processing and presentation|Type I diabetes mellitus|Human cytomegalovirus infection|Human papillomavirus infection|Human T-cell leukemia virus 1 infection|Kaposi sarcoma-associated herpesvirus infection|Herpes simplex infection|Epstein-Barr virus infection|Human immunodeficiency virus 1 infection|Viral carcinogenesi…	histocompatibility 2, T region locus 3
Stpg1	-1.05400847664228	0.000236664224221618	0.000930863683703122	32.0	49.0	40.0	72.0	90.0	90.0	ENSMUSG00000028801	78806	4	135494790	135537803	+	GO:0006915|apoptotic process;GO:0043065|positive regulation of apoptotic process;GO:0090073|positive regulation of protein homodimerization activity;GO:1902110|positive regulation of mitochondrial membrane permeability involved in apoptotic process	NA	NA	NA|(RefSeq) sperm tail PG rich repeat containing 1	NA	NA	sperm tail PG rich repeat containing 1
Stpg3	-1.36607274837376	0.323068327117238	0.484799748294311	0.0	1.0	4.0	2.0	8.0	3.0	ENSMUSG00000036770	74472	2	25212207	25214637	-	GO:0008150|biological_process	NA	NA	NA|(RefSeq) sperm tail PG rich repeat containing 3	NA	NA	sperm tail PG rich repeat containing 3
Stpg4	1.88924235925772	0.417310759048968	1	1.0	1.0	2.0	0.0	0.0	1.0	ENSMUSG00000036557	75467	17	87389571	87427741	-	GO:0006325|chromatin organization;GO:0007275|multicellular organism development;GO:0044727|DNA demethylation of male pronucleus;GO:0090116|C-5 methylation of cytosine;GO:1901537|positive regulation of DNA demethylation	NA	NA	NA|(RefSeq) sperm tail PG rich repeat containing 4	NA	NA	sperm tail PG rich repeat containing 4
Ppa1	1.42443952863435	1.05795871614485e-20	1.75256991763315e-19	946.0	930.0	1109.0	320.0	324.0	467.0	ENSMUSG00000020089	67895	10	61648552	61674168	+	GO:0006796|phosphate-containing compound metabolic process	NA	NA	K01507|inorganic pyrophosphatase [EC:3.6.1.1]	mmu00190	Oxidative phosphorylation	pyrophosphatase (inorganic) 1
Ppa2	-0.128839899882602	0.2410553193224	0.39043503375933	541.0	554.0	628.0	615.0	614.0	653.0	ENSMUSG00000028013	74776	3	133310110	133378235	+	GO:0006470|protein dephosphorylation;GO:0006796|phosphate-containing compound metabolic process;GO:0051881|regulation of mitochondrial membrane potential	NA	NA	K01507|inorganic pyrophosphatase [EC:3.6.1.1]	mmu00190	Oxidative phosphorylation	pyrophosphatase (inorganic) 2
Rnf219	0.00787321182925547	0.9620206560395	0.982560118103667	193.0	214.0	191.0	168.0	214.0	215.0	ENSMUSG00000022120	72486	14	104477536	104522645	-	GO:0048026|positive regulation of mRNA splicing, via spliceosome	NA	NA	NA|(RefSeq) ring finger protein 219	NA	NA	ring finger protein 219
Abcc12	0.530009034755073	0.484679524619813	0.642123705860781	6.0	9.0	11.0	5.0	6.0	7.0	ENSMUSG00000036872	244562	8	86482260	86580686	-	GO:0055085|transmembrane transport	NA	NA	K05672|ATP-binding cassette, subfamily C (CFTR/MRP), member 12	mmu02010	ABC transporters	ATP-binding cassette, sub-family C (CFTR/MRP), member 12
Abcc10	-0.17669047262513	0.162499673650386	0.289893512486197	416.0	423.0	362.0	415.0	484.0	463.0	ENSMUSG00000032842	224814	17	46303221	46328352	-	GO:0055085|transmembrane transport	NA	NA	K05674|ATP-binding cassette, subfamily C (CFTR/MRP), member 10	mmu02010	ABC transporters	ATP-binding cassette, sub-family C (CFTR/MRP), member 10
Ppbp	-1.10441093670765	0.0612036401500594	0.131929934443026	106.0	137.0	116.0	235.0	451.0	97.0	ENSMUSG00000029372	57349	5	90768518	90770063	+	GO:0002523|leukocyte migration involved in inflammatory response;GO:0006935|chemotaxis;GO:0006952|defense response;GO:0006955|immune response	NA	NA	K10029|platelet basic protein	mmu04060|mmu04062	Cytokine-cytokine receptor interaction|Chemokine signaling pathway	pro-platelet basic protein
Cggbp1	0.0623257984911759	0.43695727446096	0.598034637995356	2644.0	2488.0	2744.0	2545.0	2559.0	2434.0	ENSMUSG00000054604	106143	16	64851996	64859507	+	GO:0000122|negative regulation of transcription by RNA polymerase II;GO:0006357|regulation of transcription by RNA polymerase II	NA	NA	NA|(RefSeq) CGG triplet repeat binding protein 1	NA	NA	CGG triplet repeat binding protein 1
8030474K03Rik	2.29388226956792	0.242176268832514	0.391745592823809	6.0	4.0	0.0	2.0	0.0	0.0	ENSMUSG00000046774	382231	X	101794656	101798642	+	GO:0008150|biological_process	NA	NA	NA|(RefSeq) RIKEN cDNA 8030474K03 gene	NA	NA	RIKEN cDNA 8030474K03 gene
4930556M19Rik	-0.777032066512339	4.39610658000734e-09	3.20328022501085e-08	254.0	268.0	271.0	464.0	432.0	461.0	ENSMUSG00000096971	75259	15	10714836	10790123	+	NA	NA	NA	NA|(RefSeq) RIKEN cDNA 4930556M19 gene	NA	NA	RIKEN cDNA 4930556M19 gene
Lctl	-3.3686466576552	0.286409918342288	1	0.0	0.0	0.0	0.0	6.0	0.0	ENSMUSG00000032401	235435	9	64117147	64138118	+	GO:0005975|carbohydrate metabolic process	NA	NA	NA|(RefSeq) lactase-like	NA	NA	lactase-like
Ppan	0.111115782044904	0.389201559046911	0.551732906705197	483.0	431.0	429.0	426.0	401.0	416.0	ENSMUSG00000004100	235036	9	20888175	20892178	+	GO:0001560|regulation of cell growth by extracellular stimulus	NA	NA	K14859|ribosome biogenesis protein SSF1/2	NA	NA	peter pan homolog
Ppat	-0.196233247716136	0.102167984166769	0.200893900333191	412.0	390.0	476.0	484.0	497.0	482.0	ENSMUSG00000029246	231327	5	76913249	76951578	-	GO:0000082|G1/S transition of mitotic cell cycle;GO:0001822|kidney development;GO:0006164|purine nucleotide biosynthetic process;GO:0006189|'de novo' IMP biosynthetic process;GO:0006543|glutamine catabolic process;GO:0007595|lactation;GO:0009113|purine nucleobase biosynthetic process;GO:0009116|nucleoside metabolic process;GO:0009168|purine ribonucleoside monophosphate biosynthetic process;GO:001…	NA	NA	K00764|amidophosphoribosyltransferase [EC:2.4.2.14]	mmu00230|mmu00250|mmu01100	Purine metabolism|Alanine, aspartate and glutamate metabolism|Metabolic pathways	phosphoribosyl pyrophosphate amidotransferase
D3Ertd751e	-0.335063456303682	0.0240877261836786	0.0598395370725978	243.0	285.0	281.0	287.0	351.0	385.0	ENSMUSG00000025766	73852	3	41742611	41803320	+	GO:0008150|biological_process	NA	NA	NA|(RefSeq) DNA segment, Chr 3, ERATO Doi 751, expressed	NA	NA	DNA segment, Chr 3, ERATO Doi 751, expressed
Fam26f	6.37761596092465	1.37645077308558e-43	5.33397019550746e-42	1204.0	1099.0	1226.0	24.0	12.0	6.0	ENSMUSG00000046031	215900	10	34126067	34127984	-	GO:0006811|ion transport	NA	NA	NA|(RefSeq) calcium homeostasis modulator family member 6	NA	NA	calcium homeostasis modulator family member 6
Fam26d	-0.570038353252811	0.825848760182469	1	0.0	0.0	2.0	0.0	2.0	1.0	ENSMUSG00000039508	270711	10	34038784	34044310	-	GO:0006811|ion transport	NA	NA	NA|(RefSeq) calcium homeostasis modulator family member 4	NA	NA	calcium homeostasis modulator family member 4
Fam26e	0.0254105726955458	0.883315943243301	0.932621295995437	170.0	182.0	158.0	150.0	187.0	166.0	ENSMUSG00000049872	103511	10	34087815	34096519	-	GO:0006811|ion transport	NA	NA	NA|(RefSeq) calcium homeostasis modulator family member 5	NA	NA	calcium homeostasis modulator family member 5
5430425K12Rik	-0.734536488039968	0.0320869591348487	0.0768252559185529	24.0	32.0	32.0	41.0	58.0	48.0	ENSMUSG00000114554	NA	13	80940411	80948597	+	NA	NA	NA	NA	NA	NA	RIKEN cDNA 5430425K12 gene
Fam25c	0.36754193764469	0.762687934380701	0.855843410743049	3.0	4.0	2.0	2.0	2.0	3.0	ENSMUSG00000043681	69134	14	34351881	34355433	-	GO:0008150|biological_process	NA	NA	NA|(RefSeq) family with sequence similarity 25, member C	NA	NA	family with sequence similarity 25, member C
Ppcs	0.168665975732778	0.348449885106431	0.51100808761457	194.0	173.0	200.0	159.0	152.0	193.0	ENSMUSG00000028636	106564	4	119418530	119422420	-	GO:0015937|coenzyme A biosynthetic process	NA	NA	K01922|phosphopantothenateNA-cysteine ligase (ATP) [EC:6.3.2.51]	mmu00770|mmu01100	Pantothenate and CoA biosynthesis|Metabolic pathways	phosphopantothenoylcysteine synthetase
Fads2	-0.0750381237863935	0.49266340285043	0.649385316921182	655.0	615.0	622.0	608.0	661.0	727.0	ENSMUSG00000024665	56473	19	10064164	10101503	-	GO:0006629|lipid metabolic process;GO:0006631|fatty acid metabolic process;GO:0006633|fatty acid biosynthetic process;GO:0006636|unsaturated fatty acid biosynthetic process;GO:0055114|oxidation-reduction process	NA	NA	K10226|acyl-CoA 6-desaturase (Delta-6 desaturase) [EC:1.14.19.3]	mmu00592|mmu01040|mmu01212|mmu03320	alpha-Linolenic acid metabolism|Biosynthesis of unsaturated fatty acids|Fatty acid metabolism|PPAR signaling pathway	fatty acid desaturase 2
Fads3	-0.504013630870721	4.39556613351437e-11	3.89049162673792e-10	2638.0	2525.0	2894.0	3733.0	4057.0	3639.0	ENSMUSG00000024664	60527	19	10041548	10059671	+	GO:0006629|lipid metabolic process;GO:0006631|fatty acid metabolic process;GO:0006633|fatty acid biosynthetic process;GO:0008150|biological_process;GO:0055114|oxidation-reduction process	NA	NA	K10225|fatty acid desaturase 3 (Delta-13 desaturase) [EC:1.14.19.-]	NA	NA	fatty acid desaturase 3
Fads6	-0.818949793700472	0.00301022869998602	0.00948484283228173	123.0	78.0	97.0	123.0	159.0	246.0	ENSMUSG00000044788	328035	11	115279622	115297663	-	GO:0006629|lipid metabolic process;GO:0006631|fatty acid metabolic process;GO:0006633|fatty acid biosynthetic process;GO:0008150|biological_process;GO:0055114|oxidation-reduction process	NA	NA	K12419|fatty acid desaturase 6 [EC:1.14.19.-]	NA	NA	fatty acid desaturase domain family, member 6
Fads1	-0.321858449082193	5.08791301251715e-05	0.000223342352927173	2401.0	2353.0	2291.0	2940.0	3031.0	2840.0	ENSMUSG00000010663	76267	19	10182888	10196870	+	GO:0006629|lipid metabolic process;GO:0006631|fatty acid metabolic process;GO:0006633|fatty acid biosynthetic process;GO:0006636|unsaturated fatty acid biosynthetic process;GO:0007568|aging;GO:0007584|response to nutrient;GO:0009267|cellular response to starvation;GO:0009744|response to sucrose;GO:0010033|response to organic substance;GO:0014070|response to organic cyclic compound;GO:0019369|arac…	NA	NA	K10224|acyl-CoA (8-3)-desaturase (Delta-5 desaturase) [EC:1.14.19.44]	mmu01040|mmu01212	Biosynthesis of unsaturated fatty acids|Fatty acid metabolism	fatty acid desaturase 1
Fam24a	1.15194685240688	0.387416584430608	0.550058473742729	7.0	1.0	3.0	1.0	2.0	2.0	ENSMUSG00000030859	68223	7	131333864	131336927	+	GO:0008150|biological_process	NA	NA	NA|(RefSeq) family with sequence similarity 24, member A	NA	NA	family with sequence similarity 24, member A
Fam24b	0.474746368734018	0.757944857694491	0.852939268583518	1.0	4.0	2.0	3.0	2.0	0.0	ENSMUSG00000030858	69318	7	131325944	131329516	-	GO:0008150|biological_process	NA	NA	NA|(RefSeq) family with sequence similarity 24 member B	NA	NA	family with sequence similarity 24 member B
E330034G19Rik	2.40764887182852	0.545270980078047	1	0.0	0.0	3.0	0.0	0.0	0.0	ENSMUSG00000038925	105418	14	24293214	24309966	+	GO:0032436|positive regulation of proteasomal ubiquitin-dependent protein catabolic process	NA	NA	NA|(RefSeq) RIKEN cDNA E330034G19 gene	NA	NA	RIKEN cDNA E330034G19 gene
Spcs3	0.603345036214686	2.27815599466619e-09	1.71065938183947e-08	2028.0	1914.0	2065.0	1208.0	1254.0	1493.0	ENSMUSG00000054408	76687	8	54520433	54529998	-	GO:0006465|signal peptide processing;GO:0006508|proteolysis	NA	NA	K12948|signal peptidase complex subunit 3 [EC:3.4.-.-]	mmu03060	Protein export	signal peptidase complex subunit 3 homolog (S. cerevisiae)
Spcs1	0.242577310083572	0.0131506997032142	0.0353553725211654	1865.0	1849.0	1802.0	1592.0	1457.0	1607.0	ENSMUSG00000021917	69019	14	30999826	31001672	-	GO:0006465|signal peptide processing;GO:0006508|proteolysis	NA	NA	K12946|signal peptidase complex subunit 1 [EC:3.4.-.-]	mmu03060	Protein export	signal peptidase complex subunit 1 homolog (S. cerevisiae)
Spcs2	0.224507746074191	0.0044965616936597	0.0136318801358078	2735.0	3007.0	2954.0	2402.0	2470.0	2571.0	ENSMUSG00000035227	66624	7	99837569	99863462	-	GO:0006465|signal peptide processing;GO:0006508|proteolysis	NA	NA	K12947|signal peptidase complex subunit 2 [EC:3.4.-.-]	mmu03060	Protein export	signal peptidase complex subunit 2 homolog (S. cerevisiae)
Nupl1	1.87856620815924	0.641605723238394	1	2.0	0.0	0.0	0.0	0.0	0.0	ENSMUSG00000063895	NA	14	60184612	60251431	-	GO:0006913|nucleocytoplasmic transport;GO:0015031|protein transport;GO:0042306|regulation of protein import into nucleus;GO:0051028|mRNA transport;GO:0051260|protein homooligomerization;GO:0051290|protein heterotetramerization;GO:0051291|protein heterooligomerization;GO:0070208|protein heterotrimerization	NA	NA	NA	NA	NA	nucleoporin like 1
Nupl2	0.671613246878249	0.000927316033349477	0.0032774594361986	184.0	249.0	177.0	127.0	140.0	117.0	ENSMUSG00000048439	231042	5	24164963	24184013	+	GO:0006611|protein export from nucleus	NA	NA	K14321|nucleoporin-like protein 2	mmu03013	RNA transport	nucleoporin like 2
Lrsam1	-0.155623905006199	0.24774998322122	0.398762042308257	336.0	379.0	364.0	373.0	472.0	361.0	ENSMUSG00000026792	227738	2	32925216	32961614	-	GO:0000209|protein polyubiquitination;GO:0006914|autophagy;GO:0015031|protein transport;GO:0016567|protein ubiquitination;GO:0030163|protein catabolic process;GO:0045806|negative regulation of endocytosis;GO:0046755|viral budding;GO:0051865|protein autoubiquitination;GO:0070086|ubiquitin-dependent endocytosis;GO:1904417|positive regulation of xenophagy;GO:2000786|positive regulation of autophagos…	NA	NA	K10641|E3 ubiquitin-protein ligase LRSAM1 [EC:2.3.2.27]	NA	NA	leucine rich repeat and sterile alpha motif containing 1
Angptl8	-0.261340801448695	0.416759315041246	0.578870104116698	48.0	42.0	56.0	51.0	81.0	44.0	ENSMUSG00000047822	624219	9	21835510	21837347	+	GO:0006629|lipid metabolic process;GO:0010469|regulation of signaling receptor activity;GO:0010954|positive regulation of protein processing;GO:0019216|regulation of lipid metabolic process;GO:0044255|cellular lipid metabolic process;GO:0045444|fat cell differentiation;GO:0048469|cell maturation;GO:0050746|regulation of lipoprotein metabolic process;GO:0051005|negative regulation of lipoprotein l…	NA	NA	K22289|angiopoietin-like 8	mmu04979	Cholesterol metabolism	angiopoietin-like 8
Angptl6	-0.372315666528164	0.466118912657974	0.624539771243576	12.0	26.0	15.0	16.0	23.0	30.0	ENSMUSG00000038742	70726	9	20873808	20879727	-	GO:0001525|angiogenesis;GO:0007275|multicellular organism development;GO:0030154|cell differentiation	NA	NA	NA|(RefSeq) angiopoietin-like 6	NA	NA	angiopoietin-like 6
Angptl7	-1.34788052083541	0.000402621227162906	0.00151928095377896	23.0	22.0	18.0	54.0	41.0	65.0	ENSMUSG00000028989	654812	4	148495183	148500460	-	NA	NA	GO:0005575|cellular_component;GO:0005576|extracellular region	NA|(RefSeq) angiopoietin-like 7	NA	NA	angiopoietin-like 7
Angptl1	-1.00452165649448	0.144693470161671	0.264490223311834	3.0	9.0	9.0	16.0	16.0	10.0	ENSMUSG00000033544	72713	1	156838562	156861078	+	GO:0007169|transmembrane receptor protein tyrosine kinase signaling pathway	NA	NA	NA|(RefSeq) angiopoietin-like 1	NA	NA	angiopoietin-like 1
Angptl4	-0.918216478753011	2.52363983893156e-11	2.27671226738984e-10	1083.0	1147.0	916.0	1741.0	2504.0	1748.0	ENSMUSG00000002289	57875	17	33773750	33781575	-	GO:0001525|angiogenesis;GO:0001666|response to hypoxia;GO:0009267|cellular response to starvation;GO:0043066|negative regulation of apoptotic process;GO:0045834|positive regulation of lipid metabolic process;GO:0051005|negative regulation of lipoprotein lipase activity;GO:0051260|protein homooligomerization;GO:0070328|triglyceride homeostasis;GO:2000352|negative regulation of endothelial cell apo…	NA	NA	K08767|angiopoietin-like 4	mmu03320|mmu04979	PPAR signaling pathway|Cholesterol metabolism	angiopoietin-like 4
Angptl2	-0.981509006894036	2.79045921642359e-17	3.81944105247978e-16	1086.0	862.0	1098.0	1738.0	2347.0	1955.0	ENSMUSG00000004105	26360	2	33216069	33247717	+	NA	NA	GO:0005576|extracellular region;GO:0005615|extracellular space	NA|(RefSeq) angiopoietin-like 2	NA	NA	angiopoietin-like 2
Angptl3	1.17732136429168	0.242770671271041	0.392574088464369	8.0	7.0	5.0	2.0	6.0	1.0	ENSMUSG00000028553	30924	4	99030954	99046111	+	GO:0001525|angiogenesis;GO:0006071|glycerol metabolic process;GO:0006629|lipid metabolic process;GO:0006631|fatty acid metabolic process;GO:0006641|triglyceride metabolic process;GO:0006644|phospholipid metabolic process;GO:0007155|cell adhesion;GO:0007160|cell-matrix adhesion;GO:0007165|signal transduction;GO:0008203|cholesterol metabolic process;GO:0009395|phospholipid catabolic process;GO:0009…	NA	NA	K22288|angiopoietin-like 3	mmu04979	Cholesterol metabolism	angiopoietin-like 3
Ppig	0.13008525557245	0.110738966636967	0.213975220381337	1704.0	1796.0	1709.0	1527.0	1604.0	1633.0	ENSMUSG00000042133	228005	2	69722545	69754012	+	GO:0000413|protein peptidyl-prolyl isomerization;GO:0006457|protein folding	NA	NA	K09566|peptidyl-prolyl isomerase G (cyclophilin G) [EC:5.2.1.8]	NA	NA	peptidyl-prolyl isomerase G (cyclophilin G)
Ppih	0.509580928068277	0.0128621641004984	0.0346733731499714	124.0	129.0	144.0	93.0	102.0	84.0	ENSMUSG00000060288	66101	4	119300010	119320546	-	GO:0000413|protein peptidyl-prolyl isomerization;GO:0006397|mRNA processing;GO:0006457|protein folding;GO:0008380|RNA splicing;GO:0045070|positive regulation of viral genome replication	NA	NA	K09567|peptidyl-prolyl isomerase H (cyclophilin H) [EC:5.2.1.8]	mmu03040	Spliceosome	peptidyl prolyl isomerase H
Ppie	-0.14637266203	0.254474807296084	0.406652036749553	329.0	313.0	313.0	336.0	352.0	370.0	ENSMUSG00000028651	56031	4	123127115	123139951	-	GO:0000398|mRNA splicing, via spliceosome;GO:0000413|protein peptidyl-prolyl isomerization;GO:0006355|regulation of transcription, DNA-templated;GO:0006397|mRNA processing;GO:0006457|protein folding;GO:0008380|RNA splicing;GO:0045070|positive regulation of viral genome replication	NA	NA	K09564|peptidyl-prolyl isomerase E (cyclophilin E) [EC:5.2.1.8]	mmu03040	Spliceosome	peptidylprolyl isomerase E (cyclophilin E)
Ppif	0.520703961779108	0.00190437240416885	0.0062980429010688	278.0	298.0	336.0	192.0	190.0	253.0	ENSMUSG00000021868	105675	14	25694154	25700468	+	GO:0000413|protein peptidyl-prolyl isomerization;GO:0002931|response to ischemia;GO:0006457|protein folding;GO:0006915|apoptotic process;GO:0006979|response to oxidative stress;GO:0008637|apoptotic mitochondrial changes;GO:0010849|regulation of proton-transporting ATPase activity, rotational mechanism;GO:0010939|regulation of necrotic cell death;GO:0012501|programmed cell death;GO:0032780|negativ…	NA	NA	K09565|peptidyl-prolyl isomerase F (cyclophilin D) [EC:5.2.1.8]	mmu04020|mmu04022|mmu05012|mmu05016|mmu05145	Calcium signaling pathway|cGMP-PKG signaling pathway|Parkinson disease|Huntington disease|Toxoplasmosis	peptidylprolyl isomerase F (cyclophilin F)
Ppic	0.432249610517607	0.000118108247203322	0.000488708956316606	2783.0	2524.0	2800.0	2124.0	1773.0	2089.0	ENSMUSG00000024538	19038	18	53406341	53418007	-	GO:0000413|protein peptidyl-prolyl isomerization;GO:0006457|protein folding	NA	NA	K09563|peptidyl-prolyl isomerase C (cyclophilin C) [EC:5.2.1.8]	NA	NA	peptidylprolyl isomerase C
Ppid	-0.112351595091566	0.286777513099603	0.445623357323305	1119.0	1251.0	1185.0	1072.0	1378.0	1408.0	ENSMUSG00000027804	67738	3	79591342	79603650	+	GO:0000122|negative regulation of transcription by RNA polymerase II;GO:0000413|protein peptidyl-prolyl isomerization;GO:0006457|protein folding;GO:0006915|apoptotic process;GO:0015031|protein transport;GO:0034389|lipid droplet organization;GO:0043065|positive regulation of apoptotic process;GO:0045070|positive regulation of viral genome replication;GO:0050714|positive regulation of protein secre…	NA	NA	K05864|peptidyl-prolyl isomerase D [EC:5.2.1.8]	mmu04217|mmu04218	Necroptosis|Cellular senescence	peptidylprolyl isomerase D (cyclophilin D)
Ppia	0.251964505193023	0.0603178565536624	0.130456424190674	359.0	388.0	347.0	287.0	304.0	329.0	ENSMUSG00000071866	268373	11	6415443	6419817	+	GO:0000413|protein peptidyl-prolyl isomerization;GO:0006457|protein folding;GO:0030182|neuron differentiation;GO:0034389|lipid droplet organization;GO:0045069|regulation of viral genome replication;GO:0045070|positive regulation of viral genome replication;GO:0050714|positive regulation of protein secretion	NA	NA	K03767|peptidyl-prolyl cis-trans isomerase A (cyclophilin A) [EC:5.2.1.8]	mmu04217	Necroptosis	peptidylprolyl isomerase A
Ppib	0.470444339540405	6.05820064182059e-08	3.90957846771828e-07	1168.0	1268.0	1236.0	845.0	938.0	871.0	ENSMUSG00000032383	19035	9	66060222	66066623	+	GO:0000413|protein peptidyl-prolyl isomerization;GO:0006457|protein folding;GO:0040018|positive regulation of multicellular organism growth;GO:0044794|positive regulation by host of viral process;GO:0044829|positive regulation by host of viral genome replication;GO:0050821|protein stabilization;GO:0060348|bone development;GO:0061077|chaperone-mediated protein folding	NA	NA	K03768|peptidyl-prolyl cis-trans isomerase B (cyclophilin B) [EC:5.2.1.8]	NA	NA	peptidylprolyl isomerase B
1700001G17Rik	-0.921635424283675	0.253608396081957	0.405538988670444	3.0	3.0	10.0	10.0	8.0	12.0	ENSMUSG00000103746	67503	1	33669824	33670712	+	NA	NA	NA	NA|(RefSeq) RIKEN cDNA 1700001G17 gene	NA	NA	RIKEN cDNA 1700001G17 gene
AA467197	6.24275214204852	2.69176762571556e-130	4.46216562454557e-128	1044.0	1226.0	980.0	15.0	12.0	16.0	ENSMUSG00000033213	433470	2	122636986	122641191	+	GO:0009617|response to bacterium;GO:0022900|electron transport chain;GO:1902600|proton transmembrane transport	NA	NA	NA|(RefSeq) expressed sequence AA467197	NA	NA	expressed sequence AA467197
Tnk2os	0.378106324824609	0.539950481218711	0.691174735011972	15.0	16.0	13.0	13.0	16.0	5.0	ENSMUSG00000075265	675921	16	32665223	32668197	-	NA	NA	NA	NA|(RefSeq) tyrosine kinase, non-receptor 2, opposite strand	NA	NA	tyrosine kinase, non-receptor 2, opposite strand
Tbx15	-0.474010687977765	0.544769639057181	0.694933978725949	3.0	7.0	8.0	8.0	10.0	7.0	ENSMUSG00000027868	21384	3	99240381	99354259	+	GO:0000122|negative regulation of transcription by RNA polymerase II;GO:0006355|regulation of transcription, DNA-templated;GO:0048701|embryonic cranial skeleton morphogenesis;GO:0048704|embryonic skeletal system morphogenesis	NA	NA	K10182|T-box protein 15	NA	NA	T-box 15
Ldb1	-0.236258806204386	0.000522035526097865	0.00192544963589032	3612.0	3772.0	3607.0	4066.0	4543.0	4362.0	ENSMUSG00000025223	16825	19	46032593	46045214	-	GO:0000972|transcription-dependent tethering of RNA polymerase II gene DNA at nuclear periphery;GO:0001702|gastrulation with mouth forming second;GO:0001942|hair follicle development;GO:0006357|regulation of transcription by RNA polymerase II;GO:0006366|transcription by RNA polymerase II;GO:0007275|multicellular organism development;GO:0009948|anterior/posterior axis specification;GO:0010669|epit…	NA	NA	K15617|LIM domain-binding protein 1	mmu05202	Transcriptional misregulation in cancer	LIM domain binding 1
Tbx10	3.66279378402486	0.143052080214315	1	4.0	0.0	3.0	0.0	0.0	0.0	ENSMUSG00000037477	109575	19	3992752	3999511	+	GO:0006355|regulation of transcription, DNA-templated	NA	NA	K10181|T-box protein 10	NA	NA	T-box 10
Ldb2	-0.385742735957242	5.21554836085028e-05	0.000228441018205242	1043.0	1153.0	1140.0	1336.0	1439.0	1587.0	ENSMUSG00000039706	16826	5	44472132	44799680	-	GO:0001942|hair follicle development;GO:0006357|regulation of transcription by RNA polymerase II;GO:0010669|epithelial structure maintenance;GO:0030334|regulation of cell migration;GO:0035019|somatic stem cell population maintenance;GO:0043549|regulation of kinase activity;GO:0044089|positive regulation of cellular component biogenesis;GO:0045944|positive regulation of transcription by RNA polyme…	NA	NA	NA|(RefSeq) LIM domain binding 2	NA	NA	LIM domain binding 2
Ldb3	-1.89137937362697	1.88392919331089e-13	2.01845932556213e-12	116.0	65.0	67.0	216.0	367.0	347.0	ENSMUSG00000021798	24131	14	34526603	34588682	-	GO:0045214|sarcomere organization	NA	NA	K19867|LIM domain-binding protein 3	NA	NA	LIM domain binding 3
4930527E20Rik	0.468333953263	0.651946293277319	0.778180831381645	4.0	3.0	7.0	5.0	3.0	2.0	ENSMUSG00000085491	NA	2	30803793	30807429	+	NA	NA	NA	NA	NA	NA	RIKEN cDNA 4930527E20 gene
Ldah	-0.0419691196073739	0.698785578617878	0.812227226332345	685.0	698.0	745.0	690.0	697.0	803.0	ENSMUSG00000037669	68832	12	8208107	8285759	+	NA	NA	NA	NA|(RefSeq) lipid droplet associated hydrolase	NA	NA	lipid droplet associated hydrolase
Tbx19	-0.742399212061714	0.571826620042786	0.716909306947452	4.0	3.0	1.0	11.0	1.0	1.0	ENSMUSG00000026572	83993	1	165137855	165160773	-	GO:0006355|regulation of transcription, DNA-templated;GO:0021983|pituitary gland development;GO:0042127|regulation of cell population proliferation;GO:0045165|cell fate commitment;GO:0045595|regulation of cell differentiation;GO:0045944|positive regulation of transcription by RNA polymerase II	NA	NA	K10184|T-box protein 19	NA	NA	T-box 19
Tbx18	-1.38877869246669	0.0881205838247174	0.177873030312855	11.0	4.0	1.0	15.0	10.0	17.0	ENSMUSG00000032419	76365	9	87702800	87731260	-	GO:0006355|regulation of transcription, DNA-templated;GO:0072001|renal system development	NA	NA	K10183|T-box protein 18	NA	NA	T-box18
Tbx20	-2.56031254460369	3.43364494400293e-07	2.03083593801521e-06	9.0	6.0	13.0	28.0	75.0	64.0	ENSMUSG00000031965	57246	9	24718138	24774303	-	GO:0000122|negative regulation of transcription by RNA polymerase II;GO:0001569|branching involved in blood vessel morphogenesis;GO:0001764|neuron migration;GO:0001947|heart looping;GO:0003143|embryonic heart tube morphogenesis;GO:0003148|outflow tract septum morphogenesis;GO:0003151|outflow tract morphogenesis;GO:0003175|tricuspid valve development;GO:0003176|aortic valve development;GO:0003180|…	NA	NA	K10185|T-box protein 20	NA	NA	T-box 20
Tbx21	2.58406686903673	9.75911663501248e-35	2.8939114682532e-33	448.0	474.0	430.0	96.0	79.0	50.0	ENSMUSG00000001444	57765	11	97098071	97115331	-	GO:0000122|negative regulation of transcription by RNA polymerase II;GO:0006355|regulation of transcription, DNA-templated;GO:0009615|response to virus;GO:0010628|positive regulation of gene expression;GO:0030217|T cell differentiation;GO:0032703|negative regulation of interleukin-2 production;GO:0043161|proteasome-mediated ubiquitin-dependent protein catabolic process;GO:0045580|regulation of T …	NA	NA	K10166|T-box protein 21	mmu04658|mmu04659|mmu05321	Th1 and Th2 cell differentiation|Th17 cell differentiation|Inflammatory bowel disease (IBD)	T-box 21
Nupr1	0.0668528364682982	0.518883883503465	0.673350213814146	2091.0	1872.0	1928.0	1844.0	1740.0	2036.0	ENSMUSG00000030717	56312	7	126623249	126630861	-	GO:0002526|acute inflammatory response;GO:0006473|protein acetylation;GO:0008283|cell population proliferation;GO:0008584|male gonad development;GO:0009636|response to toxic substance;GO:0031401|positive regulation of protein modification process;GO:0035914|skeletal muscle cell differentiation;GO:0042771|intrinsic apoptotic signaling pathway in response to DNA damage by p53 class mediator;GO:0043…	NA	NA	K15626|nuclear protein, 1	mmu05202	Transcriptional misregulation in cancer	nuclear protein transcription regulator 1
Ppnr	1.99823210355736	0.243461928719737	0.393452014113388	2.0	3.0	3.0	1.0	1.0	0.0	ENSMUSG00000099746	NA	19	55841672	55845897	+	NA	NA	NA	NA	NA	NA	per-pentamer repeat gene
C920021L13Rik	-0.592206031336637	0.00171599678135622	0.00573785672611771	180.0	212.0	202.0	253.0	399.0	250.0	ENSMUSG00000080727	100042889	3	95871522	95889093	+	NA	NA	NA	NA|(RefSeq) RIKEN cDNA C920021L13 gene	NA	NA	RIKEN cDNA C920021L13 gene
Zfp512b	-0.11702290862418	0.232261527249373	0.380112088096104	1195.0	1408.0	1266.0	1278.0	1436.0	1490.0	ENSMUSG00000000823	269401	2	181582103	181592803	-	GO:0008150|biological_process	NA	NA	NA|(RefSeq) zinc finger protein 512B	NA	NA	zinc finger protein 512B
Gm16243	0.96252123941445	0.813522117387366	1	0.0	0.0	1.0	0.0	0.0	0.0	ENSMUSG00000090033	NA	13	95208112	95208936	+	NA	NA	NA	NA	NA	NA	predicted gene 16243
Gm16244	0.349940170339732	0.729050722648576	0.832727393671666	4.0	4.0	6.0	2.0	3.0	6.0	ENSMUSG00000090235	102637720	19	42779032	42781454	+	NA	NA	NA	NA|(RefSeq) uncharacterized LOC102637720	NA	NA	predicted gene 16244
Gm16242	2.42746039757176	0.473121586664587	1	1.0	0.0	2.0	0.0	0.0	0.0	ENSMUSG00000082069	NA	6	129795804	129813936	-	NA	NA	NA	NA	NA	NA	predicted gene 16242
Gm16240	0.0247746594186694	0.987888644099133	0.998842602760939	2.0	3.0	0.0	1.0	2.0	2.0	ENSMUSG00000089711	NA	10	76293165	76294860	+	NA	NA	NA	NA	NA	NA	predicted gene 16240
Phactr1	-0.797875371430624	2.11342538110604e-17	2.91784715282719e-16	1684.0	1769.0	1949.0	3268.0	3230.0	2878.0	ENSMUSG00000054728	218194	13	42680623	43138526	+	GO:0031032|actomyosin structure organization;GO:0031532|actin cytoskeleton reorganization;GO:0032515|negative regulation of phosphoprotein phosphatase activity;GO:0042325|regulation of phosphorylation;GO:0043149|stress fiber assembly;GO:0043666|regulation of phosphoprotein phosphatase activity;GO:0048870|cell motility	NA	NA	NA|(RefSeq) phosphatase and actin regulator 1	NA	NA	phosphatase and actin regulator 1
Phactr2	-0.783506172450179	4.59131390804514e-23	8.69835351578933e-22	2229.0	2159.0	2261.0	3704.0	4228.0	3534.0	ENSMUSG00000062866	215789	10	13207717	13474412	-	GO:0008150|biological_process;GO:0032515|negative regulation of phosphoprotein phosphatase activity	NA	NA	NA|(RefSeq) phosphatase and actin regulator 2	NA	NA	phosphatase and actin regulator 2
Phactr3	-0.648537265401195	0.360469736900659	0.523595782496996	10.0	21.0	3.0	26.0	12.0	15.0	ENSMUSG00000027525	74189	2	178118975	178338492	+	GO:0008150|biological_process;GO:0032515|negative regulation of phosphoprotein phosphatase activity;GO:0043666|regulation of phosphoprotein phosphatase activity	NA	NA	K17594|phosphatase and actin regulator 3	NA	NA	phosphatase and actin regulator 3
Slco4c1	-0.175296517304731	0.216378196135027	0.36042116510425	761.0	662.0	834.0	920.0	725.0	890.0	ENSMUSG00000040693	227394	1	96816270	96872171	-	GO:0006811|ion transport;GO:0007275|multicellular organism development;GO:0007283|spermatogenesis;GO:0015711|organic anion transport;GO:0030154|cell differentiation;GO:0055085|transmembrane transport	NA	NA	K14355|solute carrier organic anion transporter family, member 4C	NA	NA	solute carrier organic anion transporter family, member 4C1
Phactr4	-0.332473692739697	8.86681144280538e-05	0.000374023071127774	1161.0	1168.0	1302.0	1391.0	1689.0	1502.0	ENSMUSG00000066043	100169	4	132355923	132422489	-	GO:0001755|neural crest cell migration;GO:0001843|neural tube closure;GO:0007266|Rho protein signal transduction;GO:0007275|multicellular organism development;GO:0007399|nervous system development;GO:0030036|actin cytoskeleton organization;GO:0032515|negative regulation of phosphoprotein phosphatase activity;GO:0043085|positive regulation of catalytic activity;GO:0043666|regulation of phosphoprot…	NA	NA	K17585|phosphatase and actin regulator 4	NA	NA	phosphatase and actin regulator 4
Gm16248	0.96252123941445	0.813522117387366	1	1.0	0.0	0.0	0.0	0.0	0.0	ENSMUSG00000086137	NA	13	54399092	54399334	-	NA	NA	NA	NA	NA	NA	predicted gene 16248
Gm31881	1.47998325605789	0.593186100748187	1	0.0	2.0	1.0	0.0	1.0	0.0	ENSMUSG00000105698	NA	3	152106439	152107383	+	NA	NA	NA	NA	NA	NA	predicted gene, 31881
Gm16246	-1.92815603700238	0.447911277682903	1	0.0	0.0	1.0	2.0	0.0	2.0	ENSMUSG00000086372	NA	12	57441190	57450120	-	NA	NA	NA	NA	NA	NA	predicted gene 16246
Gm16233	3.20153314634957	0.329020659463656	1	5.0	0.0	0.0	0.0	0.0	0.0	ENSMUSG00000085773	NA	3	144947561	144954878	+	NA	NA	NA	NA	NA	NA	predicted gene 16233
Gm16230	-0.460523054510494	0.622213463404945	0.754971984775467	1.0	6.0	11.0	3.0	13.0	9.0	ENSMUSG00000087163	102632898	10	127671604	127676724	-	NA	NA	NA	NA|(RefSeq) predicted gene 16230	NA	NA	predicted gene 16230
Rps13-ps5	-0.961032112228038	0.813805320239463	1	0.0	0.0	0.0	0.0	0.0	1.0	ENSMUSG00000082626	NA	11	61205720	61206175	-	NA	NA	NA	NA	NA	NA	ribosomal protein S13, pseudogene 5
Gm16231	1.82423630805654	0.651666662338353	1	0.0	0.0	2.0	0.0	0.0	0.0	ENSMUSG00000090163	NA	3	152943313	152943944	+	NA	NA	NA	NA	NA	NA	predicted gene 16231
Rps13-ps6	-0.829868477090854	0.812539648272426	1	0.0	0.0	1.0	0.0	2.0	0.0	ENSMUSG00000082987	NA	2	143855649	143856076	+	NA	NA	NA	NA	NA	NA	ribosomal protein S13, pseudogene 6
Pgrmc1	-0.96805885023216	6.37983170050367e-13	6.49714003936533e-12	2957.0	2578.0	2681.0	4354.0	5065.0	6700.0	ENSMUSG00000006373	53328	X	36598206	36606079	+	GO:0007613|memory;GO:0008306|associative learning;GO:0099563|modification of synaptic structure;GO:1903078|positive regulation of protein localization to plasma membrane;GO:1905809|negative regulation of synapse organization	NA	NA	K17278|membrane-associated progesterone receptor component	NA	NA	progesterone receptor membrane component 1
Pgrmc2	-0.415420737394674	0.000116061889191256	0.000480908411193278	1350.0	1093.0	1203.0	1431.0	1691.0	1755.0	ENSMUSG00000049940	70804	3	41066326	41083046	-	GO:0008150|biological_process	NA	NA	K17278|membrane-associated progesterone receptor component	NA	NA	progesterone receptor membrane component 2
Rps13-ps4	-0.249229733939995	0.651688494400618	0.778017306818562	14.0	11.0	12.0	15.0	15.0	14.0	ENSMUSG00000081378	NA	8	119602170	119602625	-	NA	NA	NA	NA	NA	NA	ribosomal protein S13, pseudogene 4
Rps13-ps1	0.539270068978886	6.64523346592947e-09	4.74509028014366e-08	1895.0	2003.0	1828.0	1336.0	1305.0	1299.0	ENSMUSG00000066362	NA	8	87047689	87048226	+	NA	NA	NA	NA	NA	NA	ribosomal protein S13, pseudogene 1
Rps13-ps2	0.365958735622545	0.00337628291331231	0.0105147096443155	607.0	620.0	592.0	508.0	448.0	453.0	ENSMUSG00000069972	NA	7	88530446	88530898	-	NA	NA	NA	NA	NA	NA	ribosomal protein S13, pseudogene 2
Gm16238	0.747312449054499	0.0594776166962552	0.128872668435718	29.0	43.0	45.0	17.0	28.0	25.0	ENSMUSG00000089988	NA	3	127691935	127692520	-	NA	NA	NA	NA	NA	NA	predicted gene 16238
Gm16239	0.819018883085715	0.568864567757267	0.714929245916275	2.0	2.0	5.0	2.0	0.0	3.0	ENSMUSG00000089994	NA	10	99179184	99184610	-	NA	NA	NA	NA	NA	NA	predicted gene 16239
Gm16237	2.42545661338786	0.473713766354335	1	0.0	1.0	2.0	0.0	0.0	0.0	ENSMUSG00000086694	NA	8	125224400	125227323	-	NA	NA	NA	NA	NA	NA	predicted gene 16237
Gm16234	1.41452208872859	0.295785762072279	0.455918656900098	2.0	6.0	5.0	0.0	4.0	1.0	ENSMUSG00000085572	NA	10	14664220	14668318	+	NA	NA	NA	NA	NA	NA	predicted gene 16234
Gm16235	1.10718717048805	0.0539118506341446	0.118709508946376	25.0	21.0	31.0	4.0	12.0	20.0	ENSMUSG00000087429	NA	10	88444236	88449887	-	NA	NA	NA	NA	NA	NA	predicted gene 16235
Ppox	-0.0667886321035871	0.444063323641608	0.604415303834464	1186.0	1299.0	1204.0	1186.0	1390.0	1298.0	ENSMUSG00000062729	19044	1	171275990	171281186	-	GO:0006779|porphyrin-containing compound biosynthetic process;GO:0006782|protoporphyrinogen IX biosynthetic process;GO:0006783|heme biosynthetic process;GO:0042493|response to drug;GO:0046501|protoporphyrinogen IX metabolic process;GO:0055114|oxidation-reduction process	NA	NA	K00231|protoporphyrinogen/coproporphyrinogen III oxidase [EC:1.3.3.4 1.3.3.15]	mmu00860|mmu01100	Porphyrin and chlorophyll metabolism|Metabolic pathways	protoporphyrinogen oxidase
Gm31897	4.80356241278604	0.000897135247102296	0.00317784767526026	9.0	11.0	10.0	0.0	1.0	0.0	ENSMUSG00000108760	NA	7	127287729	127290619	+	NA	NA	NA	NA	NA	NA	predicted gene, 31897
Gm16265	-0.961032112228038	0.813805320239463	1	0.0	0.0	0.0	0.0	1.0	0.0	ENSMUSG00000086473	NA	X	12670635	12670742	+	NA	NA	NA	NA	NA	NA	predicted gene 16265
Gm16263	-1.46588486436029	0.288368934704852	0.447576479767506	0.0	2.0	2.0	4.0	4.0	3.0	ENSMUSG00000086709	NA	13	118695292	118715396	-	NA	NA	NA	NA	NA	NA	predicted gene 16263
Gm16262	0.96252123941445	0.813522117387366	1	0.0	1.0	0.0	0.0	0.0	0.0	ENSMUSG00000089709	NA	9	94695704	94702319	-	NA	NA	NA	NA	NA	NA	predicted gene 16262
Gm16267	0.420298526622285	0.544075412612471	0.694488218516245	8.0	10.0	13.0	10.0	7.0	6.0	ENSMUSG00000084979	NA	12	33111962	33138945	+	NA	NA	NA	NA	NA	NA	predicted gene 16267
Gm16268	2.44559416798167	0.467778925613109	1	2.0	0.0	1.0	0.0	0.0	0.0	ENSMUSG00000089959	NA	10	86839094	86874954	+	NA	NA	NA	NA	NA	NA	predicted gene 16268
Gm16254	1.87856620815924	0.641605723238394	1	2.0	0.0	0.0	0.0	0.0	0.0	ENSMUSG00000087350	NA	10	7606084	7606813	-	NA	NA	NA	NA	NA	NA	predicted gene 16254
Gm16253	-1.28517767111522	0.0604294463445268	0.130638590263557	4.0	6.0	10.0	14.0	25.0	10.0	ENSMUSG00000087610	NA	3	96576984	96580663	+	GO:0008150|biological_process	NA	NA	NA	NA	NA	predicted gene 16253
Gm16251	1.84868069445999	0.639141851299825	1	0.0	1.0	1.0	0.0	0.0	0.0	ENSMUSG00000090075	NA	7	19920729	19927607	+	NA	NA	NA	NA	NA	NA	predicted gene 16251
5430427N15Rik	-0.25367705529421	0.775464916025645	0.864399860399167	6.0	4.0	5.0	6.0	9.0	3.0	ENSMUSG00000104684	NA	5	103354306	103356698	-	NA	NA	NA	NA	NA	NA	RIKEN cDNA 5430427N15 gene
Ppt2	1.0863450114186	2.8310871978317e-15	3.43748130719432e-14	530.0	507.0	516.0	195.0	278.0	262.0	ENSMUSG00000015474	54397	17	34616662	34628510	-	GO:0098734|macromolecule depalmitoylation	NA	NA	K01074|palmitoyl-protein thioesterase [EC:3.1.2.22]	mmu00062|mmu01100|mmu01212|mmu04142	Fatty acid elongation|Metabolic pathways|Fatty acid metabolism|Lysosome	palmitoyl-protein thioesterase 2
1600017P15Rik	0.990755203759573	0.6511924777303	1	0.0	2.0	2.0	1.0	1.0	0.0	ENSMUSG00000065361	NA	3	30595346	30595757	-	NA	NA	NA	NA	NA	NA	RIKEN cDNA 1600017P15 gene
1600017P15Rik	0.990755203759573	0.6511924777303	1	0.0	2.0	2.0	1.0	1.0	0.0	ENSMUSG00000102505	NA	3	30594844	30595733	-	NA	NA	NA	NA	NA	NA	RIKEN cDNA 1600017P15 gene
Ppt1	1.38884842292789	1.4038497530597e-70	9.360697613209e-69	4281.0	4290.0	4081.0	1467.0	1775.0	1606.0	ENSMUSG00000028657	19063	4	122836242	122859175	+	GO:0002084|protein depalmitoylation;GO:0006898|receptor-mediated endocytosis;GO:0006907|pinocytosis;GO:0007040|lysosome organization;GO:0007042|lysosomal lumen acidification;GO:0007269|neurotransmitter secretion;GO:0007399|nervous system development;GO:0007420|brain development;GO:0007601|visual perception;GO:0007625|grooming behavior;GO:0008306|associative learning;GO:0008344|adult locomotory be…	NA	NA	K01074|palmitoyl-protein thioesterase [EC:3.1.2.22]	mmu00062|mmu01100|mmu01212|mmu04142	Fatty acid elongation|Metabolic pathways|Fatty acid metabolism|Lysosome	palmitoyl-protein thioesterase 1
Gm16200	1.26245336971087	0.243604053718097	0.393601757567665	6.0	3.0	8.0	3.0	1.0	3.0	ENSMUSG00000081520	NA	9	90221295	90221625	-	NA	NA	NA	NA	NA	NA	predicted gene 16200
Gm16208	-0.968991585601772	0.611918932177066	0.747320005627686	1.0	0.0	2.0	0.0	4.0	2.0	ENSMUSG00000085464	102637442	8	107029675	107031188	-	NA	NA	NA	NA|(RefSeq) predicted gene 16208	NA	NA	predicted gene 16208
Gm16206	0.963769484387874	0.0606568497599976	0.131024116931839	26.0	23.0	19.0	12.0	14.0	9.0	ENSMUSG00000085174	102632669	3	53452619	53457797	+	NA	NA	NA	NA|(RefSeq) predicted gene 16206	NA	NA	predicted gene 16206
Gm16201	-0.561662068392402	0.0950732075359303	0.189345280918588	35.0	39.0	27.0	43.0	59.0	48.0	ENSMUSG00000086742	102635948	7	139950396	139978977	+	NA	NA	NA	NA|(RefSeq) uncharacterized LOC102635948	NA	NA	predicted gene 16201
Gm16202	-0.961032112228038	0.813805320239463	1	0.0	0.0	0.0	0.0	0.0	1.0	ENSMUSG00000083731	NA	9	86316141	86316684	-	NA	NA	NA	NA	NA	NA	predicted gene 16202
Abraxas1	0.0148634771594285	0.941416301258772	0.967162841012298	133.0	175.0	149.0	126.0	187.0	142.0	ENSMUSG00000035234	70681	5	100805192	100820965	-	GO:0006281|DNA repair;GO:0006302|double-strand break repair;GO:0006325|chromatin organization;GO:0006974|cellular response to DNA damage stimulus;GO:0010212|response to ionizing radiation;GO:0045739|positive regulation of DNA repair;GO:0072425|signal transduction involved in G2 DNA damage checkpoint	NA	NA	K20774|BRCA1-A complex subunit Abraxas	mmu03440	Homologous recombination	BRCA1 A complex subunit
Csf2ra	1.99232514086388	3.9987825325372e-95	3.92818674214797e-93	2948.0	3495.0	3207.0	807.0	803.0	815.0	ENSMUSG00000059326	12982	19	61224402	61228418	-	GO:0019221|cytokine-mediated signaling pathway	NA	NA	K05066|granulocyte-macrophage colony-stimulating factor receptor alpha	mmu04060|mmu04630|mmu04640|mmu05200	Cytokine-cytokine receptor interaction|Jak-STAT signaling pathway|Hematopoietic cell lineage|Pathways in cancer	colony stimulating factor 2 receptor, alpha, low-affinity (granulocyte-macrophage)
Csf2rb	3.10785286856261	0	0	5335.0	5104.0	5549.0	612.0	662.0	582.0	ENSMUSG00000071713	12983	15	78325752	78353847	+	GO:0001558|regulation of cell growth;GO:0019221|cytokine-mediated signaling pathway	NA	NA	K04738|cytokine receptor common subunit beta	mmu04060|mmu04210|mmu04630|mmu05200	Cytokine-cytokine receptor interaction|Apoptosis|Jak-STAT signaling pathway|Pathways in cancer	colony stimulating factor 2 receptor, beta, low-affinity (granulocyte-macrophage)
Gm16209	-0.446148819202889	0.330918109441193	0.493308323891258	17.0	25.0	17.0	34.0	23.0	23.0	ENSMUSG00000083734	NA	8	107037480	107038106	-	NA	NA	NA	NA	NA	NA	predicted gene 16209
Abraxas2	0.191783040682264	0.121403324754438	0.230422101074437	654.0	751.0	777.0	579.0	603.0	728.0	ENSMUSG00000030965	109359	7	132859225	132885111	+	GO:0000278|mitotic cell cycle;GO:0002931|response to ischemia;GO:0007059|chromosome segregation;GO:0008608|attachment of spindle microtubules to kinetochore;GO:0070536|protein K63-linked deubiquitination;GO:0090307|mitotic spindle assembly	NA	NA	K20799|BRISC complex subunit Abro1	NA	NA	BRISC complex subunit
Rplp2	0.1507489719062	0.144503870562936	0.264184107697622	5055.0	4971.0	4869.0	4838.0	4113.0	4426.0	ENSMUSG00000025508	67186	7	141447370	141451585	+	GO:0006414|translational elongation	NA	NA	K02943|large subunit ribosomal protein LP2	mmu03010	Ribosome	ribosomal protein, large P2
A530046M15Rik	3.15677511726565	0.269378906293121	1	1.0	0.0	4.0	0.0	0.0	0.0	ENSMUSG00000113338	328190	13	15807243	15827537	+	NA	NA	NA	NA|(RefSeq) RIKEN cDNA A530046M15 gene	NA	NA	RIKEN cDNA A530046M15 gene
Ldhd	0.0376272001118177	0.852611385255484	0.915468081028862	231.0	187.0	200.0	158.0	189.0	257.0	ENSMUSG00000031958	52815	8	111623785	111630374	-	GO:0006754|ATP biosynthetic process;GO:0055114|oxidation-reduction process	NA	NA	K00102|D-lactate dehydrogenase (cytochrome) [EC:1.1.2.4]	mmu00620	Pyruvate metabolism	lactate dehydrogenase D
Ldha	0.836319606729036	9.24830516933553e-22	1.62089789058156e-20	9533.0	8410.0	9237.0	4923.0	4875.0	5417.0	ENSMUSG00000063229	16828	7	46841475	46855627	+	GO:0001666|response to hypoxia;GO:0005975|carbohydrate metabolic process;GO:0006089|lactate metabolic process;GO:0007584|response to nutrient;GO:0009749|response to glucose;GO:0014070|response to organic cyclic compound;GO:0019244|lactate biosynthetic process from pyruvate;GO:0019661|glucose catabolic process to lactate via pyruvate;GO:0019674|NAD metabolic process;GO:0019752|carboxylic acid meta…	NA	NA	K00016|L-lactate dehydrogenase [EC:1.1.1.27]	mmu00010|mmu00270|mmu00620|mmu00640|mmu01100|mmu04066|mmu04922|mmu05230	Glycolysis / Gluconeogenesis|Cysteine and methionine metabolism|Pyruvate metabolism|Propanoate metabolism|Metabolic pathways|HIF-1 signaling pathway|Glucagon signaling pathway|Central carbon metabolism in cancer	lactate dehydrogenase A
Ldhb	-0.92577815144027	0.00134339685603711	0.00459738467422706	2489.0	1671.0	2049.0	2885.0	3784.0	5184.0	ENSMUSG00000030246	16832	6	142490249	142507957	-	GO:0005975|carbohydrate metabolic process;GO:0006089|lactate metabolic process;GO:0019244|lactate biosynthetic process from pyruvate;GO:0019674|NAD metabolic process;GO:0019752|carboxylic acid metabolic process;GO:0055114|oxidation-reduction process	NA	NA	K00016|L-lactate dehydrogenase [EC:1.1.1.27]	mmu00010|mmu00270|mmu00620|mmu00640|mmu01100|mmu04922	Glycolysis / Gluconeogenesis|Cysteine and methionine metabolism|Pyruvate metabolism|Propanoate metabolism|Metabolic pathways|Glucagon signaling pathway	lactate dehydrogenase B
Rplp0	0.485474566731658	3.19477354630901e-13	3.35366927545921e-12	19127.0	19613.0	19651.0	13918.0	14186.0	13597.0	ENSMUSG00000067274	11837	5	115559467	115563727	+	GO:0042254|ribosome biogenesis;GO:0071353|cellular response to interleukin-4	NA	NA	K02941|large subunit ribosomal protein LP0	mmu03010	Ribosome	ribosomal protein, large, P0
Ldhc	-1.85990390633471	0.63593699327684	1	0.0	0.0	0.0	1.0	1.0	0.0	ENSMUSG00000030851	16833	7	46861203	46878142	+	GO:0005975|carbohydrate metabolic process;GO:0006090|pyruvate metabolic process;GO:0006754|ATP biosynthetic process;GO:0019244|lactate biosynthetic process from pyruvate;GO:0019516|lactate oxidation;GO:0019752|carboxylic acid metabolic process;GO:0030317|flagellated sperm motility;GO:0055114|oxidation-reduction process	NA	NA	K00016|L-lactate dehydrogenase [EC:1.1.1.27]	mmu00010|mmu00270|mmu00620|mmu00640|mmu01100|mmu04922	Glycolysis / Gluconeogenesis|Cysteine and methionine metabolism|Pyruvate metabolism|Propanoate metabolism|Metabolic pathways|Glucagon signaling pathway	lactate dehydrogenase C
Rplp1	0.048864315315886	0.589855716518606	0.730651193308797	13769.0	13853.0	14090.0	14421.0	13501.0	12324.0	ENSMUSG00000007892	56040	9	61913284	61914542	-	GO:0006414|translational elongation;GO:0006417|regulation of translation;GO:0032147|activation of protein kinase activity	NA	NA	K02942|large subunit ribosomal protein LP1	mmu03010	Ribosome	ribosomal protein, large, P1
C79130	-1.55445352206419	0.0245888553846866	0.0609385970606161	3.0	3.0	17.0	20.0	24.0	23.0	ENSMUSG00000105741	NA	5	29276002	29280297	-	NA	NA	NA	NA	NA	NA	expressed sequence C79130
Gm16221	-0.870754937226219	0.4406245000408	0.601280707249464	3.0	4.0	1.0	2.0	9.0	4.0	ENSMUSG00000082234	NA	10	75945295	75945687	-	NA	NA	NA	NA	NA	NA	predicted gene 16221
Ttll6	-1.22134346313341	6.52310678973593e-09	4.66067291762306e-08	247.0	209.0	306.0	375.0	743.0	674.0	ENSMUSG00000038756	237930	11	96133786	96165451	+	GO:0001578|microtubule bundle formation;GO:0003353|positive regulation of cilium movement;GO:0006464|cellular protein modification process;GO:0018095|protein polyglutamylation;GO:0051013|microtubule severing	NA	NA	K16582|tubulin polyglutamylase TTLL6/13 [EC:6.-.-.-]	NA	NA	tubulin tyrosine ligase-like family, member 6
Ttll7	-0.805567285845647	4.73003971477581e-15	5.67961660117774e-14	957.0	930.0	1057.0	1771.0	1847.0	1525.0	ENSMUSG00000036745	70892	3	146852367	146984009	+	GO:0006464|cellular protein modification process;GO:0018095|protein polyglutamylation	NA	NA	K16583|tubulin polyglutamylase TTLL7 [EC:6.-.-.-]	NA	NA	tubulin tyrosine ligase-like family, member 7
Ttll4	-0.45553243571523	2.24661139654104e-05	0.000104194405764195	1054.0	1122.0	1166.0	1245.0	1675.0	1682.0	ENSMUSG00000033257	67534	1	74661745	74703730	+	GO:0006464|cellular protein modification process;GO:0018095|protein polyglutamylation;GO:0018200|peptidyl-glutamic acid modification	NA	NA	K16601|tubulin polyglutamylase TTLL4 [EC:6.-.-.-]	NA	NA	tubulin tyrosine ligase-like family, member 4
Ttll5	-0.281137287807158	0.0365596289948884	0.0855770644966642	295.0	311.0	284.0	362.0	388.0	333.0	ENSMUSG00000012609	320244	12	85824659	86061893	+	GO:0006464|cellular protein modification process;GO:0007283|spermatogenesis;GO:0007288|sperm axoneme assembly;GO:0009566|fertilization;GO:0018095|protein polyglutamylation;GO:0030317|flagellated sperm motility;GO:0060041|retina development in camera-type eye	NA	NA	K16602|tubulin polyglutamylase TTLL5 [EC:6.-.-.-]	NA	NA	tubulin tyrosine ligase-like family, member 5
Ttll2	3.45136874451104	0.137259345542847	1	2.0	3.0	1.0	0.0	0.0	0.0	ENSMUSG00000079722	100216474	17	7350885	7352696	-	GO:0006464|cellular protein modification process;GO:0008150|biological_process	NA	NA	K16600|tubulin polyglutamylase TTLL2 [EC:6.-.-.-]	NA	NA	tubulin tyrosine ligase-like family, member 2
Ttll3	-0.576521337997209	0.00059867279905013	0.00218749707425772	524.0	536.0	650.0	582.0	1007.0	979.0	ENSMUSG00000030276	101100	6	113389260	113414587	+	GO:0006464|cellular protein modification process;GO:0018094|protein polyglycylation;GO:0035082|axoneme assembly;GO:0060271|cilium assembly	NA	NA	K16608|tubulin monoglycylase TTLL3/8 [EC:6.3.2.-]	NA	NA	tubulin tyrosine ligase-like family, member 3
Ttll1	-0.18836343657704	0.274096845293437	0.430599920631763	211.0	184.0	223.0	187.0	284.0	237.0	ENSMUSG00000022442	319953	15	83483769	83510893	-	GO:0003351|epithelial cilium movement;GO:0006464|cellular protein modification process;GO:0007288|sperm axoneme assembly;GO:0018095|protein polyglutamylation;GO:0035082|axoneme assembly;GO:1905419|sperm flagellum movement involved in flagellated sperm motility	NA	NA	K16599|tubulin polyglutamylase TTLL1 [EC:6.-.-.-]	NA	NA	tubulin tyrosine ligase-like 1
[truncated: 30,536 more rows]
