# Supplementary material for: Ouabain alleviates Mycobacterium abscessus-triggered inflammatory responses through dual regulation of NLRP3 inflammasome activity and M1 macrophage polarization
Source: Front Immunol. 2025 Aug 15;16:1633882. doi: 10.3389/fimmu.2025.1633882 (PMC12394172; doi:10.3389/fimmu.2025.1633882)
Supplement: Supplementary file 3 [file Table3.xls]

GeneName	log2FC	Pvalue	padj	F_1	F_2	F_3	C_1	C_2	C_3	EnsemblID	GeneID	chromosome	start	end	strand	Biological_Process	Molecular_Function	Cellular_Component	KO	Pathway	PathwayName	Description
Gm4342	-1.57831002593774	0.696101363176068	1	0.0	0.0	0.0	0.0	0.0	2.0	ENSMUSG00000083911	NA	8	123853829	123854195	+	NA	NA	NA	NA	NA	NA	predicted gene 4342
Fam50a	0.207717181896045	0.0807769168938631	0.465101898891208	693.0	657.0	673.0	727.0	624.0	726.0	ENSMUSG00000001962	108160	X	74313033	74320149	+	NA	NA	GO:0005634|nucleus;GO:0005654|nucleoplasm	K13119|protein FAM50	NA	NA	family with sequence similarity 50, member A
Fam50b	1.16674149423813	0.670404428322675	1	0.0	1.0	1.0	0.0	1.0	0.0	ENSMUSG00000038246	108161	13	34734850	34747623	+	NA	NA	GO:0005634|nucleus;GO:0005654|nucleoplasm;GO:0045171|intercellular bridge	K13119|protein FAM50	NA	NA	family with sequence similarity 50, member B
Gm4349	-0.243959396623358	0.801254402778154	1	3.0	1.0	8.0	5.0	4.0	8.0	ENSMUSG00000097532	NA	3	95427671	95431087	+	NA	NA	NA	NA	NA	NA	predicted gene 4349
Abcb6	-0.0853970950006663	0.939378385867173	1	0.0	9.0	5.0	3.0	7.0	8.0	ENSMUSG00000026198	74104	1	75171717	75180392	-	GO:0006779|porphyrin-containing compound biosynthetic process;GO:0007420|brain development;GO:0015886|heme transport;GO:0043588|skin development;GO:0055085|transmembrane transport	NA	NA	K05661|ATP-binding cassette, subfamily B (MDR/TAP), member 6	mmu02010	ABC transporters	ATP-binding cassette, sub-family B (MDR/TAP), member 6
Abcb7	-0.0271493231485483	0.837546653740039	0.955792440261441	747.0	562.0	657.0	773.0	764.0	833.0	ENSMUSG00000031333	11306	X	104280657	104413856	-	GO:0006879|cellular iron ion homeostasis;GO:0055085|transmembrane transport	NA	NA	K05662|ATP-binding cassette, subfamily B (MDR/TAP), member 7	mmu02010	ABC transporters	ATP-binding cassette, sub-family B (MDR/TAP), member 7
Abcb4	0.399634348918451	0.507868743997608	1	10.0	12.0	7.0	9.0	10.0	7.0	ENSMUSG00000042476	18670	5	8893717	8959231	+	GO:0006869|lipid transport;GO:0032376|positive regulation of cholesterol transport;GO:0032782|bile acid secretion;GO:0045332|phospholipid translocation;GO:0055085|transmembrane transport;GO:0055088|lipid homeostasis;GO:0061092|positive regulation of phospholipid translocation;GO:1901557|response to fenofibrate;GO:1903413|cellular response to bile acid;GO:2001140|positive regulation of phospholipi…	NA	NA	K05659|ATP-binding cassette, subfamily B (MDR/TAP), member 4 [EC:7.6.2.2]	mmu02010|mmu04976	ABC transporters|Bile secretion	ATP-binding cassette, sub-family B (MDR/TAP), member 4
Gm31406	-1.25320605983482	0.70698616259911	1	1.0	0.0	0.0	0.0	3.0	0.0	ENSMUSG00000103640	NA	1	193040973	193042405	-	NA	NA	NA	NA	NA	NA	predicted gene, 31406
Abcb8	-0.329524401393516	0.00468032350866817	0.180864759617645	416.0	378.0	375.0	543.0	596.0	601.0	ENSMUSG00000028973	74610	5	24393663	24410054	+	GO:0055085|transmembrane transport	NA	NA	K05655|ATP-binding cassette, subfamily B (MDR/TAP), member 8	mmu02010	ABC transporters	ATP-binding cassette, sub-family B (MDR/TAP), member 8
Abcb9	0.0499923586151707	0.776383254775326	0.934593682872691	216.0	219.0	175.0	250.0	234.0	213.0	ENSMUSG00000029408	56325	5	124061530	124095798	-	GO:0015031|protein transport;GO:0015833|peptide transport;GO:0055085|transmembrane transport	NA	NA	K05656|ATP-binding cassette, subfamily B (MDR/TAP), member 9	mmu02010|mmu04142	ABC transporters|Lysosome	ATP-binding cassette, sub-family B (MDR/TAP), member 9
Pcnx3	-0.0766826967628099	0.354270653847561	0.74570637432504	2159.0	2003.0	1966.0	2439.0	2580.0	2637.0	ENSMUSG00000054874	104401	19	5664635	5688908	-	GO:0008150|biological_process	NA	NA	NA|(RefSeq) pecanex homolog 3	NA	NA	pecanex homolog 3
Pcnx4	0.0686526128135185	0.719150289974478	0.913955492014956	254.0	328.0	264.0	355.0	293.0	310.0	ENSMUSG00000034501	67708	12	72536383	72580119	+	NA	NA	GO:0016020|membrane;GO:0016021|integral component of membrane	NA|(RefSeq) pecanex homolog 4	NA	NA	pecanex homolog 4
Gm4353	-0.767511931971565	0.736521831880785	1	1.0	3.0	0.0	0.0	8.0	0.0	ENSMUSG00000091900	NA	7	116082863	116084635	-	GO:0006913|nucleocytoplasmic transport;GO:0015031|protein transport;GO:0051028|mRNA transport;GO:1990830|cellular response to leukemia inhibitory factor	NA	NA	NA	NA	NA	predicted gene 4353
Pcnx2	0.649677373772998	0.0564542045289599	0.410002686172312	75.0	54.0	114.0	65.0	59.0	60.0	ENSMUSG00000060212	270109	8	125751508	125898317	-	GO:0008150|biological_process	NA	NA	NA|(RefSeq) pecanex homolog 2	NA	NA	pecanex homolog 2
A330069K06Rik	-0.716542602922383	0.860605974740117	1	0.0	0.0	0.0	1.0	0.0	0.0	ENSMUSG00000103181	NA	3	80054892	80213085	+	NA	NA	NA	NA	NA	NA	RIKEN cDNA A330069K06 gene
AC164883.2	1.12748604920638	0.681847780626504	1	1.0	1.0	0.0	1.0	0.0	0.0	ENSMUSG00000115508	NA	15	39040432	39041282	+	NA	NA	NA	NA	NA	NA	novel transcript
Gm31410	-0.870850130232288	0.233705551430908	1	5.0	10.0	2.0	11.0	10.0	16.0	ENSMUSG00000111324	NA	9	116218802	116249753	+	NA	NA	NA	NA	NA	NA	predicted gene, 31410
Abcc3	0.0612038648595303	0.717884045285087	0.913672215898546	966.0	1087.0	759.0	1055.0	989.0	1152.0	ENSMUSG00000020865	76408	11	94343295	94392997	-	GO:0055085|transmembrane transport	NA	NA	K05667|ATP-binding cassette, subfamily C (CFTR/MRP), member 3	mmu01523|mmu02010|mmu04976	Antifolate resistance|ABC transporters|Bile secretion	ATP-binding cassette, sub-family C (CFTR/MRP), member 3
Abcc4	-0.218285704420824	0.298931602597654	0.70730524583492	528.0	298.0	409.0	569.0	561.0	563.0	ENSMUSG00000032849	239273	14	118482692	118706219	-	GO:0006855|drug transmembrane transport;GO:0010033|response to organic substance;GO:0010243|response to organonitrogen compound;GO:0014070|response to organic cyclic compound;GO:0032310|prostaglandin secretion;GO:0042493|response to drug;GO:0048661|positive regulation of smooth muscle cell proliferation;GO:0055085|transmembrane transport;GO:0060271|cilium assembly	NA	NA	K05673|ATP-binding cassette, subfamily C (CFTR/MRP), member 4	mmu01523|mmu02010|mmu04024|mmu04976	Antifolate resistance|ABC transporters|cAMP signaling pathway|Bile secretion	ATP-binding cassette, sub-family C (CFTR/MRP), member 4
Abcc1	-0.309323135443802	0.0746530064642583	0.454611691085748	1217.0	768.0	908.0	1401.0	1372.0	1454.0	ENSMUSG00000023088	17250	16	14361558	14475737	+	GO:0006855|drug transmembrane transport;GO:0006979|response to oxidative stress;GO:0015911|long-chain fatty acid import across plasma membrane;GO:0030335|positive regulation of cell migration;GO:0033700|phospholipid efflux;GO:0034775|glutathione transmembrane transport;GO:0042493|response to drug;GO:0042908|xenobiotic transport;GO:0045332|phospholipid translocation;GO:0046618|drug export;GO:00550…	NA	NA	K05665|ATP-binding cassette, subfamily C (CFTR/MRP), member 1	mmu01523|mmu02010|mmu04071|mmu04977|mmu05206	Antifolate resistance|ABC transporters|Sphingolipid signaling pathway|Vitamin digestion and absorption|MicroRNAs in cancer	ATP-binding cassette, sub-family C (CFTR/MRP), member 1
Abcc2	-0.356026307280671	0.81795672308565	1	2.0	0.0	2.0	1.0	4.0	1.0	ENSMUSG00000025194	100038628	19	43782192	43840740	+	GO:0006855|drug transmembrane transport;GO:0006979|response to oxidative stress;GO:0007565|female pregnancy;GO:0009408|response to heat;GO:0015694|mercury ion transport;GO:0015722|canalicular bile acid transport;GO:0015732|prostaglandin transport;GO:0016999|antibiotic metabolic process;GO:0030644|cellular chloride ion homeostasis;GO:0031427|response to methotrexate;GO:0032496|response to lipopoly…	NA	NA	NA|(RefSeq) predicted gene 10768	NA	NA	ATP-binding cassette, sub-family C (CFTR/MRP), member 2
Abcc8	-0.484691498168566	0.234837145417156	0.65708319337974	21.0	22.0	12.0	34.0	27.0	30.0	ENSMUSG00000040136	20927	7	46104523	46180033	-	GO:0001678|cellular glucose homeostasis;GO:0006813|potassium ion transport;GO:0007565|female pregnancy;GO:0007613|memory;GO:0008542|visual learning;GO:0009268|response to pH;GO:0010043|response to zinc ion;GO:0010989|negative regulation of low-density lipoprotein particle clearance;GO:0016525|negative regulation of angiogenesis;GO:0032496|response to lipopolysaccharide;GO:0032760|positive regulat…	NA	NA	K05032|ATP-binding cassette subfamily C (CFTR/MRP) member 8	mmu02010|mmu04911|mmu04930	ABC transporters|Insulin secretion|Type II diabetes mellitus	ATP-binding cassette, sub-family C (CFTR/MRP), member 8
Abcc5	-0.419725716317239	0.0155198518073044	0.273263785612803	3773.0	2664.0	2426.0	4489.0	4399.0	5093.0	ENSMUSG00000022822	27416	16	20331303	20426394	-	GO:0015711|organic anion transport;GO:0055085|transmembrane transport	NA	NA	K05668|ATP-binding cassette, subfamily C (CFTR/MRP), member 5	mmu01523|mmu02010	Antifolate resistance|ABC transporters	ATP-binding cassette, sub-family C (CFTR/MRP), member 5
Abcc6	-0.0178173465863176	0.980553786167046	1	4.0	5.0	10.0	7.0	6.0	10.0	ENSMUSG00000030834	27421	7	45967555	46030302	-	GO:0055085|transmembrane transport	NA	NA	K05669|ATP-binding cassette, subfamily C (CFTR/MRP), member 6	mmu02010	ABC transporters	ATP-binding cassette, sub-family C (CFTR/MRP), member 6
Abcc9	-0.335656361664398	0.267748100038762	0.684152051775399	129.0	250.0	136.0	262.0	241.0	272.0	ENSMUSG00000030249	20928	6	142587862	142702315	-	GO:0006813|potassium ion transport;GO:0051607|defense response to virus;GO:0055085|transmembrane transport;GO:0071805|potassium ion transmembrane transport;GO:1990573|potassium ion import across plasma membrane	NA	NA	K05033|ATP-binding cassette subfamily C (CFTR/MRP) member 9	mmu02010	ABC transporters	ATP-binding cassette, sub-family C (CFTR/MRP), member 9
Gm4322	-0.716542602922383	0.860605974740117	1	0.0	0.0	0.0	1.0	0.0	0.0	ENSMUSG00000100690	NA	1	150268926	150269261	-	NA	NA	NA	NA	NA	NA	predicted gene 4322
T	2.75688959782552	0.218463715181627	1	0.0	2.0	4.0	1.0	0.0	0.0	ENSMUSG00000062327	20997	17	8434423	8442496	+	GO:0000122|negative regulation of transcription by RNA polymerase II;GO:0001570|vasculogenesis;GO:0001756|somitogenesis;GO:0001839|neural plate morphogenesis;GO:0001843|neural tube closure;GO:0003007|heart morphogenesis;GO:0003257|positive regulation of transcription from RNA polymerase II promoter involved in myocardial precursor cell differentiation;GO:0006355|regulation of transcription, DNA-t…	NA	NA	K10172|brachyury protein	NA	NA	brachyury, T-box transcription factor T
Plk5	0.408771450755507	0.296421340762589	0.70557725235596	33.0	77.0	60.0	47.0	58.0	48.0	ENSMUSG00000035486	216166	10	80356459	80365489	+	GO:0002357|defense response to tumor cell;GO:0006468|protein phosphorylation;GO:0006974|cellular response to DNA damage stimulus;GO:0007049|cell cycle;GO:0008285|negative regulation of cell population proliferation;GO:0010976|positive regulation of neuron projection development;GO:0016310|phosphorylation;GO:0030154|cell differentiation;GO:0042981|regulation of apoptotic process;GO:0051301|cell di…	NA	NA	K19596|inactive serine/threonine-protein kinase PLK5	NA	NA	polo like kinase 5
a	0.231939850400218	0.838455660839495	1	6.0	0.0	5.0	3.0	4.0	4.0	ENSMUSG00000027596	50518	2	154791402	155051012	+	GO:0006091|generation of precursor metabolites and energy;GO:0008343|adult feeding behavior;GO:0009755|hormone-mediated signaling pathway;GO:0032402|melanosome transport;GO:0032438|melanosome organization;GO:0040030|regulation of molecular function, epigenetic;GO:0042438|melanin biosynthetic process;GO:0043473|pigmentation;GO:0048023|positive regulation of melanin biosynthetic process;GO:0071514|…	NA	NA	K08725|agouti signaling protein	mmu04916	Melanogenesis	nonagouti
Plk3	-0.230025945786528	0.272369830860311	0.688035195847257	592.0	340.0	452.0	609.0	682.0	621.0	ENSMUSG00000028680	12795	4	117128655	117133963	-	GO:0000082|G1/S transition of mitotic cell cycle;GO:0000122|negative regulation of transcription by RNA polymerase II;GO:0000302|response to reactive oxygen species;GO:0006468|protein phosphorylation;GO:0006970|response to osmotic stress;GO:0006974|cellular response to DNA damage stimulus;GO:0009314|response to radiation;GO:0016310|phosphorylation;GO:0031122|cytoplasmic microtubule organization;G…	NA	NA	K08862|polo-like kinase 3 [EC:2.7.11.21]	mmu04068|mmu04625|mmu05152	FoxO signaling pathway|C-type lectin receptor signaling pathway|Tuberculosis	polo like kinase 3
Plk4	-0.233417111227509	0.483097716012488	0.817946251400291	323.0	132.0	316.0	347.0	390.0	331.0	ENSMUSG00000025758	20873	3	40800019	40816883	+	GO:0006468|protein phosphorylation;GO:0007099|centriole replication;GO:0016310|phosphorylation;GO:0046601|positive regulation of centriole replication;GO:0060707|trophoblast giant cell differentiation;GO:0098535|de novo centriole assembly involved in multi-ciliated epithelial cell differentiation	NA	NA	K08863|polo-like kinase 4 [EC:2.7.11.21]	mmu04068	FoxO signaling pathway	polo like kinase 4
Gm4332	-0.231868261474651	0.230674512379426	0.653495215311812	310.0	195.0	266.0	336.0	352.0	382.0	ENSMUSG00000106037	NA	3	119709516	119709861	+	NA	NA	NA	NA	NA	NA	predicted gene 4332
Plk1	-0.546296439327621	0.168667880197305	0.586914937017732	283.0	83.0	209.0	275.0	311.0	402.0	ENSMUSG00000030867	18817	7	122159439	122169873	+	GO:0000070|mitotic sister chromatid segregation;GO:0000086|G2/M transition of mitotic cell cycle;GO:0000122|negative regulation of transcription by RNA polymerase II;GO:0000278|mitotic cell cycle;GO:0000281|mitotic cytokinesis;GO:0001578|microtubule bundle formation;GO:0006468|protein phosphorylation;GO:0007049|cell cycle;GO:0007094|mitotic spindle assembly checkpoint;GO:0007098|centrosome cycle;…	NA	NA	K06631|polo-like kinase 1 [EC:2.7.11.21]	mmu04068|mmu04110|mmu04114|mmu04914	FoxO signaling pathway|Cell cycle|Oocyte meiosis|Progesterone-mediated oocyte maturation	polo like kinase 1
Plk2	0.116536041719935	0.39586422555926	0.770905799648694	1204.0	1350.0	1155.0	1301.0	1242.0	1522.0	ENSMUSG00000021701	20620	13	110395046	110400844	+	GO:0000082|G1/S transition of mitotic cell cycle;GO:0000278|mitotic cell cycle;GO:0006468|protein phosphorylation;GO:0007052|mitotic spindle organization;GO:0007093|mitotic cell cycle checkpoint;GO:0007265|Ras protein signal transduction;GO:0007613|memory;GO:0010508|positive regulation of autophagy;GO:0016310|phosphorylation;GO:0016525|negative regulation of angiogenesis;GO:0018105|peptidyl-serin…	NA	NA	K08861|polo-like kinase 2 [EC:2.7.11.21]	mmu04068	FoxO signaling pathway	polo like kinase 2
Gm4335	0.845493818677406	0.731332085899531	1	0.0	1.0	2.0	2.0	0.0	0.0	ENSMUSG00000097989	NA	15	93196595	93197598	+	NA	NA	NA	NA	NA	NA	predicted gene 4335
Bmpr1a	0.349221974558881	0.0607589596378402	0.424397001983578	1301.0	1789.0	1392.0	1478.0	1238.0	1471.0	ENSMUSG00000021796	12166	14	34410734	34503341	-	GO:0001701|in utero embryonic development;GO:0001707|mesoderm formation;GO:0001756|somitogenesis;GO:0001880|Mullerian duct regression;GO:0002053|positive regulation of mesenchymal cell proliferation;GO:0002062|chondrocyte differentiation;GO:0003007|heart morphogenesis;GO:0003148|outflow tract septum morphogenesis;GO:0003151|outflow tract morphogenesis;GO:0003161|cardiac conduction system developm…	NA	NA	K04673|bone morphogenetic protein receptor type-1A [EC:2.7.11.30]	mmu04060|mmu04350|mmu04390|mmu04550|mmu05418	Cytokine-cytokine receptor interaction|TGF-beta signaling pathway|Hippo signaling pathway|Signaling pathways regulating pluripotency of stem cells|Fluid shear stress and atherosclerosis	bone morphogenetic protein receptor, type 1A
Bmpr1b	-0.0491346240078449	0.879253522118685	0.968063315621307	63.0	106.0	53.0	88.0	94.0	91.0	ENSMUSG00000052430	12167	3	141837136	142169425	-	GO:0001501|skeletal system development;GO:0001502|cartilage condensation;GO:0001550|ovarian cumulus expansion;GO:0001654|eye development;GO:0002062|chondrocyte differentiation;GO:0002063|chondrocyte development;GO:0006468|protein phosphorylation;GO:0006703|estrogen biosynthetic process;GO:0006954|inflammatory response;GO:0007178|transmembrane receptor protein serine/threonine kinase signaling pat…	NA	NA	K13578|bone morphogenetic protein receptor type-1B [EC:2.7.11.30]	mmu04060|mmu04350|mmu04360|mmu04390|mmu04550|mmu05418	Cytokine-cytokine receptor interaction|TGF-beta signaling pathway|Axon guidance|Hippo signaling pathway|Signaling pathways regulating pluripotency of stem cells|Fluid shear stress and atherosclerosis	bone morphogenetic protein receptor, type 1B
Grpr	-0.0633610023393831	0.957656663737522	1	3.0	1.0	4.0	2.0	1.0	7.0	ENSMUSG00000031364	14829	X	163513904	163549677	-	GO:0007165|signal transduction;GO:0007186|G protein-coupled receptor signaling pathway;GO:0007200|phospholipase C-activating G protein-coupled receptor signaling pathway;GO:0007218|neuropeptide signaling pathway;GO:0007611|learning or memory;GO:0031989|bombesin receptor signaling pathway;GO:0035176|social behavior;GO:0036343|psychomotor behavior;GO:0042127|regulation of cell population proliferat…	NA	NA	K04169|gastrin-releasing peptide receptor	mmu04020|mmu04080	Calcium signaling pathway|Neuroactive ligand-receptor interaction	gastrin releasing peptide receptor
Abca1	-0.309184230544318	0.0963784068202543	0.490754596992988	3097.0	1888.0	2117.0	3408.0	3322.0	3635.0	ENSMUSG00000015243	11303	4	53030787	53159895	-	GO:0002790|peptide secretion;GO:0006497|protein lipidation;GO:0006911|phagocytosis, engulfment;GO:0007040|lysosome organization;GO:0007186|G protein-coupled receptor signaling pathway;GO:0007189|adenylate cyclase-activating G protein-coupled receptor signaling pathway;GO:0007584|response to nutrient;GO:0008203|cholesterol metabolic process;GO:0010875|positive regulation of cholesterol efflux;GO:0…	NA	NA	K05641|ATP-binding cassette, subfamily A (ABC1), member 1	mmu02010|mmu04975|mmu04979	ABC transporters|Fat digestion and absorption|Cholesterol metabolism	ATP-binding cassette, sub-family A (ABC1), member 1
Abca2	-0.0282382037838829	0.797048578955246	0.94230253364823	2133.0	1880.0	1787.0	2119.0	2398.0	2485.0	ENSMUSG00000026944	11305	2	25428703	25448540	+	GO:0006357|regulation of transcription by RNA polymerase II;GO:0032383|regulation of intracellular cholesterol transport;GO:0042632|cholesterol homeostasis;GO:0048545|response to steroid hormone;GO:0055085|transmembrane transport;GO:0070723|response to cholesterol	NA	NA	K05642|ATP-binding cassette, subfamily A (ABC1), member 2	mmu02010|mmu04142	ABC transporters|Lysosome	ATP-binding cassette, sub-family A (ABC1), member 2
Abca5	0.573687939887277	0.00561123628763068	0.194460886457171	808.0	1243.0	1009.0	816.0	780.0	855.0	ENSMUSG00000018800	217265	11	110269369	110337716	-	GO:0010745|negative regulation of macrophage derived foam cell differentiation;GO:0030301|cholesterol transport;GO:0033344|cholesterol efflux;GO:0034375|high-density lipoprotein particle remodeling;GO:0043691|reverse cholesterol transport;GO:0055085|transmembrane transport	NA	NA	K05648|ATP-binding cassette, subfamily A (ABC1), member 5	mmu02010	ABC transporters	ATP-binding cassette, sub-family A (ABC1), member 5
Abca6	0.63350300501764	0.0294365061234195	0.332663887330395	62.0	77.0	69.0	49.0	66.0	44.0	ENSMUSG00000044749	76184	11	110176820	110251776	-	GO:0006869|lipid transport;GO:0055085|transmembrane transport	NA	NA	K05649|ATP-binding cassette, subfamily A (ABC1), member 6	mmu02010	ABC transporters	ATP-binding cassette, sub-family A (ABC1), member 6
Abca3	-0.199209135581038	0.373893183421523	0.7579647955586	4337.0	5639.0	3239.0	6264.0	5318.0	6424.0	ENSMUSG00000024130	27410	17	24351950	24410201	+	GO:0051384|response to glucocorticoid;GO:0055085|transmembrane transport	NA	NA	K05643|ATP-binding cassette, subfamily A (ABC1), member 3	mmu02010	ABC transporters	ATP-binding cassette, sub-family A (ABC1), member 3
Abca4	0.292354330131357	0.223901042046436	0.645937932202604	128.0	184.0	120.0	139.0	142.0	138.0	ENSMUSG00000028125	11304	3	122044443	122180123	+	GO:0006649|phospholipid transfer to membrane;GO:0006869|lipid transport;GO:0007601|visual perception;GO:0045332|phospholipid translocation;GO:0045494|photoreceptor cell maintenance;GO:0050896|response to stimulus;GO:0055085|transmembrane transport	NA	NA	K05644|ATP-binding cassette, subfamily A (ABC1), member 4	mmu02010	ABC transporters	ATP-binding cassette, sub-family A (ABC1), member 4
Abca9	0.138971285457726	0.48002265837314	0.816560595586421	297.0	357.0	242.0	319.0	341.0	304.0	ENSMUSG00000041797	217262	11	110100749	110168196	-	GO:0055085|transmembrane transport	NA	NA	K05651|ATP-binding cassette, subfamily A (ABC1), member 9	mmu02010	ABC transporters	ATP-binding cassette, sub-family A (ABC1), member 9
Abca7	-0.0310341954554683	0.762413334774281	0.931214392385094	2256.0	1831.0	2023.0	2377.0	2462.0	2549.0	ENSMUSG00000035722	27403	10	79996494	80015572	+	GO:0006909|phagocytosis;GO:0007613|memory;GO:0010875|positive regulation of cholesterol efflux;GO:0018149|peptide cross-linking;GO:0033344|cholesterol efflux;GO:0033700|phospholipid efflux;GO:0034205|amyloid-beta formation;GO:0034380|high-density lipoprotein particle assembly;GO:0034504|protein localization to nucleus;GO:0038027|apolipoprotein A-I-mediated signaling pathway;GO:0042985|negative re…	NA	NA	K05645|ATP-binding cassette, subfamily A (ABC1), member 7	mmu02010	ABC transporters	ATP-binding cassette, sub-family A (ABC1), member 7
Glcci1	-0.354169497541398	0.275061912385697	0.690089491381117	59.0	45.0	45.0	52.0	98.0	75.0	ENSMUSG00000029638	170772	6	8509600	8597548	+	NA	NA	GO:0005737|cytoplasm	NA|(RefSeq) glucocorticoid induced transcript 1	NA	NA	glucocorticoid induced transcript 1
4933433G19Rik	-0.232676642713389	0.501595592010746	0.826675287533947	32.0	37.0	31.0	57.0	48.0	34.0	ENSMUSG00000114362	71226	13	66996819	67032408	-	NA	NA	NA	NA|(RefSeq) RIKEN cDNA 4933433G19 gene	NA	NA	RIKEN cDNA 4933433G19 gene
Pllp	0.164833634269412	0.668049607090578	0.897346749274248	28.0	29.0	45.0	37.0	43.0	28.0	ENSMUSG00000031775	67801	8	94674894	94696278	-	GO:0006811|ion transport;GO:0009611|response to wounding;GO:0042552|myelination	NA	NA	NA|(RefSeq) plasma membrane proteolipid	NA	NA	plasma membrane proteolipid
6430590A07Rik	-0.588846078938919	0.333672185304947	0.733471431048485	9.0	6.0	12.0	13.0	24.0	11.0	ENSMUSG00000097583	NA	3	40885897	40894193	-	NA	NA	NA	NA	NA	NA	RIKEN cDNA 6430590A07 gene
6720483E21Rik	-0.904882964134065	0.353968671778476	1	5.0	5.0	0.0	9.0	6.0	7.0	ENSMUSG00000097934	77741	1	20888650	20890473	-	NA	NA	NA	NA|(RefSeq) RIKEN cDNA 6720483E21 gene	NA	NA	RIKEN cDNA 6720483E21 gene
2310001K20Rik	-0.716542602922383	0.860605974740117	1	0.0	0.0	0.0	0.0	0.0	1.0	ENSMUSG00000108514	NA	7	76611065	76612015	+	NA	NA	NA	NA	NA	NA	RIKEN cDNA 2310001K20 gene
Nup85	0.0548380184159293	0.594370256010961	0.867725562995448	763.0	728.0	690.0	855.0	798.0	834.0	ENSMUSG00000020739	445007	11	115564434	115583985	+	GO:0006913|nucleocytoplasmic transport;GO:0006935|chemotaxis;GO:0015031|protein transport;GO:0019221|cytokine-mediated signaling pathway;GO:0030032|lamellipodium assembly;GO:0048246|macrophage chemotaxis;GO:0051028|mRNA transport	NA	NA	K14304|nuclear pore complex protein Nup85	mmu03013	RNA transport	nucleoporin 85
Nup88	-0.135996526764298	0.238846749582054	0.658903484850879	1136.0	975.0	1043.0	1242.0	1446.0	1416.0	ENSMUSG00000040667	19069	11	70943058	70969973	-	GO:0000055|ribosomal large subunit export from nucleus;GO:0000056|ribosomal small subunit export from nucleus;GO:0000278|mitotic cell cycle;GO:0006913|nucleocytoplasmic transport;GO:0015031|protein transport;GO:0051028|mRNA transport;GO:0055085|transmembrane transport	NA	NA	K14318|nuclear pore complex protein Nup88	mmu03013	RNA transport	nucleoporin 88
Diras1	0.256256427622623	0.885438566731317	1	1.0	1.0	1.0	0.0	1.0	2.0	ENSMUSG00000043670	208666	10	81019589	81025662	-	GO:0007165|signal transduction	NA	NA	K07840|DIRAS family, GTP-binding Ras-like 1	NA	NA	DIRAS family, GTP-binding RAS-like 1
Diras2	0.516254065797159	0.139178521133711	0.550653461972996	102.0	209.0	147.0	115.0	99.0	170.0	ENSMUSG00000047842	68203	13	52504380	52531279	-	GO:0007165|signal transduction;GO:0008150|biological_process	NA	NA	K07841|DIRAS family, GTP-binding Ras-like 2	NA	NA	DIRAS family, GTP-binding RAS-like 2
Nup93	-0.228811739831833	0.0574769858030975	0.41275551611389	648.0	512.0	535.0	763.0	775.0	811.0	ENSMUSG00000032939	71805	8	94214564	94317227	+	GO:0006913|nucleocytoplasmic transport;GO:0006998|nuclear envelope organization;GO:0015031|protein transport;GO:0051028|mRNA transport;GO:0051292|nuclear pore complex assembly;GO:0060391|positive regulation of SMAD protein signal transduction;GO:0060395|SMAD protein signal transduction;GO:0072001|renal system development;GO:0072015|glomerular visceral epithelial cell development;GO:0090521|glomer…	NA	NA	K14309|nuclear pore complex protein Nup93	mmu03013	RNA transport	nucleoporin 93
Lmbr1	0.117468062064256	0.436641850677017	0.79350725470639	302.0	340.0	313.0	370.0	319.0	356.0	ENSMUSG00000010721	56873	5	29229802	29378390	-	GO:0035116|embryonic hindlimb morphogenesis;GO:0042733|embryonic digit morphogenesis	NA	NA	NA|(RefSeq) limb region 1	NA	NA	limb region 1
Gm4366	-0.119240672308548	0.528111079284703	0.838445402052965	143.0	109.0	121.0	174.0	148.0	157.0	ENSMUSG00000107383	NA	7	116824510	116825851	-	NA	NA	NA	NA	NA	NA	predicted gene 4366
C530008M17Rik	0.301877308976742	0.393369199917647	0.76889262968059	44.0	82.0	52.0	47.0	68.0	57.0	ENSMUSG00000036377	320827	5	76656512	76873554	+	NA	NA	NA	NA|(RefSeq) RIKEN cDNA C530008M17 gene	NA	NA	RIKEN cDNA C530008M17 gene
Ep300	0.101497656020489	0.244374237140447	0.664527550468632	2410.0	2403.0	2244.0	2569.0	2613.0	2613.0	ENSMUSG00000055024	328572	15	81585351	81652077	+	GO:0000122|negative regulation of transcription by RNA polymerase II;GO:0001666|response to hypoxia;GO:0001756|somitogenesis;GO:0001934|positive regulation of protein phosphorylation;GO:0006355|regulation of transcription, DNA-templated;GO:0006473|protein acetylation;GO:0006475|internal protein amino acid acetylation;GO:0006915|apoptotic process;GO:0006990|positive regulation of transcription fro…	NA	NA	K04498|E1A/CREB-binding protein [EC:2.3.1.48]	mmu04024|mmu04066|mmu04068|mmu04110|mmu04310|mmu04330|mmu04350|mmu04520|mmu04630|mmu04720|mmu04916|mmu04919|mmu04922|mmu05016|mmu05152|mmu05161|mmu05164|mmu05165|mmu05166|mmu05167|mmu05168|mmu05200|mmu05203|mmu05206|mmu05211|mmu05215	cAMP signaling pathway|HIF-1 signaling pathway|FoxO signaling pathway|Cell cycle|Wnt signaling pathway|Notch signaling pathway|TGF-beta signaling pathway|Adherens junction|Jak-STAT signaling pathway|Long-term potentiation|Melanogenesis|Thyroid hormone signaling pathway|Glucagon signaling pathway|Huntington disease|Tuberculosis|Hepatitis B|Influenza A|Human papillomavirus infection|Human T-cell le…	E1A binding protein p300
Gemin6	0.0299628195886449	0.892010110092672	0.970400318443924	86.0	65.0	76.0	85.0	91.0	87.0	ENSMUSG00000055760	67242	17	80224441	80228497	+	GO:0000245|spliceosomal complex assembly;GO:0000387|spliceosomal snRNP assembly;GO:0006397|mRNA processing;GO:0008380|RNA splicing	NA	NA	K13134|gem associated protein 6	mmu03013	RNA transport	gem nuclear organelle associated protein 6
Gemin7	0.157084474053513	0.220052625128554	0.643080425766549	698.0	623.0	654.0	760.0	626.0	712.0	ENSMUSG00000044709	69731	7	19564946	19577595	-	GO:0000387|spliceosomal snRNP assembly;GO:0006397|mRNA processing;GO:0008380|RNA splicing	NA	NA	K13135|gem associated protein 7	mmu03013	RNA transport	gem nuclear organelle associated protein 7
Gemin4	0.125856316898288	0.901019387336456	1	3.0	7.0	1.0	3.0	4.0	5.0	ENSMUSG00000049396	276919	11	76210571	76217664	-	GO:0000387|spliceosomal snRNP assembly;GO:0006364|rRNA processing	NA	NA	K13132|gem associated protein 4	mmu03013	RNA transport	gem nuclear organelle associated protein 4
Nup98	0.00109466098485659	0.990349598763712	0.997989641753476	1526.0	1347.0	1346.0	1611.0	1619.0	1763.0	ENSMUSG00000063550	269966	7	102119398	102210176	-	GO:0006260|DNA replication;GO:0006606|protein import into nucleus;GO:0006913|nucleocytoplasmic transport;GO:0048026|positive regulation of mRNA splicing, via spliceosome;GO:0051292|nuclear pore complex assembly;GO:1903508|positive regulation of nucleic acid-templated transcription	NA	NA	K14297|nuclear pore complex protein Nup98-Nup96	mmu03013|mmu05164	RNA transport|Influenza A	nucleoporin 98
Gemin5	0.127295052578082	0.416904508999664	0.782774391801844	375.0	357.0	364.0	408.0	332.0	451.0	ENSMUSG00000037275	216766	11	58120002	58168539	-	GO:0000387|spliceosomal snRNP assembly;GO:0006397|mRNA processing;GO:0006412|translation;GO:0006417|regulation of translation;GO:0008380|RNA splicing	NA	NA	K13133|gem associated protein 5	mmu03013	RNA transport	gem nuclear organelle associated protein 5
Gemin8	-0.159125020582149	0.504606559071807	0.828000880125882	112.0	86.0	94.0	144.0	98.0	144.0	ENSMUSG00000040621	237221	X	166170454	166190512	+	GO:0000387|spliceosomal snRNP assembly;GO:0006397|mRNA processing;GO:0008380|RNA splicing	NA	NA	K13136|gem associated protein 8	mmu03013	RNA transport	gem nuclear organelle associated protein 8
Tbccd1	-0.118753173300263	0.365207714615695	0.752455474647638	312.0	270.0	295.0	354.0	385.0	389.0	ENSMUSG00000004462	70573	16	22813214	22857669	-	GO:0000902|cell morphogenesis;GO:0008360|regulation of cell shape;GO:0030334|regulation of cell migration;GO:0051661|maintenance of centrosome location;GO:0051684|maintenance of Golgi location	NA	NA	K16810|TBCC domain-containing protein 1	NA	NA	TBCC domain containing 1
Smt3h1-ps	-1.65511872474595	0.507710676535199	1	0.0	1.0	0.0	0.0	3.0	1.0	ENSMUSG00000082906	NA	X	153783340	153783619	+	NA	NA	NA	NA	NA	NA	SMT3 suppressor of mif two 3 homolog 1, pseudogene (S. cerevisiae)
Gm4374	-0.716542602922383	0.860605974740117	1	0.0	0.0	0.0	0.0	0.0	1.0	ENSMUSG00000107639	NA	6	73528815	73529238	-	NA	NA	NA	NA	NA	NA	predicted gene 4374
Tgif2-ps2	2.04095047329662	0.613732002336014	1	2.0	0.0	0.0	0.0	0.0	0.0	ENSMUSG00000045842	NA	17	40115358	40116068	+	NA	NA	NA	NA	NA	NA	TGFB-induced factor homeobox 2, pseudogene 2
Gemin2	0.0552078759154461	0.790888561785477	0.940260872056053	134.0	163.0	182.0	171.0	176.0	202.0	ENSMUSG00000060121	66603	12	59013393	59028470	+	GO:0000245|spliceosomal complex assembly;GO:0000387|spliceosomal snRNP assembly;GO:0006397|mRNA processing;GO:0008380|RNA splicing	NA	NA	K13130|gem associated protein 2	mmu03013	RNA transport	gem nuclear organelle associated protein 2
Plp2	-0.00438592667435291	0.966508037503663	0.992473116472517	945.0	885.0	796.0	999.0	1039.0	1081.0	ENSMUSG00000031146	18824	X	7667941	7671390	-	NA	NA	GO:0005886|plasma membrane;GO:0016020|membrane;GO:0016021|integral component of membrane	NA|(RefSeq) proteolipid protein 2	NA	NA	proteolipid protein 2
Plp1	0.179039632391027	0.667852433045861	0.897346749274248	32.0	87.0	71.0	77.0	59.0	65.0	ENSMUSG00000031425	18823	X	136822671	136839733	+	GO:0006954|inflammatory response;GO:0007229|integrin-mediated signaling pathway;GO:0008366|axon ensheathment;GO:0010001|glial cell differentiation;GO:0010628|positive regulation of gene expression;GO:0014002|astrocyte development;GO:0022010|central nervous system myelination;GO:0042552|myelination;GO:0042759|long-chain fatty acid biosynthetic process;GO:0061564|axon development	NA	NA	K17271|myelin proteolipid protein	NA	NA	proteolipid protein (myelin) 1
Ripply3	0.430917721598881	0.152119533401931	0.566936205815403	653.0	1366.0	816.0	900.0	726.0	887.0	ENSMUSG00000022941	170765	16	94328420	94336935	+	GO:0000122|negative regulation of transcription by RNA polymerase II;GO:0007275|multicellular organism development;GO:0007507|heart development;GO:0008285|negative regulation of cell population proliferation;GO:0060037|pharyngeal system development	NA	NA	NA|(RefSeq) ripply transcriptional repressor 3	NA	NA	ripply transcriptional repressor 3
Ripply1	1.55295468484376	0.407676961250674	1	2.0	1.0	2.0	0.0	2.0	0.0	ENSMUSG00000072945	622473	X	139779549	139782353	-	GO:0001757|somite specification;GO:0007219|Notch signaling pathway;GO:0007275|multicellular organism development;GO:0009880|embryonic pattern specification;GO:0010468|regulation of gene expression;GO:0032525|somite rostral/caudal axis specification;GO:0045892|negative regulation of transcription, DNA-templated;GO:0060349|bone morphogenesis	NA	NA	NA|(RefSeq) ripply transcriptional repressor 1	NA	NA	ripply transcriptional repressor 1
Hist1h3d	0.62569423389283	0.543267653049008	1	2.0	13.0	3.0	2.0	7.0	5.0	ENSMUSG00000099583	319149	13	23575763	23577011	+	GO:0000122|negative regulation of transcription by RNA polymerase II;GO:0006334|nucleosome assembly;GO:0006335|DNA replication-dependent nucleosome assembly;GO:0051290|protein heterotetramerization;GO:0060968|regulation of gene silencing	NA	NA	K11253|histone H3	mmu05034|mmu05202|mmu05322	Alcoholism|Transcriptional misregulation in cancer|Systemic lupus erythematosus	histone cluster 1, H3d
Fam58b	-0.157340505583357	0.400869945661448	0.774199552675134	251.0	190.0	202.0	288.0	313.0	245.0	ENSMUSG00000049489	69109	11	78750506	78751729	-	GO:0000079|regulation of cyclin-dependent protein serine/threonine kinase activity;GO:0032147|activation of protein kinase activity;GO:0043410|positive regulation of MAPK cascade	NA	NA	NA|(RefSeq) cyclin Q	NA	NA	cyclin Q
Hist1h3e	-0.745899801458346	0.717840418817275	1	1.0	0.0	1.0	1.0	0.0	3.0	ENSMUSG00000069273	319151	13	23561534	23562369	-	GO:0000122|negative regulation of transcription by RNA polymerase II;GO:0006334|nucleosome assembly;GO:0006335|DNA replication-dependent nucleosome assembly;GO:0051290|protein heterotetramerization;GO:0060968|regulation of gene silencing	NA	NA	K11253|histone H3	mmu05034|mmu05202|mmu05322	Alcoholism|Transcriptional misregulation in cancer|Systemic lupus erythematosus	histone cluster 1, H3e
Hist1h3b	-1.38245701146153	0.455550176377235	1	2.0	0.0	0.0	2.0	3.0	1.0	ENSMUSG00000069267	319150	13	23752267	23752886	+	GO:0000122|negative regulation of transcription by RNA polymerase II;GO:0006334|nucleosome assembly;GO:0006335|DNA replication-dependent nucleosome assembly;GO:0051290|protein heterotetramerization;GO:0060968|regulation of gene silencing	NA	NA	K11253|histone H3	mmu05034|mmu05202|mmu05322	Alcoholism|Transcriptional misregulation in cancer|Systemic lupus erythematosus	histone cluster 1, H3b
Hist1h3c	-0.99632952757416	0.38928064225668	1	4.0	2.0	0.0	6.0	3.0	5.0	ENSMUSG00000069310	319148	13	23744973	23745602	-	GO:0000122|negative regulation of transcription by RNA polymerase II;GO:0006334|nucleosome assembly;GO:0006335|DNA replication-dependent nucleosome assembly;GO:0051290|protein heterotetramerization;GO:0060968|regulation of gene silencing	NA	NA	K11253|histone H3	mmu05034|mmu05202|mmu05322	Alcoholism|Transcriptional misregulation in cancer|Systemic lupus erythematosus	histone cluster 1, H3c
Hist1h3h	-1.05030541425787	0.461601020077415	1	1.0	1.0	2.0	1.0	1.0	8.0	ENSMUSG00000101355	319152	13	21717659	21718069	+	GO:0006334|nucleosome assembly;GO:0006335|DNA replication-dependent nucleosome assembly;GO:0051290|protein heterotetramerization;GO:0060968|regulation of gene silencing	NA	NA	K11253|histone H3	mmu05034|mmu05202|mmu05322	Alcoholism|Transcriptional misregulation in cancer|Systemic lupus erythematosus	histone cluster 1, H3h
Hist1h3i	-0.721197205905068	0.758885568815206	1	0.0	0.0	2.0	0.0	2.0	2.0	ENSMUSG00000101972	319153	13	21782960	21783370	-	GO:0006334|nucleosome assembly;GO:0006335|DNA replication-dependent nucleosome assembly;GO:0051290|protein heterotetramerization;GO:0060968|regulation of gene silencing	NA	NA	K11253|histone H3	mmu05034|mmu05202|mmu05322	Alcoholism|Transcriptional misregulation in cancer|Systemic lupus erythematosus	histone cluster 1, H3i
Hist1h3f	2.26536629624575	0.280743641705507	1	0.0	3.0	5.0	2.0	0.0	0.0	ENSMUSG00000100210	260423	13	23544052	23545312	+	GO:0000122|negative regulation of transcription by RNA polymerase II;GO:0006334|nucleosome assembly;GO:0006335|DNA replication-dependent nucleosome assembly;GO:0051290|protein heterotetramerization;GO:0060968|regulation of gene silencing	NA	NA	K11253|histone H3	mmu05034|mmu05202|mmu05322	Alcoholism|Transcriptional misregulation in cancer|Systemic lupus erythematosus	histone cluster 1, H3f
Hist1h3g	1.16680209196294	0.671252142302524	1	0.0	1.0	1.0	0.0	0.0	1.0	ENSMUSG00000099517	97908	13	23535422	23535951	+	GO:0006334|nucleosome assembly;GO:0006335|DNA replication-dependent nucleosome assembly;GO:0051290|protein heterotetramerization;GO:0060968|regulation of gene silencing	NA	NA	K11253|histone H3	mmu05034|mmu05202|mmu05322	Alcoholism|Transcriptional misregulation in cancer|Systemic lupus erythematosus	histone cluster 1, H3g
Pls3	0.0962922545654062	0.563682688568427	0.853707010128864	3813.0	4581.0	3306.0	4350.0	3902.0	4746.0	ENSMUSG00000016382	102866	X	75785654	75875182	-	GO:0051017|actin filament bundle assembly;GO:0060348|bone development;GO:0099140|presynaptic actin cytoskeleton organization	NA	NA	K17336|plastin-3	NA	NA	plastin 3 (T-isoform)
Pls1	-0.0925977787823579	0.578019467645735	0.860630184178958	354.0	346.0	255.0	398.0	385.0	422.0	ENSMUSG00000049493	102502	9	95752642	95845311	-	GO:0001951|intestinal D-glucose absorption;GO:0032532|regulation of microvillus length;GO:0040018|positive regulation of multicellular organism growth;GO:0051017|actin filament bundle assembly;GO:1902896|terminal web assembly;GO:1903078|positive regulation of protein localization to plasma membrane	NA	NA	K17275|plastin-1	NA	NA	plastin 1 (I-isoform)
Hist1h3a	0.0528252610307122	0.974300782855978	1	7.0	0.0	2.0	0.0	7.0	3.0	ENSMUSG00000069265	360198	13	23761853	23762386	-	GO:0006334|nucleosome assembly;GO:0006335|DNA replication-dependent nucleosome assembly;GO:0051290|protein heterotetramerization;GO:0060968|regulation of gene silencing	NA	NA	K11253|histone H3	mmu05034|mmu05202|mmu05322	Alcoholism|Transcriptional misregulation in cancer|Systemic lupus erythematosus	histone cluster 1, H3a
Cfl1	-0.125583504709746	0.500787162234623	0.826197638830028	15376.0	9226.0	12702.0	15541.0	16304.0	16153.0	ENSMUSG00000056201	12631	19	5490455	5495201	+	GO:0000281|mitotic cytokinesis;GO:0001755|neural crest cell migration;GO:0001842|neural fold formation;GO:0006468|protein phosphorylation;GO:0006606|protein import into nucleus;GO:0007010|cytoskeleton organization;GO:0007015|actin filament organization;GO:0007162|negative regulation of cell adhesion;GO:0009615|response to virus;GO:0010592|positive regulation of lamellipodium assembly;GO:0010593|n…	NA	NA	K05765|cofilin	mmu04360|mmu04666|mmu04810|mmu05133|mmu05170	Axon guidance|Fc gamma R-mediated phagocytosis|Regulation of actin cytoskeleton|Pertussis|Human immunodeficiency virus 1 infection	cofilin 1, non-muscle
Cfl2	0.245032509074646	0.0790485006836983	0.462220292128943	1255.0	1496.0	1208.0	1308.0	1307.0	1351.0	ENSMUSG00000062929	12632	12	54858809	54862877	-	GO:0007015|actin filament organization;GO:0007519|skeletal muscle tissue development;GO:0030042|actin filament depolymerization;GO:0030043|actin filament fragmentation;GO:0030836|positive regulation of actin filament depolymerization;GO:0045214|sarcomere organization;GO:0046716|muscle cell cellular homeostasis	NA	NA	K05765|cofilin	mmu04360|mmu04666|mmu04810|mmu05133|mmu05170	Axon guidance|Fc gamma R-mediated phagocytosis|Regulation of actin cytoskeleton|Pertussis|Human immunodeficiency virus 1 infection	cofilin 2, muscle
Gm31497	1.20701074872011	0.767381535721032	1	1.0	0.0	0.0	0.0	0.0	0.0	ENSMUSG00000110813	NA	9	31905993	31911198	+	NA	NA	NA	NA	NA	NA	predicted gene, 31497
Fam57a	-0.0930587150042102	0.571698793228462	0.856200079151237	290.0	319.0	238.0	336.0	358.0	377.0	ENSMUSG00000069808	116972	11	76179671	76214827	+	GO:0008150|biological_process	NA	NA	NA|(RefSeq) family with sequence similarity 57, member A	NA	NA	family with sequence similarity 57, member A
Fam57b	0.19119139365515	0.416204618489888	0.782198970045472	76.0	92.0	101.0	91.0	99.0	90.0	ENSMUSG00000058966	68952	7	126797668	126830219	+	GO:0006629|lipid metabolic process;GO:0045599|negative regulation of fat cell differentiation;GO:0046513|ceramide biosynthetic process	NA	NA	NA|(RefSeq) family with sequence similarity 57, member B	NA	NA	family with sequence similarity 57, member B
Hist1h1t	1.16752560695243	0.735757491961617	1	0.0	2.0	0.0	0.0	1.0	0.0	ENSMUSG00000036211	107970	13	23695814	23696725	+	GO:0006334|nucleosome assembly;GO:0007283|spermatogenesis	NA	NA	K11275|histone H1/5	NA	NA	histone cluster 1, H1t
Gm31463	0.40686205674048	0.60834407902537	1	6.0	10.0	3.0	4.0	7.0	6.0	ENSMUSG00000108932	102633702	8	8576522	8580342	+	NA	NA	NA	NA|(RefSeq) predicted gene, 31463	NA	NA	predicted gene, 31463
Hist1h1b	0.0555153008395823	0.953765311330248	1	9.0	4.0	2.0	5.0	2.0	10.0	ENSMUSG00000058773	56702	13	21779883	21780625	-	GO:0006334|nucleosome assembly;GO:0007517|muscle organ development	NA	NA	K11275|histone H1/5	NA	NA	histone cluster 1, H1b
Hist1h1c	-0.636090783711457	7.02530144648626e-05	0.0219036125826084	1327.0	974.0	1058.0	2240.0	2082.0	1833.0	ENSMUSG00000036181	50708	13	23738808	23740367	+	GO:0000122|negative regulation of transcription by RNA polymerase II;GO:0006334|nucleosome assembly;GO:0006357|regulation of transcription by RNA polymerase II;GO:0016584|nucleosome positioning;GO:0080182|histone H3-K4 trimethylation;GO:0098532|histone H3-K27 trimethylation	NA	NA	K11275|histone H1/5	NA	NA	histone cluster 1, H1c
Hist1h1d	-0.523049978398583	0.334790919444409	0.73442115946842	17.0	8.0	7.0	16.0	21.0	17.0	ENSMUSG00000052565	14957	13	23553262	23560686	+	GO:0000122|negative regulation of transcription by RNA polymerase II;GO:0006334|nucleosome assembly;GO:0006357|regulation of transcription by RNA polymerase II;GO:0016584|nucleosome positioning;GO:0080182|histone H3-K4 trimethylation;GO:0098532|histone H3-K27 trimethylation	NA	NA	K11275|histone H1/5	NA	NA	histone cluster 1, H1d
Hist1h1e	-0.524044533123887	0.455160161702925	0.803276445528752	20.0	8.0	4.0	12.0	14.0	28.0	ENSMUSG00000051627	50709	13	23620629	23622558	-	GO:0000122|negative regulation of transcription by RNA polymerase II;GO:0006334|nucleosome assembly;GO:0006357|regulation of transcription by RNA polymerase II;GO:0016584|nucleosome positioning;GO:0080182|histone H3-K4 trimethylation;GO:0098532|histone H3-K27 trimethylation	NA	NA	K11275|histone H1/5	NA	NA	histone cluster 1, H1e
Vsig10	-0.140400375862728	0.247213171483186	0.665855747207133	652.0	665.0	566.0	778.0	846.0	835.0	ENSMUSG00000066894	231668	5	117319083	117355005	+	GO:0008150|biological_process	NA	NA	NA|(RefSeq) V-set and immunoglobulin domain containing 10	NA	NA	V-set and immunoglobulin domain containing 10
Gm31479	4.08587966397933	0.103822483638234	1	4.0	4.0	0.0	0.0	0.0	0.0	ENSMUSG00000109632	NA	7	45597140	45599569	+	NA	NA	NA	NA	NA	NA	predicted gene, 31479
Pcdhac1	-1.53299092847327	0.414310143241928	1	0.0	1.0	1.0	0.0	3.0	4.0	ENSMUSG00000103255	353236	18	37090013	37187657	+	GO:0007155|cell adhesion;GO:0007156|homophilic cell adhesion via plasma membrane adhesion molecules	NA	NA	K16493|protocadherin alpha	NA	NA	protocadherin alpha subfamily C, 1
Pcdhac2	1.69328479514277	0.00148319498114784	0.110744737293509	81.0	296.0	94.0	55.0	74.0	45.0	ENSMUSG00000102697	353237	18	37143503	37187657	+	GO:0007155|cell adhesion;GO:0007156|homophilic cell adhesion via plasma membrane adhesion molecules;GO:0007399|nervous system development	NA	NA	K16493|protocadherin alpha	NA	NA	protocadherin alpha subfamily C, 2
Gm4316	-2.18048183567565	0.533381887359039	1	0.0	0.0	0.0	0.0	1.0	2.0	ENSMUSG00000110537	NA	8	123165255	123178765	+	NA	NA	NA	NA	NA	NA	predicted gene 4316
Gm31450	-1.62911921084619	0.686493283851136	1	0.0	0.0	0.0	2.0	0.0	0.0	ENSMUSG00000114057	NA	13	15931682	15934681	+	NA	NA	NA	NA	NA	NA	predicted gene, 31450
Fam53a	-0.0253237199455984	0.825665041452269	0.953093216456191	810.0	811.0	698.0	883.0	928.0	986.0	ENSMUSG00000037339	74504	5	33600347	33629635	-	GO:0006606|protein import into nucleus	NA	NA	NA|(RefSeq) family with sequence similarity 53, member A	NA	NA	family with sequence similarity 53, member A
Gm4319	-1.57831002593774	0.696101363176068	1	0.0	0.0	0.0	0.0	0.0	2.0	ENSMUSG00000102123	NA	1	72107155	72122001	-	NA	NA	NA	NA	NA	NA	predicted gene 4319
Fam53b	-0.035858944731405	0.748633912467591	0.925030575803016	1894.0	1966.0	1765.0	2415.0	2131.0	2290.0	ENSMUSG00000030956	77938	7	132712082	132813886	-	GO:0016055|Wnt signaling pathway;GO:0060828|regulation of canonical Wnt signaling pathway;GO:0090263|positive regulation of canonical Wnt signaling pathway	NA	NA	NA|(RefSeq) family with sequence similarity 53, member B	NA	NA	family with sequence similarity 53, member B
Fam53c	0.214722911095118	0.0380928722793748	0.361492293218993	950.0	941.0	903.0	970.0	887.0	998.0	ENSMUSG00000034300	66306	18	34758906	34773760	+	GO:0008150|biological_process	NA	NA	NA|(RefSeq) family with sequence similarity 53, member C	NA	NA	family with sequence similarity 53, member C
Pltp	0.336052950968375	0.129445072606055	0.539116356116734	2705.0	4394.0	3140.0	3236.0	2986.0	3451.0	ENSMUSG00000017754	18830	2	164839518	164857711	-	GO:0006629|lipid metabolic process;GO:0006869|lipid transport;GO:0010189|vitamin E biosynthetic process;GO:0010875|positive regulation of cholesterol efflux;GO:0015914|phospholipid transport;GO:0030317|flagellated sperm motility;GO:0034375|high-density lipoprotein particle remodeling;GO:0035627|ceramide transport	NA	NA	K08761|phospholipid transfer protein	mmu03320|mmu04979	PPAR signaling pathway|Cholesterol metabolism	phospholipid transfer protein
9130008F23Rik	0.181649415830941	0.531905706296016	0.839554323709814	72.0	52.0	70.0	63.0	53.0	87.0	ENSMUSG00000054951	71583	17	40875482	40880558	-	GO:0001835|blastocyst hatching	NA	NA	NA|(RefSeq) RIKEN cDNA 9130008F23 gene	NA	NA	RIKEN cDNA 9130008F23 gene
1110019B22Rik	-0.66653248598079	0.849693749409578	1	0.0	1.0	0.0	2.0	0.0	0.0	ENSMUSG00000112289	NA	10	95719133	95722500	-	NA	NA	NA	NA	NA	NA	RIKEN cDNA 1110019B22 gene
AC166061.1	1.2070107487201	0.767381535721032	1	0.0	1.0	0.0	0.0	0.0	0.0	ENSMUSG00000114697	NA	14	67169588	67209261	+	NA	NA	NA	NA	NA	NA	predicted gene, 30806
Bod1l	0.0600218466912474	0.578769911745351	0.860874575222726	1268.0	1280.0	1232.0	1360.0	1520.0	1418.0	ENSMUSG00000061755	665775	5	41787538	41844315	-	GO:0006281|DNA repair;GO:0006974|cellular response to DNA damage stimulus;GO:0031297|replication fork processing	NA	NA	NA|(RefSeq) biorientation of chromosomes in cell division 1-like	NA	NA	biorientation of chromosomes in cell division 1-like
Pip5k1bos	2.04095047329662	0.613732002336014	1	2.0	0.0	0.0	0.0	0.0	0.0	ENSMUSG00000085003	NA	19	24416009	24430329	+	NA	NA	NA	NA	NA	NA	phosphatidylinositol-4-phosphate 5-kinase, type 1 beta, opposite strand
3110002H16Rik	-0.0544082413113309	0.59740134269922	0.868892131009858	745.0	691.0	646.0	819.0	842.0	900.0	ENSMUSG00000024410	76482	18	12168717	12189997	+	GO:0006914|autophagy;GO:0010506|regulation of autophagy	NA	NA	NA|(RefSeq) regulator of MON1-CCZ1	NA	NA	regulator of MON1-CCZ1
Hist1h4m	1.48587589435776	0.00588781678643647	0.19486145956768	21.0	20.0	18.0	10.0	4.0	11.0	ENSMUSG00000069306	100041230	13	21811746	21812147	+	GO:0006334|nucleosome assembly;GO:0006335|DNA replication-dependent nucleosome assembly;GO:0006336|DNA replication-independent nucleosome assembly;GO:0006352|DNA-templated transcription, initiation;GO:0045653|negative regulation of megakaryocyte differentiation;GO:0051290|protein heterotetramerization	NA	NA	K11254|histone H4	mmu05034|mmu05203|mmu05322	Alcoholism|Viral carcinogenesis|Systemic lupus erythematosus	histone cluster 1, H4m
Hist1h4n	0.0245588962846968	0.980981259301789	1	2.0	4.0	6.0	5.0	8.0	1.0	ENSMUSG00000069305	319161	13	21831767	21832196	-	GO:0006334|nucleosome assembly;GO:0006335|DNA replication-dependent nucleosome assembly;GO:0006336|DNA replication-independent nucleosome assembly;GO:0006352|DNA-templated transcription, initiation;GO:0045653|negative regulation of megakaryocyte differentiation;GO:0051290|protein heterotetramerization	NA	NA	K11254|histone H4	mmu05034|mmu05203|mmu05322	Alcoholism|Viral carcinogenesis|Systemic lupus erythematosus	histone cluster 1, H4n
Hist1h4k	0.0494159567034304	0.93250176064738	0.982365555463752	13.0	10.0	17.0	19.0	7.0	20.0	ENSMUSG00000064288	319160	13	21750194	21750505	-	GO:0006334|nucleosome assembly;GO:0006335|DNA replication-dependent nucleosome assembly;GO:0006336|DNA replication-independent nucleosome assembly;GO:0006352|DNA-templated transcription, initiation;GO:0045653|negative regulation of megakaryocyte differentiation;GO:0051290|protein heterotetramerization	NA	NA	K11254|histone H4	mmu05034|mmu05203|mmu05322	Alcoholism|Viral carcinogenesis|Systemic lupus erythematosus	histone cluster 1, H4k
Gm31432	-1.57831002593774	0.696101363176068	1	0.0	0.0	0.0	0.0	0.0	2.0	ENSMUSG00000110767	NA	9	46532757	46543376	+	NA	NA	NA	NA	NA	NA	predicted gene, 31432
Hist1h4f	-0.778081528502348	0.706377959394717	1	1.0	0.0	1.0	1.0	3.0	0.0	ENSMUSG00000069274	319157	13	23551258	23551648	-	GO:0006334|nucleosome assembly;GO:0006335|DNA replication-dependent nucleosome assembly;GO:0006336|DNA replication-independent nucleosome assembly;GO:0006352|DNA-templated transcription, initiation;GO:0045653|negative regulation of megakaryocyte differentiation;GO:0051290|protein heterotetramerization	NA	NA	K11254|histone H4	mmu05034|mmu05203|mmu05322	Alcoholism|Viral carcinogenesis|Systemic lupus erythematosus	histone cluster 1, H4f
Hist1h4c	0.088711043612711	0.892780067096543	1	8.0	11.0	6.0	8.0	6.0	14.0	ENSMUSG00000060678	319155	13	23697635	23698454	-	GO:0006334|nucleosome assembly;GO:0006335|DNA replication-dependent nucleosome assembly;GO:0006336|DNA replication-independent nucleosome assembly;GO:0006352|DNA-templated transcription, initiation;GO:0045653|negative regulation of megakaryocyte differentiation;GO:0051290|protein heterotetramerization	NA	NA	K11254|histone H4	mmu05034|mmu05203|mmu05322	Alcoholism|Viral carcinogenesis|Systemic lupus erythematosus	histone cluster 1, H4c
Hist1h4d	-0.0539538775475727	0.938232928162359	1	17.0	4.0	7.0	14.0	8.0	12.0	ENSMUSG00000061482	319156	13	23581598	23582735	+	GO:0006334|nucleosome assembly;GO:0006335|DNA replication-dependent nucleosome assembly;GO:0006336|DNA replication-independent nucleosome assembly;GO:0006352|DNA-templated transcription, initiation;GO:0045653|negative regulation of megakaryocyte differentiation;GO:0051290|protein heterotetramerization	NA	NA	K11254|histone H4	mmu05034|mmu05203|mmu05322	Alcoholism|Viral carcinogenesis|Systemic lupus erythematosus	histone cluster 1, H4d
Hist1h4i	0.339869413596374	0.40077458205505	0.77418378829592	75.0	31.0	43.0	59.0	38.0	41.0	ENSMUSG00000060639	319158	13	22040636	22041362	-	GO:0006334|nucleosome assembly;GO:0006335|DNA replication-dependent nucleosome assembly;GO:0006336|DNA replication-independent nucleosome assembly;GO:0006352|DNA-templated transcription, initiation;GO:0045653|negative regulation of megakaryocyte differentiation;GO:0051290|protein heterotetramerization	NA	NA	K11254|histone H4	mmu05034|mmu05203|mmu05322	Alcoholism|Viral carcinogenesis|Systemic lupus erythematosus	histone cluster 1, H4i
Hist1h4j	-0.27802528272933	0.771364657317765	1	2.0	7.0	6.0	6.0	2.0	14.0	ENSMUSG00000067455	319159	13	21735064	21735837	+	GO:0006334|nucleosome assembly;GO:0006335|DNA replication-dependent nucleosome assembly;GO:0006336|DNA replication-independent nucleosome assembly;GO:0006352|DNA-templated transcription, initiation;GO:0045653|negative regulation of megakaryocyte differentiation;GO:0051290|protein heterotetramerization	NA	NA	K11254|histone H4	mmu05034|mmu05203|mmu05322	Alcoholism|Viral carcinogenesis|Systemic lupus erythematosus	histone cluster 1, H4j
Hist1h4h	-0.548659401267969	0.230515439080511	0.653469757802738	26.0	26.0	12.0	28.0	31.0	52.0	ENSMUSG00000060981	69386	13	23531050	23531519	+	GO:0006334|nucleosome assembly;GO:0006335|DNA replication-dependent nucleosome assembly;GO:0006336|DNA replication-independent nucleosome assembly;GO:0006352|DNA-templated transcription, initiation;GO:0045653|negative regulation of megakaryocyte differentiation;GO:0051290|protein heterotetramerization	NA	NA	K11254|histone H4	mmu05034|mmu05203|mmu05322	Alcoholism|Viral carcinogenesis|Systemic lupus erythematosus	histone cluster 1, H4h
Mpc1-ps	-0.0780839628917205	0.578551785983569	0.860874575222726	550.0	414.0	420.0	565.0	565.0	596.0	ENSMUSG00000091498	NA	12	110858565	110858894	-	NA	NA	NA	NA	NA	NA	mitochondrial pyruvate carrier 1, pseudogene
Hk1os	-1.23714310869117	0.081949716874722	1	9.0	5.0	4.0	24.0	7.0	19.0	ENSMUSG00000085347	NA	10	62340256	62363367	+	NA	NA	NA	NA	NA	NA	hexokinase 1, opposite strand
Hist1h4a	0.0234142621970924	0.991345561237796	1	0.0	0.0	5.0	3.0	0.0	3.0	ENSMUSG00000060093	326619	13	23760692	23761230	-	GO:0006334|nucleosome assembly;GO:0006335|DNA replication-dependent nucleosome assembly;GO:0006336|DNA replication-independent nucleosome assembly;GO:0006352|DNA-templated transcription, initiation;GO:0045653|negative regulation of megakaryocyte differentiation;GO:0051290|protein heterotetramerization	NA	NA	K11254|histone H4	mmu05034|mmu05203|mmu05322	Alcoholism|Viral carcinogenesis|Systemic lupus erythematosus	histone cluster 1, H4a
Enox1	-1.25178872101022	0.00589661567679961	0.19486145956768	9.0	11.0	9.0	24.0	27.0	31.0	ENSMUSG00000022012	239188	14	77156763	77721760	+	GO:0007624|ultradian rhythm;GO:0008150|biological_process;GO:0048511|rhythmic process;GO:0055114|oxidation-reduction process	NA	NA	NA|(RefSeq) ecto-NOX disulfide-thiol exchanger 1	NA	NA	ecto-NOX disulfide-thiol exchanger 1
Enox2	0.263155253093971	0.0819049150723412	0.465684842062502	331.0	314.0	349.0	342.0	287.0	354.0	ENSMUSG00000031109	209224	X	49009707	49288259	-	GO:0007624|ultradian rhythm;GO:0040008|regulation of growth;GO:0048511|rhythmic process;GO:0055114|oxidation-reduction process	NA	NA	NA|(RefSeq) ecto-NOX disulfide-thiol exchanger 2	NA	NA	ecto-NOX disulfide-thiol exchanger 2
Abcb10	0.058329232815463	0.689919587155513	0.905606315286552	386.0	386.0	337.0	430.0	369.0	464.0	ENSMUSG00000031974	56199	8	123952459	123983122	-	GO:0055085|transmembrane transport	NA	NA	K05657|ATP-binding cassette, subfamily B (MDR/TAP), member 10	mmu02010	ABC transporters	ATP-binding cassette, sub-family B (MDR/TAP), member 10
Fnip1	-0.106210632534713	0.286435545649338	0.696906460952732	1172.0	992.0	1087.0	1374.0	1338.0	1432.0	ENSMUSG00000035992	216742	11	54438199	54518235	+	GO:0000122|negative regulation of transcription by RNA polymerase II;GO:0001932|regulation of protein phosphorylation;GO:0001934|positive regulation of protein phosphorylation;GO:0002327|immature B cell differentiation;GO:0002904|positive regulation of B cell apoptotic process;GO:0007005|mitochondrion organization;GO:0009267|cellular response to starvation;GO:0031334|positive regulation of protei…	NA	NA	K20400|folliculin-interacting protein 1	mmu04150	mTOR signaling pathway	folliculin interacting protein 1
Fnip2	-0.491069173200158	0.0210842049222889	0.29732890296662	1070.0	622.0	702.0	1361.0	1159.0	1443.0	ENSMUSG00000061175	329679	3	79455974	79567796	-	GO:0000122|negative regulation of transcription by RNA polymerase II;GO:0001932|regulation of protein phosphorylation;GO:0006468|protein phosphorylation;GO:0006974|cellular response to DNA damage stimulus;GO:0007005|mitochondrion organization;GO:0008630|intrinsic apoptotic signaling pathway in response to DNA damage;GO:0031334|positive regulation of protein complex assembly;GO:0033138|positive re…	NA	NA	K20401|folliculin-interacting protein 2	mmu04150	mTOR signaling pathway	folliculin interacting protein 2
Gsap	-0.606248246103301	0.0219646826342968	0.300598864974398	3084.0	1488.0	1640.0	3405.0	3718.0	3969.0	ENSMUSG00000039934	212167	5	21186255	21315132	+	GO:0030162|regulation of proteolysis;GO:1902004|positive regulation of amyloid-beta formation	NA	NA	NA|(RefSeq) gamma-secretase activating protein	NA	NA	gamma-secretase activating protein
Gsc2	1.2070107487201	0.767381535721032	1	0.0	1.0	0.0	0.0	0.0	0.0	ENSMUSG00000022738	195333	16	17913107	17915059	-	GO:0006355|regulation of transcription, DNA-templated;GO:0006357|regulation of transcription by RNA polymerase II	NA	NA	K09325|homeobox protein goosecoid-like	NA	NA	goosecoid homebox 2
Hnrnpr	0.0517252570876035	0.583344690895991	0.863273063697355	2029.0	2066.0	1901.0	2187.0	2265.0	2409.0	ENSMUSG00000066037	74326	4	136310942	136359447	+	GO:0007623|circadian rhythm;GO:0043086|negative regulation of catalytic activity;GO:0061014|positive regulation of mRNA catabolic process;GO:0061157|mRNA destabilization	NA	NA	K13161|heterogeneous nuclear ribonucleoprotein R	NA	NA	heterogeneous nuclear ribonucleoprotein R
Pcdhb16	-0.180426065316529	0.455716207394148	0.803399291530153	59.0	67.0	55.0	85.0	84.0	74.0	ENSMUSG00000047910	93887	18	37477814	37483038	+	GO:0007155|cell adhesion;GO:0007156|homophilic cell adhesion via plasma membrane adhesion molecules;GO:0007268|chemical synaptic transmission;GO:0007416|synapse assembly;GO:0016339|calcium-dependent cell-cell adhesion via plasma membrane cell adhesion molecules	NA	NA	K16494|protocadherin beta	NA	NA	protocadherin beta 16
Pcdhb17	0.227455633308073	0.335833557977574	0.735018998366232	112.0	161.0	113.0	121.0	134.0	137.0	ENSMUSG00000046387	93888	18	37484795	37489454	+	GO:0007155|cell adhesion;GO:0007156|homophilic cell adhesion via plasma membrane adhesion molecules	NA	NA	K16494|protocadherin beta	NA	NA	protocadherin beta 17
Pcdhb18	0.263660902770116	0.432416908232006	0.792159132681509	28.0	33.0	30.0	31.0	27.0	32.0	ENSMUSG00000048347	93889	18	37489465	37494505	+	GO:0007155|cell adhesion;GO:0007156|homophilic cell adhesion via plasma membrane adhesion molecules	NA	NA	K16494|protocadherin beta	NA	NA	protocadherin beta 18
Hnrnpu	0.0443289029070893	0.656619471976621	0.894479719213148	9860.0	8266.0	9151.0	9778.0	10671.0	10873.0	ENSMUSG00000039630	51810	1	178321108	178337797	-	GO:0000122|negative regulation of transcription by RNA polymerase II;GO:0000381|regulation of alternative mRNA splicing, via spliceosome;GO:0006325|chromatin organization;GO:0006397|mRNA processing;GO:0007049|cell cycle;GO:0007275|multicellular organism development;GO:0007346|regulation of mitotic cell cycle;GO:0008380|RNA splicing;GO:0009048|dosage compensation by inactivation of X chromosome;GO…	NA	NA	K12888|heterogeneous nuclear ribonucleoprotein U	mmu03040	Spliceosome	heterogeneous nuclear ribonucleoprotein U
Pcdhb19	-0.314814580040828	0.452668255305506	0.801433511071335	32.0	30.0	22.0	43.0	55.0	25.0	ENSMUSG00000043313	93890	18	37496991	37504128	+	GO:0007155|cell adhesion;GO:0007156|homophilic cell adhesion via plasma membrane adhesion molecules	NA	NA	K16494|protocadherin beta	NA	NA	protocadherin beta 19
Pcdhb12	0.078434205682274	0.913827010733105	0.978049280991842	8.0	16.0	14.0	24.0	4.0	15.0	ENSMUSG00000043458	93883	18	37435621	37438654	+	GO:0007155|cell adhesion;GO:0007156|homophilic cell adhesion via plasma membrane adhesion molecules	NA	NA	K16494|protocadherin beta	NA	NA	protocadherin beta 12
Pcdhb13	0.00400937669033332	0.993409699251318	0.99853396968122	17.0	10.0	17.0	18.0	13.0	21.0	ENSMUSG00000047307	93884	18	37442500	37446209	+	GO:0007155|cell adhesion;GO:0007156|homophilic cell adhesion via plasma membrane adhesion molecules	NA	NA	K16494|protocadherin beta	NA	NA	protocadherin beta 13
Gse1	0.126695874242141	0.504081760343438	0.827813943646996	672.0	937.0	673.0	822.0	794.0	870.0	ENSMUSG00000031822	382034	8	120228456	120581390	+	GO:0008150|biological_process	NA	NA	NA|(RefSeq) genetic suppressor element 1, coiled-coil protein	NA	NA	genetic suppressor element 1, coiled-coil protein
Pcdhb14	-0.0867882393455257	0.851896088039407	0.959815328160581	33.0	73.0	25.0	43.0	58.0	65.0	ENSMUSG00000044043	93885	18	37447656	37456350	+	GO:0007155|cell adhesion;GO:0007156|homophilic cell adhesion via plasma membrane adhesion molecules	NA	NA	K16494|protocadherin beta	NA	NA	protocadherin beta 14
Pcdhb15	0.19211649610476	0.665979412057442	0.897251332335089	21.0	16.0	17.0	13.0	20.0	23.0	ENSMUSG00000047033	93886	18	37473540	37476340	+	GO:0007155|cell adhesion;GO:0007156|homophilic cell adhesion via plasma membrane adhesion molecules	NA	NA	K16494|protocadherin beta	NA	NA	protocadherin beta 15
Pcdhb10	0.335101075084205	0.59700367038517	0.868735804269094	20.0	18.0	20.0	15.0	6.0	34.0	ENSMUSG00000045657	93881	18	37411664	37414514	+	GO:0007155|cell adhesion;GO:0007156|homophilic cell adhesion via plasma membrane adhesion molecules	NA	NA	K16494|protocadherin beta	NA	NA	protocadherin beta 10
Pcdhb11	0.32187983164417	0.444155483578434	0.797776322907198	20.0	41.0	25.0	29.0	25.0	28.0	ENSMUSG00000051486	93882	18	37421418	37425836	+	GO:0007155|cell adhesion;GO:0007156|homophilic cell adhesion via plasma membrane adhesion molecules	NA	NA	K16494|protocadherin beta	NA	NA	protocadherin beta 11
Cftr	-0.435714019182194	0.110943813952984	0.513208665137784	220.0	197.0	125.0	261.0	233.0	374.0	ENSMUSG00000041301	12638	6	18170687	18322768	+	GO:0006695|cholesterol biosynthetic process;GO:0006811|ion transport;GO:0006821|chloride transport;GO:0006833|water transport;GO:0006904|vesicle docking involved in exocytosis;GO:0015701|bicarbonate transport;GO:0015705|iodide transport;GO:0030301|cholesterol transport;GO:0030321|transepithelial chloride transport;GO:0030324|lung development;GO:0033005|positive regulation of mast cell activation;…	NA	NA	K05031|cystic fibrosis transmembrane conductance regulator [EC:3.6.3.49]	mmu02010|mmu04024|mmu04152|mmu04530|mmu04971|mmu04972|mmu04976	ABC transporters|cAMP signaling pathway|AMPK signaling pathway|Tight junction|Gastric acid secretion|Pancreatic secretion|Bile secretion	cystic fibrosis transmembrane conductance regulator
Hnrnpc	0.025380411836005	0.772785897160414	0.933669477752481	3367.0	2899.0	2920.0	3449.0	3612.0	3619.0	ENSMUSG00000060373	15381	14	52073377	52104028	-	GO:0000398|mRNA splicing, via spliceosome;GO:0006397|mRNA processing;GO:0008380|RNA splicing;GO:0032211|negative regulation of telomere maintenance via telomerase;GO:0043086|negative regulation of catalytic activity;GO:0070935|3'-UTR-mediated mRNA stabilization;GO:0090367|negative regulation of mRNA modification	NA	NA	K12884|heterogeneous nuclear ribonucleoprotein C1/C2	mmu03040	Spliceosome	heterogeneous nuclear ribonucleoprotein C
Hnrnpd	-0.0116078894803181	0.922576010059213	0.979956940699743	2330.0	1820.0	2098.0	2355.0	2574.0	2521.0	ENSMUSG00000000568	11991	5	99955935	99978938	-	GO:0001889|liver development;GO:0007420|brain development;GO:0010628|positive regulation of gene expression;GO:0010629|negative regulation of gene expression;GO:0021549|cerebellum development;GO:0032204|regulation of telomere maintenance;GO:0032355|response to estradiol;GO:0042752|regulation of circadian rhythm;GO:0043488|regulation of mRNA stability;GO:0045727|positive regulation of translation;…	NA	NA	K13044|heterogeneous nuclear ribonucleoprotein A/B/D	NA	NA	heterogeneous nuclear ribonucleoprotein D
Hnrnpf	0.0393838082927273	0.737680953967286	0.920983457411189	3944.0	2993.0	3316.0	3937.0	3801.0	4055.0	ENSMUSG00000042079	98758	6	117900324	117925622	+	GO:0006397|mRNA processing;GO:0008380|RNA splicing;GO:0043484|regulation of RNA splicing	NA	NA	K12898|heterogeneous nuclear ribonucleoprotein F/H	NA	NA	heterogeneous nuclear ribonucleoprotein F
Hnrnpk	0.0097699341379922	0.901254402864568	0.973271649672911	6938.0	6068.0	6056.0	7443.0	7364.0	7600.0	ENSMUSG00000021546	15387	13	58391142	58403343	-	GO:0000122|negative regulation of transcription by RNA polymerase II;GO:0001541|ovarian follicle development;GO:0006357|regulation of transcription by RNA polymerase II;GO:0006396|RNA processing;GO:0006397|mRNA processing;GO:0008380|RNA splicing;GO:0010629|negative regulation of gene expression;GO:0010976|positive regulation of neuron projection development;GO:0010988|regulation of low-density li…	NA	NA	K12886|heterogeneous nuclear ribonucleoprotein K	mmu03040|mmu05168|mmu05203|mmu05206	Spliceosome|Herpes simplex infection|Viral carcinogenesis|MicroRNAs in cancer	heterogeneous nuclear ribonucleoprotein K
Pcdhb20	0.168142325131242	0.566756768504018	0.854217401469318	47.0	60.0	48.0	43.0	58.0	63.0	ENSMUSG00000046191	93891	18	37504264	37507822	+	GO:0007155|cell adhesion;GO:0007156|homophilic cell adhesion via plasma membrane adhesion molecules	NA	NA	K16494|protocadherin beta	NA	NA	protocadherin beta 20
Hnrnpl	-0.080322909887316	0.331017614140264	0.731320560707388	5270.0	4609.0	4911.0	6053.0	6225.0	6237.0	ENSMUSG00000015165	15388	7	28808541	28822266	+	GO:0000381|regulation of alternative mRNA splicing, via spliceosome;GO:0006397|mRNA processing;GO:0007623|circadian rhythm;GO:0034198|cellular response to amino acid starvation;GO:0045727|positive regulation of translation;GO:0048025|negative regulation of mRNA splicing, via spliceosome;GO:1901652|response to peptide;GO:1902416|positive regulation of mRNA binding	NA	NA	K13159|heterogeneous nuclear ribonucleoprotein L	NA	NA	heterogeneous nuclear ribonucleoprotein L
Pcdhb21	-0.05702967743449	0.900582631212349	0.972860713117637	11.0	21.0	22.0	23.0	22.0	22.0	ENSMUSG00000044022	93892	18	37513621	37518325	+	GO:0007155|cell adhesion;GO:0007156|homophilic cell adhesion via plasma membrane adhesion molecules	NA	NA	K16494|protocadherin beta	NA	NA	protocadherin beta 21
Hnrnpm	0.0833340035815853	0.387073703205813	0.766674978965687	3582.0	3388.0	3698.0	3798.0	4025.0	4121.0	ENSMUSG00000059208	76936	17	33646233	33686860	-	GO:0000380|alternative mRNA splicing, via spliceosome;GO:0000398|mRNA splicing, via spliceosome;GO:0006397|mRNA processing;GO:0008380|RNA splicing;GO:1900182|positive regulation of protein localization to nucleus;GO:1904591|positive regulation of protein import	NA	NA	K12887|heterogeneous nuclear ribonucleoprotein M	mmu03040	Spliceosome	heterogeneous nuclear ribonucleoprotein M
Pcdhb22	0.413356631305277	0.0802079634740775	0.463724260840688	83.0	89.0	71.0	73.0	78.0	65.0	ENSMUSG00000073591	93893	18	37517871	37524479	+	GO:0007155|cell adhesion;GO:0007156|homophilic cell adhesion via plasma membrane adhesion molecules	NA	NA	K16494|protocadherin beta	NA	NA	protocadherin beta 22
Gsg1	-0.911989786539446	0.335704807804916	1	8.0	1.0	2.0	8.0	11.0	5.0	ENSMUSG00000030206	14840	6	135237326	135254351	-	GO:0008150|biological_process	NA	NA	NA|(RefSeq) germ cell associated 1	NA	NA	germ cell associated 1
Tyk2	-0.191451577925457	0.146623030996244	0.559479077818461	1979.0	1440.0	1688.0	2233.0	2301.0	2358.0	ENSMUSG00000032175	54721	9	21104068	21131243	-	GO:0006468|protein phosphorylation;GO:0016310|phosphorylation;GO:0018108|peptidyl-tyrosine phosphorylation;GO:0035556|intracellular signal transduction	NA	NA	K11219|non-receptor tyrosine-protein kinase TYK2 [EC:2.7.10.2]	mmu04217|mmu04380|mmu04621|mmu04630|mmu04658|mmu04659|mmu05145|mmu05160|mmu05162|mmu05164|mmu05165|mmu05167|mmu05168|mmu05169	Necroptosis|Osteoclast differentiation|NOD-like receptor signaling pathway|Jak-STAT signaling pathway|Th1 and Th2 cell differentiation|Th17 cell differentiation|Toxoplasmosis|Hepatitis C|Measles|Influenza A|Human papillomavirus infection|Kaposi sarcoma-associated herpesvirus infection|Herpes simplex infection|Epstein-Barr virus infection	tyrosine kinase 2
4930458K08Rik	-3.60433698488114	0.0810074197512075	1	0.0	0.0	0.0	3.0	1.0	4.0	ENSMUSG00000111903	NA	12	77683061	77689491	+	NA	NA	NA	NA	NA	NA	RIKEN cDNA 4930458K08 gene
4921501I09Rik	1.700427029983	0.504897874938351	1	2.0	0.0	1.0	0.0	1.0	0.0	ENSMUSG00000111916	NA	12	4241133	4247671	+	NA	NA	NA	NA	NA	NA	RIKEN cDNA 4921501I09 gene
Lmcd1	-0.141807593080944	0.663782011861715	0.896626067707485	162.0	285.0	161.0	347.0	228.0	222.0	ENSMUSG00000057604	30937	6	112273758	112330425	+	GO:0000122|negative regulation of transcription by RNA polymerase II;GO:0010611|regulation of cardiac muscle hypertrophy;GO:0070886|positive regulation of calcineurin-NFAT signaling cascade	NA	NA	NA|(RefSeq) LIM and cysteine-rich domains 1	NA	NA	LIM and cysteine-rich domains 1
Abcb1a	0.457005982504275	0.0908253235340856	0.481593273952536	596.0	1127.0	970.0	786.0	819.0	738.0	ENSMUSG00000040584	18671	5	8660077	8748575	+	GO:0000086|G2/M transition of mitotic cell cycle;GO:0006855|drug transmembrane transport;GO:0009914|hormone transport;GO:0015893|drug transport;GO:0033231|carbohydrate export;GO:0035633|maintenance of permeability of blood-brain barrier;GO:0042908|xenobiotic transport;GO:0043215|daunorubicin transport;GO:0045332|phospholipid translocation;GO:0046618|drug export;GO:0047484|regulation of response t…	NA	NA	K05658|ATP-binding cassette, subfamily B (MDR/TAP), member 1 [EC:7.6.2.2]	mmu02010|mmu04976|mmu05206|mmu05226	ABC transporters|Bile secretion|MicroRNAs in cancer|Gastric cancer	ATP-binding cassette, sub-family B (MDR/TAP), member 1A
Abcb1b	0.218892794098284	0.532902920533673	0.839678331462963	300.0	184.0	495.0	309.0	362.0	329.0	ENSMUSG00000028970	18669	5	8798147	8866315	+	GO:0014045|establishment of endothelial blood-brain barrier;GO:0042493|response to drug;GO:0055085|transmembrane transport;GO:0061843|Sertoli cell barrier remodeling	NA	NA	K05658|ATP-binding cassette, subfamily B (MDR/TAP), member 1 [EC:7.6.2.2]	mmu02010|mmu04976|mmu05206|mmu05226	ABC transporters|Bile secretion|MicroRNAs in cancer|Gastric cancer	ATP-binding cassette, sub-family B (MDR/TAP), member 1B
Sec14l1	0.437237732192788	0.00504961002543609	0.185816980077635	3790.0	4753.0	3663.0	3625.0	3337.0	3750.0	ENSMUSG00000020823	74136	11	117115168	117159268	+	GO:0002376|immune system process;GO:0009968|negative regulation of signal transduction;GO:0015871|choline transport;GO:0039536|negative regulation of RIG-I signaling pathway;GO:0045087|innate immune response	NA	NA	NA|(RefSeq) SEC14-like lipid binding 1	NA	NA	SEC14-like lipid binding 1
Sec14l2	0.0406395299624136	0.874994256571216	0.967104817925753	299.0	410.0	215.0	377.0	342.0	346.0	ENSMUSG00000003585	67815	11	4097039	4123415	-	GO:0043085|positive regulation of catalytic activity;GO:0045542|positive regulation of cholesterol biosynthetic process	NA	NA	NA|(RefSeq) SEC14-like lipid binding 2	NA	NA	SEC14-like lipid binding 2
Sec14l3	0.774694487130516	0.00969479223891315	0.234811154396727	13483.0	28078.0	15519.0	14485.0	11885.0	13460.0	ENSMUSG00000054986	380683	11	4064841	4077736	+	GO:0008150|biological_process	NA	NA	NA|(RefSeq) SEC14-like lipid binding 3	NA	NA	SEC14-like lipid binding 3
Sec14l4	0.413016173469622	0.14492084052265	0.556926102310434	980.0	1949.0	1226.0	1341.0	1237.0	1143.0	ENSMUSG00000019368	103655	11	4031462	4048024	+	NA	NA	GO:0005575|cellular_component	NA|(RefSeq) SEC14-like lipid binding 4	NA	NA	SEC14-like lipid binding 4
Sec14l5	0.532131080205018	0.235618966351347	0.65708319337974	40.0	133.0	81.0	67.0	64.0	80.0	ENSMUSG00000091712	665119	16	5147109	5187271	+	GO:0008150|biological_process	NA	NA	NA|(RefSeq) SEC14-like lipid binding 5	NA	NA	SEC14-like lipid binding 5
BC030343	0.438723496467134	0.438680711254846	0.794455084288909	19.0	18.0	12.0	9.0	10.0	24.0	ENSMUSG00000105345	NA	5	143270075	143272513	+	NA	NA	NA	NA	NA	NA	cDNA sequence BC030343
AU021092	0.37111136337056	0.0498603180439074	0.395460416037896	1221.0	1579.0	1209.0	1372.0	1042.0	1270.0	ENSMUSG00000051669	239691	16	5211823	5222299	-	GO:0008150|biological_process	NA	NA	NA|(RefSeq) expressed sequence AU021092	NA	NA	expressed sequence AU021092
Abcb11	3.08634210733113	0.306256552994035	1	2.0	2.0	0.0	0.0	0.0	0.0	ENSMUSG00000027048	27413	2	69238282	69342616	-	GO:0006855|drug transmembrane transport;GO:0015721|bile acid and bile salt transport;GO:0015722|canalicular bile acid transport;GO:0042493|response to drug;GO:0046618|drug export;GO:0055085|transmembrane transport	NA	NA	K05664|ATP-binding cassette, subfamily B (MDR/TAP), member 11	mmu01522|mmu02010|mmu04976|mmu04979	Endocrine resistance|ABC transporters|Bile secretion|Cholesterol metabolism	ATP-binding cassette, sub-family B (MDR/TAP), member 11
4731419I09Rik	-0.762172089699498	0.251663365197695	0.670841502628646	13.0	8.0	6.0	7.0	25.0	22.0	ENSMUSG00000097004	NA	3	89337850	89347831	+	NA	NA	NA	NA	NA	NA	RIKEN cDNA 4731419I09 gene
8030442B05Rik	-1.21605783530007	0.218706440448371	1	3.0	0.0	5.0	7.0	8.0	7.0	ENSMUSG00000102674	77543	2	11338366	11398501	-	NA	NA	NA	NA|(RefSeq) RIKEN cDNA 8030442B05 gene	NA	NA	RIKEN cDNA 8030442B05 gene
4930453C13Rik	-1.62911921084619	0.686493283851136	1	0.0	0.0	0.0	2.0	0.0	0.0	ENSMUSG00000113987	NA	13	45936040	45936904	+	NA	NA	NA	NA	NA	NA	RIKEN cDNA 4930453C13 gene
Tymp	0.102562018967812	0.763364492275341	0.93151114451277	154.0	375.0	279.0	331.0	271.0	299.0	ENSMUSG00000022615	72962	15	89371931	89377039	-	GO:0000002|mitochondrial genome maintenance;GO:0006206|pyrimidine nucleobase metabolic process;GO:0006213|pyrimidine nucleoside metabolic process;GO:0006935|chemotaxis;GO:0009887|animal organ morphogenesis;GO:0031641|regulation of myelination;GO:0051969|regulation of transmission of nerve impulse;GO:1905333|regulation of gastric motility	NA	NA	K00758|thymidine phosphorylase [EC:2.4.2.4]	mmu00240|mmu00983|mmu01100|mmu05219	Pyrimidine metabolism|Drug metabolism - other enzymes|Metabolic pathways|Bladder cancer	thymidine phosphorylase
Tyms	-0.274159788527593	0.349228589638404	0.743040793537787	345.0	150.0	269.0	351.0	324.0	414.0	ENSMUSG00000025747	22171	5	30058202	30073617	-	GO:0006206|pyrimidine nucleobase metabolic process;GO:0006231|dTMP biosynthetic process;GO:0006235|dTTP biosynthetic process;GO:0006417|regulation of translation;GO:0007568|aging;GO:0007623|circadian rhythm;GO:0009165|nucleotide biosynthetic process;GO:0009636|response to toxic substance;GO:0014070|response to organic cyclic compound;GO:0017148|negative regulation of translation;GO:0019088|immort…	NA	NA	K00560|thymidylate synthase [EC:2.1.1.45]	mmu00240|mmu00670|mmu01100|mmu01523	Pyrimidine metabolism|One carbon pool by folate|Metabolic pathways|Antifolate resistance	thymidylate synthase
Gm4285	-0.0506202999953613	0.843666963356602	0.957508026280079	57.0	53.0	50.0	72.0	67.0	57.0	ENSMUSG00000085829	NA	14	75843379	75844964	-	NA	NA	NA	NA	NA	NA	predicted gene 4285
Ighv8-10	-1.235493364535	0.635581871133355	1	1.0	0.0	0.0	2.0	0.0	1.0	ENSMUSG00000106325	NA	12	115519340	115519782	-	NA	NA	NA	NA	NA	NA	immunoglobulin heavy variable V8-10
Ighv8-11	-1.62948035792505	0.679511925704321	1	0.0	0.0	0.0	1.0	1.0	0.0	ENSMUSG00000095170	NA	12	115567149	115567591	-	NA	NA	NA	NA	NA	NA	immunoglobulin heavy variable V8-11
Ighv8-12	-0.664393452568108	0.450005336292097	0.800569717474517	27.0	54.0	6.0	29.0	117.0	16.0	ENSMUSG00000076731	NA	12	115647945	115648387	-	NA	NA	NA	NA	NA	NA	immunoglobulin heavy variable V8-12
Rccd1	0.0166179569686856	0.914487584660642	0.978389886558566	251.0	216.0	218.0	251.0	293.0	257.0	ENSMUSG00000038930	269955	7	80293229	80324454	-	GO:0006325|chromatin organization;GO:0008150|biological_process	NA	NA	NA|(RefSeq) RCC1 domain containing 1	NA	NA	RCC1 domain containing 1
Pmf1	-0.327158687586148	0.129570319033819	0.539166263018253	426.0	245.0	356.0	456.0	524.0	541.0	ENSMUSG00000028066	67037	3	88394143	88410331	-	GO:0007049|cell cycle;GO:0007059|chromosome segregation;GO:0051301|cell division;GO:1903508|positive regulation of nucleic acid-templated transcription	NA	NA	K11546|polyamine-modulated factor 1	NA	NA	polyamine-modulated factor 1
Csf2rb2	-1.16227484774517	0.110599108262704	0.512702357362717	2377.0	329.0	889.0	3025.0	2941.0	3360.0	ENSMUSG00000071714	12984	15	78282507	78305721	-	GO:0019221|cytokine-mediated signaling pathway	NA	NA	K04738|cytokine receptor common subunit beta	mmu04060|mmu04210|mmu04630|mmu05200	Cytokine-cytokine receptor interaction|Apoptosis|Jak-STAT signaling pathway|Pathways in cancer	colony stimulating factor 2 receptor, beta 2, low-affinity (granulocyte-macrophage)
4933412L11Rik	-0.36384387219359	0.863612091670367	1	1.0	1.0	0.0	2.0	1.0	0.0	ENSMUSG00000108227	NA	6	87993136	87994179	-	NA	NA	NA	NA	NA	NA	RIKEN cDNA 4933412L11 gene
Gm4294	-0.198750480481131	0.107174308381273	0.508951825013034	3157.0	2349.0	2651.0	3693.0	3576.0	3795.0	ENSMUSG00000078377	NA	12	12023045	12023658	+	NA	NA	NA	NA	NA	NA	predicted gene 4294
Nsfl1c	-0.0382078646128017	0.706997507488881	0.9107493691971	1237.0	1136.0	1189.0	1512.0	1351.0	1471.0	ENSMUSG00000027455	386649	2	151494182	151511414	+	GO:0000132|establishment of mitotic spindle orientation;GO:0007030|Golgi organization;GO:0046604|positive regulation of mitotic centrosome separation;GO:0061025|membrane fusion;GO:1904780|negative regulation of protein localization to centrosome	NA	NA	K14012|UBX domain-containing protein 1	mmu04141	Protein processing in endoplasmic reticulum	NSFL1 (p97) cofactor (p47)
Pmch	-0.716542602922383	0.860605974740117	1	0.0	0.0	0.0	0.0	0.0	1.0	ENSMUSG00000035383	110312	10	88091072	88092375	+	GO:0002027|regulation of heart rate;GO:0007204|positive regulation of cytosolic calcium ion concentration;GO:0007218|neuropeptide signaling pathway;GO:0007268|chemical synaptic transmission;GO:0007631|feeding behavior;GO:0009409|response to cold;GO:0010469|regulation of signaling receptor activity;GO:0032227|negative regulation of synaptic transmission, dopaminergic;GO:0042593|glucose homeostasis…	NA	NA	K05229|pro-melanin-concentrating hormone	NA	NA	pro-melanin-concentrating hormone
Zap70	-0.296011239331978	0.391519807919638	0.767519226428752	1011.0	347.0	842.0	1069.0	1086.0	1019.0	ENSMUSG00000026117	22637	1	36761798	36782818	+	GO:0002250|adaptive immune response;GO:0002376|immune system process;GO:0006468|protein phosphorylation;GO:0006955|immune response;GO:0016310|phosphorylation;GO:0018108|peptidyl-tyrosine phosphorylation;GO:0035556|intracellular signal transduction;GO:0043366|beta selection;GO:0045059|positive thymic T cell selection;GO:0045060|negative thymic T cell selection;GO:0045061|thymic T cell selection;GO…	NA	NA	K07360|tyrosine-protein kinase ZAP-70 [EC:2.7.10.2]	mmu04014|mmu04064|mmu04650|mmu04658|mmu04659|mmu04660|mmu05340	Ras signaling pathway|NF-kappa B signaling pathway|Natural killer cell mediated cytotoxicity|Th1 and Th2 cell differentiation|Th17 cell differentiation|T cell receptor signaling pathway|Primary immunodeficiency	zeta-chain (TCR) associated protein kinase
Sdf2l1	-0.131976135561219	0.669451654039273	0.897346749274248	794.0	314.0	652.0	768.0	763.0	737.0	ENSMUSG00000022769	64136	16	17130138	17132383	-	GO:0034976|response to endoplasmic reticulum stress;GO:0042981|regulation of apoptotic process;GO:0071218|cellular response to misfolded protein;GO:0071712|ER-associated misfolded protein catabolic process	NA	NA	NA|(RefSeq) stromal cell-derived factor 2-like 1	NA	NA	stromal cell-derived factor 2-like 1
Pmel	-0.0799220982198099	0.769311868161386	0.932849681077987	84.0	58.0	50.0	83.0	84.0	72.0	ENSMUSG00000025359	20431	10	128704195	128720238	+	GO:0032438|melanosome organization	NA	NA	K17304|melanocyte protein PMEL	NA	NA	premelanosome protein
Enpep	0.374632895642134	0.223582694836194	0.645877812312502	1409.0	2777.0	1357.0	1728.0	1488.0	1887.0	ENSMUSG00000028024	13809	3	129269175	129332720	-	GO:0001525|angiogenesis;GO:0002003|angiotensin maturation;GO:0003081|regulation of systemic arterial blood pressure by renin-angiotensin;GO:0006508|proteolysis;GO:0008283|cell population proliferation;GO:0016477|cell migration;GO:0032835|glomerulus development;GO:0043171|peptide catabolic process	NA	NA	K11141|glutamyl aminopeptidase [EC:3.4.11.7]	mmu04614	Renin-angiotensin system	glutamyl aminopeptidase
Hmg20a	0.0586678047276714	0.700381505325884	0.908967527511792	1046.0	1233.0	963.0	1171.0	1314.0	1207.0	ENSMUSG00000032329	66867	9	56418609	56496936	+	GO:0000122|negative regulation of transcription by RNA polymerase II;GO:0006325|chromatin organization;GO:0033234|negative regulation of protein sumoylation;GO:0045665|negative regulation of neuron differentiation	NA	NA	NA|(RefSeq) high mobility group 20A	NA	NA	high mobility group 20A
Hmg20b	-0.097802414998492	0.417725587731244	0.783372526073423	1519.0	1233.0	1185.0	1668.0	1691.0	1617.0	ENSMUSG00000020232	15353	10	81346048	81350480	-	GO:0006325|chromatin organization;GO:0006338|chromatin remodeling;GO:0006355|regulation of transcription, DNA-templated;GO:0007049|cell cycle;GO:0033234|negative regulation of protein sumoylation;GO:0035914|skeletal muscle cell differentiation;GO:0045666|positive regulation of neuron differentiation	NA	NA	NA|(RefSeq) high mobility group 20B	NA	NA	high mobility group 20B
AC150314.1	1.20701074872011	0.767381535721032	1	1.0	0.0	0.0	0.0	0.0	0.0	ENSMUSG00000111478	NA	10	84502032	84502269	-	NA	NA	NA	NA	NA	NA	transcription factor E3 (Tfe3) pseudogene
4930401C15Rik	1.20701074872011	0.767381535721032	1	1.0	0.0	0.0	0.0	0.0	0.0	ENSMUSG00000112444	73803	10	25779314	25837437	-	NA	NA	NA	NA|(RefSeq) RIKEN cDNA 4930401C15 gene	NA	NA	RIKEN cDNA 4930401C15 gene
Rps19-ps10	0.194638342273078	0.91354600595701	1	4.0	0.0	1.0	3.0	2.0	0.0	ENSMUSG00000089800	NA	10	52384659	52385093	-	NA	NA	NA	NA	NA	NA	ribosomal protein S19, pseudogene 10
Tyw1	0.0820409983763588	0.581245810525175	0.862364004056558	422.0	359.0	313.0	425.0	399.0	397.0	ENSMUSG00000056310	100929	5	130255619	130341563	+	GO:0008033|tRNA processing;GO:0008150|biological_process;GO:0055114|oxidation-reduction process	NA	NA	K15449|tRNA wybutosine-synthesizing protein 1 [EC:4.1.3.44]	NA	NA	tRNA-yW synthesizing protein 1 homolog (S. cerevisiae)
Arhgap27os2	-1.14918798659742	0.356269938893869	1	3.0	0.0	2.0	2.0	7.0	4.0	ENSMUSG00000085360	NA	11	103355701	103361092	+	NA	NA	NA	NA	NA	NA	Rho GTPase activating protein 27, opposite strand 2
AC156802.1	-0.293252227453041	0.868611804932953	1	4.0	1.0	0.0	5.0	2.0	0.0	ENSMUSG00000114851	108168076	13	36612816	36653073	+	NA	NA	NA	NA|(RefSeq) predicted gene, 46409	NA	NA	predicted gene, 46409
Arhgap27os3	-0.682067700693313	0.033747051511785	0.34704534406262	228.0	93.0	202.0	307.0	365.0	316.0	ENSMUSG00000085887	653030	11	103344753	103350124	+	NA	NA	NA	NA|(RefSeq) Rho GTPase activating protein 27, opposite strand 3	NA	NA	Rho GTPase activating protein 27, opposite strand 3
Arhgap27os1	1.60652264871507	0.244175123226228	1	5.0	7.0	1.0	4.0	1.0	0.0	ENSMUSG00000085733	NA	11	103363213	103364651	+	NA	NA	NA	NA	NA	NA	Rho GTPase activating protein 27, opposite strand 1
Ctnnbip1	-0.247301315411787	0.0925935874328366	0.484422954583851	197.0	178.0	173.0	249.0	267.0	254.0	ENSMUSG00000028988	67087	4	149518236	149566437	+	GO:0000122|negative regulation of transcription by RNA polymerase II;GO:0001658|branching involved in ureteric bud morphogenesis;GO:0002528|regulation of vascular permeability involved in acute inflammatory response;GO:0009952|anterior/posterior pattern specification;GO:0016055|Wnt signaling pathway;GO:0030178|negative regulation of Wnt signaling pathway;GO:0031333|negative regulation of protein …	NA	NA	K04493|Beta-catenin-interacting protein 1 (Inhibitor of beta-catenin and Tcf-4)	mmu04310	Wnt signaling pathway	catenin beta interacting protein 1
AC129328.1	0.0823439371732949	0.720473390736809	0.913978488931484	104.0	97.0	73.0	91.0	113.0	102.0	ENSMUSG00000116802	NA	17	17234872	17266063	+	NA	NA	NA	NA	NA	NA	novel transcript
Dennd3	0.160136226744534	0.356536242651996	0.74760130704285	2855.0	3060.0	2381.0	2817.0	3382.0	2582.0	ENSMUSG00000036661	105841	15	73512560	73572242	+	GO:0008333|endosome to lysosome transport;GO:0044257|cellular protein catabolic process	NA	NA	K20162|DENN domain-containing protein 3	NA	NA	DENN/MADD domain containing 3
Lman1	0.0352776983523183	0.72525591661404	0.916484042601147	1975.0	1884.0	1677.0	2163.0	2020.0	2215.0	ENSMUSG00000041891	70361	18	65980754	66022580	-	GO:0006888|endoplasmic reticulum to Golgi vesicle-mediated transport;GO:0007029|endoplasmic reticulum organization;GO:0007030|Golgi organization;GO:0010638|positive regulation of organelle organization;GO:0015031|protein transport;GO:0016192|vesicle-mediated transport	NA	NA	K10080|lectin, mannose-binding 1	mmu04141	Protein processing in endoplasmic reticulum	lectin, mannose-binding, 1
Gm4221	-0.262546055713099	0.658026230521367	1	10.0	8.0	6.0	14.0	9.0	11.0	ENSMUSG00000096948	NA	18	54990310	55079414	+	NA	NA	NA	NA	NA	NA	predicted gene 4221
Lman2	0.0590585510350466	0.545610498412556	0.844744729328023	3692.0	3072.0	3215.0	3893.0	3669.0	3767.0	ENSMUSG00000021484	66890	13	55343833	55362783	-	GO:0006890|retrograde vesicle-mediated transport, Golgi to endoplasmic reticulum;GO:0015031|protein transport;GO:0050766|positive regulation of phagocytosis	NA	NA	K10082|lectin, mannose-binding 2	mmu04141	Protein processing in endoplasmic reticulum	lectin, mannose-binding 2
Gm31520	-2.22641180357444	0.140795400922512	1	1.0	0.0	1.0	6.0	3.0	2.0	ENSMUSG00000107653	102633773	6	66264155	66284845	+	NA	NA	NA	NA|(RefSeq) sterol-C5-desaturase pseudogene	NA	NA	predicted gene, 31520
Gm31522	-0.716542602922383	0.860605974740117	1	0.0	0.0	0.0	0.0	0.0	1.0	ENSMUSG00000109297	NA	11	81983119	82019967	-	NA	NA	NA	NA	NA	NA	predicted gene, 31522
Dapl1	-0.220944247090462	0.636187613321737	0.88755179243967	12.0	19.0	16.0	26.0	23.0	16.0	ENSMUSG00000026989	76747	2	59484653	59505020	+	GO:0006915|apoptotic process;GO:0030154|cell differentiation	NA	NA	NA|(RefSeq) death associated protein-like 1	NA	NA	death associated protein-like 1
Vwa5b1	1.75450295401685	0.490996308603947	1	0.0	1.0	2.0	0.0	0.0	1.0	ENSMUSG00000028753	75718	4	138565360	138635884	-	GO:0008150|biological_process	NA	NA	NA|(RefSeq) von Willebrand factor A domain containing 5B1	NA	NA	von Willebrand factor A domain containing 5B1
U2surp	0.046258744162663	0.637078295870089	0.88755179243967	1434.0	1300.0	1275.0	1427.0	1583.0	1588.0	ENSMUSG00000032407	67958	9	95456898	95511996	-	GO:0006396|RNA processing;GO:0008150|biological_process	NA	NA	K12842|U2-associated protein SR140	mmu03040	Spliceosome	U2 snRNP-associated SURP domain containing
Vwa5b2	0.657664404279867	0.556434787841354	1	3.0	3.0	2.0	2.0	2.0	2.0	ENSMUSG00000046613	328643	16	20589471	20605377	+	GO:0008150|biological_process	NA	NA	NA|(RefSeq) von Willebrand factor A domain containing 5B2	NA	NA	von Willebrand factor A domain containing 5B2
Tyw3	0.23415986612264	0.289582444230706	0.699501303517135	93.0	86.0	80.0	90.0	73.0	98.0	ENSMUSG00000047583	209584	3	154576431	154597104	-	GO:0008033|tRNA processing;GO:0032259|methylation	NA	NA	K15450|tRNA wybutosine-synthesizing protein 3 [EC:2.1.1.282]	NA	NA	tRNA-yW synthesizing protein 3 homolog (S. cerevisiae)
Tyw5	0.0962852331584638	0.618948261535289	0.879420398442882	141.0	143.0	158.0	173.0	173.0	144.0	ENSMUSG00000048495	68736	1	57388237	57407101	-	GO:0008033|tRNA processing;GO:0031591|wybutosine biosynthetic process;GO:0055114|oxidation-reduction process	NA	NA	K18066|tRNA wybutosine-synthesizing protein 5 [EC:1.14.11.42]	NA	NA	tRNA-yW synthesizing protein 5
Gm31532	-1.04899716007437	0.499947536232104	1	0.0	0.0	4.0	3.0	3.0	4.0	ENSMUSG00000107430	NA	17	53699706	53700472	+	NA	NA	NA	NA	NA	NA	predicted gene, 31532
Dapk1	-0.127639709433353	0.342336217316614	0.739813876839248	1959.0	2079.0	1865.0	2837.0	2319.0	2489.0	ENSMUSG00000021559	69635	13	60601947	60763191	+	GO:0006417|regulation of translation;GO:0006468|protein phosphorylation;GO:0006915|apoptotic process;GO:0007165|signal transduction;GO:0008625|extrinsic apoptotic signaling pathway via death domain receptors;GO:0010508|positive regulation of autophagy;GO:0016310|phosphorylation;GO:0017148|negative regulation of translation;GO:0035556|intracellular signal transduction;GO:0043066|negative regulatio…	NA	NA	K08803|death-associated protein kinase [EC:2.7.11.1]	mmu04140|mmu05200|mmu05219	Autophagy - animal|Pathways in cancer|Bladder cancer	death associated protein kinase 1
Dapk2	0.0146945817978907	0.935563988573067	0.983182789908264	656.0	832.0	568.0	800.0	779.0	837.0	ENSMUSG00000032380	13143	9	66158223	66272242	+	GO:0006468|protein phosphorylation;GO:0006915|apoptotic process;GO:0016310|phosphorylation;GO:0035556|intracellular signal transduction;GO:0043276|anoikis;GO:0090023|positive regulation of neutrophil chemotaxis;GO:1990266|neutrophil migration;GO:2000424|positive regulation of eosinophil chemotaxis;GO:2001242|regulation of intrinsic apoptotic signaling pathway	NA	NA	K08803|death-associated protein kinase [EC:2.7.11.1]	mmu04140|mmu05200|mmu05219	Autophagy - animal|Pathways in cancer|Bladder cancer	death-associated protein kinase 2
Dapk3	-0.0377193328037811	0.766407133316335	0.932161745575547	742.0	605.0	620.0	784.0	842.0	760.0	ENSMUSG00000034974	13144	10	81183005	81193197	+	GO:0006325|chromatin organization;GO:0006468|protein phosphorylation;GO:0006915|apoptotic process;GO:0007346|regulation of mitotic cell cycle;GO:0008360|regulation of cell shape;GO:0016310|phosphorylation;GO:0017148|negative regulation of translation;GO:0030182|neuron differentiation;GO:0030335|positive regulation of cell migration;GO:0035556|intracellular signal transduction;GO:0043065|positive …	NA	NA	K08803|death-associated protein kinase [EC:2.7.11.1]	mmu04140|mmu05200|mmu05219	Autophagy - animal|Pathways in cancer|Bladder cancer	death-associated protein kinase 3
Avpr1a	0.651894398930424	0.649372455405665	1	0.0	15.0	2.0	2.0	9.0	2.0	ENSMUSG00000020123	54140	10	122448499	122453452	+	GO:0001992|regulation of systemic arterial blood pressure by vasopressin;GO:0002125|maternal aggressive behavior;GO:0003084|positive regulation of systemic arterial blood pressure;GO:0007165|signal transduction;GO:0007186|G protein-coupled receptor signaling pathway;GO:0007204|positive regulation of cytosolic calcium ion concentration;GO:0007621|negative regulation of female receptivity;GO:000762…	NA	NA	K04226|arginine vasopressin receptor 1A	mmu04020|mmu04072|mmu04080|mmu04270	Calcium signaling pathway|Phospholipase D signaling pathway|Neuroactive ligand-receptor interaction|Vascular smooth muscle contraction	arginine vasopressin receptor 1A
Gm4202	0.039400952370722	0.865515904498968	0.964822643850244	171.0	134.0	124.0	174.0	125.0	195.0	ENSMUSG00000091421	NA	3	92689426	92690158	+	NA	NA	NA	NA	NA	NA	predicted gene 4202
Stmn1	-0.0801330004144957	0.624096961125833	0.881026125281512	1114.0	742.0	888.0	1063.0	1184.0	1177.0	ENSMUSG00000028832	16765	4	134468320	134473843	+	GO:0000281|mitotic cytokinesis;GO:0007019|microtubule depolymerization;GO:0007052|mitotic spindle organization;GO:0007275|multicellular organism development;GO:0007399|nervous system development;GO:0007409|axonogenesis;GO:0007420|brain development;GO:0009615|response to virus;GO:0030154|cell differentiation;GO:0031110|regulation of microtubule polymerization or depolymerization;GO:0031115|negativ…	NA	NA	K04381|stathmin	mmu04010|mmu05206	MAPK signaling pathway|MicroRNAs in cancer	stathmin 1
1700015F17Rik	1.08251171512391	0.756474932932118	1	2.0	0.0	0.0	1.0	0.0	0.0	ENSMUSG00000079666	381716	5	5437827	5479143	-	NA	NA	GO:0016020|membrane;GO:0016021|integral component of membrane	NA|(RefSeq) RIKEN cDNA 1700015F17 gene	NA	NA	RIKEN cDNA 1700015F17 gene
Gm4204	0.151260799646541	0.180521244240023	0.601094215020963	675.0	628.0	581.0	691.0	626.0	692.0	ENSMUSG00000079139	NA	1	135231995	135233225	+	NA	NA	NA	NA	NA	NA	predicted gene 4204
Gm4208	0.555044380352463	0.608257102345946	1	2.0	2.0	7.0	2.0	2.0	5.0	ENSMUSG00000100426	NA	1	62821355	62832370	-	NA	NA	NA	NA	NA	NA	predicted gene 4208
Rspry1	0.0798575942519503	0.528738730659733	0.838587842522485	612.0	530.0	501.0	629.0	557.0	654.0	ENSMUSG00000050079	67610	8	94601937	94660275	+	GO:0008150|biological_process	NA	NA	NA|(RefSeq) ring finger and SPRY domain containing 1	NA	NA	ring finger and SPRY domain containing 1
Stmn2	0.270187271555876	0.29523367012551	0.703441291553737	384.0	694.0	476.0	540.0	478.0	519.0	ENSMUSG00000027500	20257	3	8509360	8561606	+	GO:0007026|negative regulation of microtubule depolymerization;GO:0010976|positive regulation of neuron projection development;GO:0010977|negative regulation of neuron projection development;GO:0031110|regulation of microtubule polymerization or depolymerization;GO:0031115|negative regulation of microtubule polymerization;GO:0031117|positive regulation of microtubule depolymerization;GO:1990090|c…	NA	NA	NA|(RefSeq) stathmin-like 2	NA	NA	stathmin-like 2
Gm31508	2.96497566656254	0.110568070193459	1	1.0	2.0	4.0	1.0	0.0	0.0	ENSMUSG00000113387	NA	12	28910229	29041874	+	NA	NA	NA	NA	NA	NA	predicted gene, 31508
Stmn3	-0.152746656352513	0.927976515701367	1	0.0	1.0	2.0	1.0	2.0	1.0	ENSMUSG00000027581	20262	2	181306459	181314500	-	GO:0001835|blastocyst hatching;GO:0031110|regulation of microtubule polymerization or depolymerization;GO:0031122|cytoplasmic microtubule organization;GO:0031175|neuron projection development;GO:0035021|negative regulation of Rac protein signal transduction;GO:0043087|regulation of GTPase activity;GO:0051493|regulation of cytoskeleton organization	NA	NA	NA|(RefSeq) stathmin-like 3	NA	NA	stathmin-like 3
Stmn4	0.256306212141476	0.881434167310471	1	0.0	3.0	2.0	2.0	3.0	0.0	ENSMUSG00000022044	56471	14	66344296	66361680	+	GO:0031110|regulation of microtubule polymerization or depolymerization	NA	NA	NA|(RefSeq) stathmin-like 4	NA	NA	stathmin-like 4
Gm4211	-0.301055063124269	0.82286156658252	1	4.0	1.0	2.0	5.0	5.0	0.0	ENSMUSG00000097146	NA	13	80957665	80963730	-	NA	NA	NA	NA	NA	NA	predicted gene 4211
Pmm2	-0.205575922424156	0.0764062864140764	0.457158059814579	1033.0	812.0	927.0	1234.0	1252.0	1296.0	ENSMUSG00000022711	54128	16	8637674	8662467	+	GO:0009298|GDP-mannose biosynthetic process	NA	NA	K17497|phosphomannomutase [EC:5.4.2.8]	mmu00051|mmu00520|mmu01100	Fructose and mannose metabolism|Amino sugar and nucleotide sugar metabolism|Metabolic pathways	phosphomannomutase 2
Pmm1	0.122960604550993	0.445168853090123	0.798426471372181	418.0	416.0	480.0	525.0	465.0	441.0	ENSMUSG00000022474	29858	15	81951108	81960930	-	GO:0006013|mannose metabolic process;GO:0009298|GDP-mannose biosynthetic process;GO:1990830|cellular response to leukemia inhibitory factor	NA	NA	K17497|phosphomannomutase [EC:5.4.2.8]	mmu00051|mmu00520|mmu01100	Fructose and mannose metabolism|Amino sugar and nucleotide sugar metabolism|Metabolic pathways	phosphomannomutase 1
Gm4217	-2.16168911425595	0.588603239940511	1	0.0	0.0	0.0	0.0	0.0	3.0	ENSMUSG00000097954	NA	15	84866317	84867318	+	NA	NA	NA	NA	NA	NA	predicted gene 4217
Gm4219	-0.868338010439319	0.489465475580964	1	0.0	3.0	2.0	2.0	4.0	5.0	ENSMUSG00000091378	NA	19	59943722	59948398	+	NA	NA	NA	NA	NA	NA	predicted gene 4219
Gm31513	-1.10171182772832	0.0714754161972628	1	8.0	5.0	4.0	16.0	14.0	13.0	ENSMUSG00000113052	NA	12	84195969	84199580	+	NA	NA	NA	NA	NA	NA	predicted gene, 31513
Spaar	-0.0928351994141507	0.659994140687502	0.895703529629105	107.0	129.0	93.0	145.0	134.0	137.0	ENSMUSG00000028475	NA	4	43730034	43759462	+	GO:0043416|regulation of skeletal muscle tissue regeneration;GO:0071230|cellular response to amino acid stimulus;GO:1904262|negative regulation of TORC1 signaling	NA	NA	NA|(RefSeq) small regulatory polypeptide of amino acid response	NA	NA	small regulatory polypeptide of amino acid response
Gm4262	-0.0909529665018182	0.766899158484874	0.932283196490757	38.0	59.0	63.0	66.0	72.0	65.0	ENSMUSG00000097056	100043147	16	11008898	11015186	+	NA	NA	NA	NA|(RefSeq) predicted gene 4262	NA	NA	predicted gene 4262
Rpusd4	-0.0269832589360142	0.870028695107582	0.965647382764066	304.0	249.0	284.0	339.0	288.0	384.0	ENSMUSG00000032044	71989	9	35267865	35277731	+	GO:0001522|pseudouridine synthesis;GO:0008033|tRNA processing;GO:0009451|RNA modification;GO:0070131|positive regulation of mitochondrial translation	NA	NA	K22538|mitochondrial RNA pseudouridine synthase RPUSD4 [EC:5.4.99.-]	NA	NA	RNA pseudouridylate synthase domain containing 4
Gm4265	-2.2148159926138	0.579168091737251	1	0.0	0.0	0.0	3.0	0.0	0.0	ENSMUSG00000108504	100043150	7	129962165	129978669	+	NA	NA	NA	NA|(RefSeq) predicted gene 4265	NA	NA	predicted gene 4265
Rpusd2	0.272815349556357	0.294476701505032	0.702907360441021	55.0	66.0	60.0	62.0	51.0	65.0	ENSMUSG00000027324	271842	2	119034790	119039769	+	GO:0001522|pseudouridine synthesis;GO:0009451|RNA modification	NA	NA	NA|(RefSeq) RNA pseudouridylate synthase domain containing 2	NA	NA	RNA pseudouridylate synthase domain containing 2
Rpusd3	0.211512268156364	0.551298564600753	0.847707548749515	29.0	37.0	44.0	46.0	31.0	36.0	ENSMUSG00000051169	101122	6	113415319	113419340	-	GO:0001522|pseudouridine synthesis;GO:0006397|mRNA processing;GO:0009451|RNA modification;GO:0070131|positive regulation of mitochondrial translation	NA	NA	K22537|mitochondrial RNA pseudouridine synthase RPUSD3 [EC:5.4.99.-]	NA	NA	RNA pseudouridylate synthase domain containing 3
Lad1	-0.134421224627838	0.53222669573513	0.839554323709814	85.0	78.0	71.0	112.0	92.0	100.0	ENSMUSG00000041782	16763	1	135818598	135833342	+	NA	NA	GO:0005576|extracellular region;GO:0005604|basement membrane;GO:0015629|actin cytoskeleton	NA|(RefSeq) ladinin	NA	NA	ladinin
Rpusd1	-0.197472822737375	0.239663368271647	0.659247263253481	262.0	222.0	203.0	287.0	285.0	361.0	ENSMUSG00000041199	106707	17	25727751	25731456	+	GO:0001522|pseudouridine synthesis;GO:0009451|RNA modification	NA	NA	NA|(RefSeq) RNA pseudouridylate synthase domain containing 1	NA	NA	RNA pseudouridylate synthase domain containing 1
1700003M07Rik	-1.15589847622759	0.503958246000052	1	0.0	0.0	3.0	4.0	3.0	1.0	ENSMUSG00000085389	NA	4	129960374	129963657	+	NA	NA	NA	NA	NA	NA	RIKEN cDNA 1700003M07 gene
Gm4275	-2.64845499715113	0.226592443144118	1	0.0	0.0	1.0	5.0	0.0	3.0	ENSMUSG00000099422	NA	7	130523470	130529501	+	NA	NA	NA	NA	NA	NA	predicted gene 4275
Mir22hg	-0.00961182515298445	0.946246620047862	0.986757299962341	754.0	850.0	706.0	879.0	989.0	889.0	ENSMUSG00000085148	100042498	11	75461539	75466676	+	NA	NA	NA	NA|(RefSeq) Mir22 host gene (non-protein coding)	NA	NA	Mir22 host gene (non-protein coding)
Gm4240	-1.93916208801255	0.108347358598283	1	3.0	0.0	1.0	3.0	7.0	8.0	ENSMUSG00000115025	NA	14	70302207	70302939	+	NA	NA	NA	NA	NA	NA	predicted gene 4240
Gm4246	2.13751786194512	0.596266604787673	1	0.0	0.0	2.0	0.0	0.0	0.0	ENSMUSG00000092240	NA	17	36194596	36194811	-	NA	NA	NA	NA	NA	NA	predicted gene 4246
Gm4247	1.35847880764673	0.209553013320632	1	5.0	15.0	6.0	4.0	8.0	0.0	ENSMUSG00000110124	NA	7	12793828	12794869	-	NA	NA	NA	NA	NA	NA	predicted gene 4247
Pms2	-0.0811210738024362	0.63852689904048	0.887860487146557	212.0	179.0	233.0	240.0	265.0	278.0	ENSMUSG00000079109	18861	5	143909964	143933968	+	GO:0006298|mismatch repair;GO:0042493|response to drug	NA	NA	NA	NA	NA	PMS1 homolog2, mismatch repair system component
Pms1	-0.166860464233662	0.498639500644209	0.825354262263213	57.0	69.0	80.0	92.0	90.0	93.0	ENSMUSG00000026098	227099	1	53189187	53297018	-	GO:0006298|mismatch repair;GO:0042493|response to drug	NA	NA	K10864|DNA mismatch repair protein PMS1	NA	NA	PMS1 homolog 1, mismatch repair system component
Hinfp	0.0655938785707619	0.546915088575183	0.84497712744046	578.0	501.0	509.0	597.0	596.0	603.0	ENSMUSG00000032119	102423	9	44292440	44305671	-	GO:0000077|DNA damage checkpoint;GO:0000082|G1/S transition of mitotic cell cycle;GO:0000083|regulation of transcription involved in G1/S transition of mitotic cell cycle;GO:0000122|negative regulation of transcription by RNA polymerase II;GO:0001701|in utero embryonic development;GO:0006281|DNA repair;GO:0006351|transcription, DNA-templated;GO:0006355|regulation of transcription, DNA-templated;G…	NA	NA	NA|(RefSeq) histone H4 transcription factor	NA	NA	histone H4 transcription factor
Pcmt1	0.331980329180865	0.00364199227697669	0.158022920376412	1216.0	1332.0	1167.0	1143.0	1152.0	1207.0	ENSMUSG00000019795	18537	10	7629373	7681136	-	GO:0006464|cellular protein modification process;GO:0006479|protein methylation;GO:0032259|methylation	NA	NA	K00573|protein-L-isoaspartate(D-aspartate) O-methyltransferase [EC:2.1.1.77]	NA	NA	protein-L-isoaspartate (D-aspartate) O-methyltransferase 1
Gm4258	0.234472433169941	0.906389059618242	1	1.0	0.0	2.0	2.0	1.0	0.0	ENSMUSG00000098243	NA	1	137898595	138000384	+	NA	NA	NA	NA	NA	NA	predicted gene 4258
Sssca1	0.0954004202587124	0.712338258718443	0.912513942134438	63.0	89.0	92.0	85.0	93.0	94.0	ENSMUSG00000079478	56390	19	5728088	5731732	-	GO:0008150|biological_process	NA	NA	NA|(RefSeq) Sjogren syndrome/scleroderma autoantigen 1	NA	NA	Sjogren syndrome/scleroderma autoantigen 1
Rcan1	0.143780683205265	0.348444561809742	0.743019415694981	1181.0	804.0	962.0	1022.0	1042.0	1086.0	ENSMUSG00000022951	54720	16	92391953	92470867	-	GO:0002931|response to ischemia;GO:0006979|response to oxidative stress;GO:0007614|short-term memory;GO:0019722|calcium-mediated signaling;GO:0031987|locomotion involved in locomotory behavior;GO:0033173|calcineurin-NFAT signaling cascade;GO:0043666|regulation of phosphoprotein phosphatase activity;GO:0048741|skeletal muscle fiber development;GO:0070885|negative regulation of calcineurin-NFAT sig…	NA	NA	K17901|calcipressin-1	mmu04919|mmu04921|mmu05167	Thyroid hormone signaling pathway|Oxytocin signaling pathway|Kaposi sarcoma-associated herpesvirus infection	regulator of calcineurin 1
Rcan2	0.431431362634706	0.013567966098083	0.261280545403521	353.0	450.0	433.0	360.0	342.0	389.0	ENSMUSG00000039601	53901	17	43801351	44039516	+	GO:0006979|response to oxidative stress;GO:0007219|Notch signaling pathway;GO:0007614|short-term memory;GO:0019722|calcium-mediated signaling;GO:0031987|locomotion involved in locomotory behavior;GO:0033173|calcineurin-NFAT signaling cascade;GO:0043666|regulation of phosphoprotein phosphatase activity	NA	NA	K17903|calcipressin-2	mmu04919	Thyroid hormone signaling pathway	regulator of calcineurin 2
Rcan3	-0.0975834487288942	0.480939369784814	0.816560595586421	507.0	491.0	398.0	576.0	559.0	634.0	ENSMUSG00000059713	53902	4	135412308	135433853	-	GO:0019722|calcium-mediated signaling;GO:0043666|regulation of phosphoprotein phosphatase activity	NA	NA	K17905|calcipression-3	NA	NA	regulator of calcineurin 3
Fam46d	1.72462569551406	0.498269383234645	1	1.0	2.0	0.0	1.0	0.0	0.0	ENSMUSG00000073007	213449	X	107792590	107872909	+	GO:0008150|biological_process	NA	NA	NA|(RefSeq) terminal nucleotidyltransferase 5D	NA	NA	terminal nucleotidyltransferase 5D
Fam46a	-0.0249266369670158	0.883037188538269	0.968782418732993	849.0	620.0	887.0	928.0	959.0	951.0	ENSMUSG00000032265	212943	9	85320439	85327348	-	GO:0009617|response to bacterium	NA	NA	NA|(RefSeq) terminal nucleotidyltransferase 5A	NA	NA	terminal nucleotidyltransferase 5A
Fam46b	-0.00610169825816149	0.973458185447716	0.993740978929481	401.0	477.0	419.0	523.0	578.0	443.0	ENSMUSG00000046694	100342	4	133480132	133487938	+	GO:0008150|biological_process	NA	NA	NA|(RefSeq) terminal nucleotidyltransferase 5B	NA	NA	terminal nucleotidyltransferase 5B
CT010584.2	-0.716542602922383	0.860605974740117	1	0.0	0.0	0.0	1.0	0.0	0.0	ENSMUSG00000116889	NA	16	48368642	48368752	+	NA	NA	NA	NA	NA	NA	KDM3B lysine (K)-specific demethylase 3B (Kdm3b) pseudogene
Fam46c	-0.0644808846175787	0.748002447155456	0.924807924997421	1753.0	1213.0	1031.0	1569.0	1521.0	1836.0	ENSMUSG00000044468	74645	3	100451628	100489324	-	GO:0048255|mRNA stabilization	NA	NA	NA|(RefSeq) terminal nucleotidyltransferase 5C	NA	NA	terminal nucleotidyltransferase 5C
Luzp1	0.192108353171788	0.122848450384487	0.529974091104072	1874.0	1989.0	1676.0	1855.0	1781.0	2118.0	ENSMUSG00000001089	269593	4	136469761	136554780	+	GO:0003281|ventricular septum development;GO:0021503|neural fold bending;GO:0060840|artery development	NA	NA	NA|(RefSeq) leucine zipper protein 1	NA	NA	leucine zipper protein 1
Pptc7	0.300436384930287	0.0570748373947371	0.4115724607422	669.0	847.0	702.0	688.0	733.0	719.0	ENSMUSG00000038582	320717	5	122284365	122324281	+	GO:0006470|protein dephosphorylation	NA	NA	K17508|protein phosphatase PTC7 [EC:3.1.3.16]	NA	NA	PTC7 protein phosphatase homolog
Luzp2	1.2070107487201	0.767381535721032	1	0.0	1.0	0.0	0.0	0.0	0.0	ENSMUSG00000063297	233271	7	54835498	55268885	+	GO:0008150|biological_process	NA	NA	NA|(RefSeq) leucine zipper protein 2	NA	NA	leucine zipper protein 2
Lag3	-0.483925592571408	0.367025311050012	0.753746446370834	587.0	84.0	320.0	464.0	651.0	497.0	ENSMUSG00000030124	16768	6	124904361	124911705	-	GO:0007166|cell surface receptor signaling pathway;GO:0045085|negative regulation of interleukin-2 biosynthetic process;GO:0045954|positive regulation of natural killer cell mediated cytotoxicity;GO:0050868|negative regulation of T cell activation	NA	NA	K06565|lymphocyte-activation gene 3 protein	NA	NA	lymphocyte-activation gene 3
Dzank1	0.258519265751182	0.310740832215728	0.7164000794347	115.0	188.0	135.0	151.0	138.0	147.0	ENSMUSG00000037259	241688	2	144470557	144527414	-	NA	NA	GO:0005575|cellular_component	NA|(RefSeq) double zinc ribbon and ankyrin repeat domains 1	NA	NA	double zinc ribbon and ankyrin repeat domains 1
AC110166.1	0.23220520462656	0.887686978804419	1	2.0	5.0	0.0	4.0	3.0	0.0	ENSMUSG00000116665	278725	16	34943175	34958994	-	NA	NA	NA	NA|(RefSeq) RIKEN cDNA E130310I04 gene	NA	NA	Novel transcript, antisense to Mylk
AC110166.2	0.826975242433857	0.301763546715908	1	4.0	7.0	17.0	5.0	5.0	9.0	ENSMUSG00000116840	NA	16	34999301	35023205	-	NA	NA	NA	NA	NA	NA	Novel transcript, antisense to Mylk and Hacd2
Fam45a	-0.0787748626283276	0.515042556897386	0.832851739790429	653.0	530.0	564.0	759.0	701.0	722.0	ENSMUSG00000024993	67894	19	60811585	60836227	+	GO:0008150|biological_process	NA	NA	NA|(RefSeq) family with sequence similarity 45, member A	NA	NA	family with sequence similarity 45, member A
4933427E11Rik	-0.919197318445505	0.582347797536592	1	2.0	0.0	2.0	0.0	3.0	6.0	ENSMUSG00000044276	66769	15	74709161	74710374	+	NA	NA	NA	NA|(RefSeq) RIKEN cDNA 4933427E11 gene	NA	NA	RIKEN cDNA 4933427E11 gene
Dscr3	0.00399527775006707	0.969440440570126	0.992672708903503	937.0	785.0	834.0	1015.0	995.0	1006.0	ENSMUSG00000022898	13185	16	94497783	94526830	-	NA	NA	NA	NA|(RefSeq) VPS26 endosomal protein sorting factor C	NA	NA	VPS26 endosomal protein sorting factor C
Fam43a	0.240047370779606	0.245684513770367	0.664825318310596	529.0	763.0	677.0	733.0	632.0	619.0	ENSMUSG00000046546	224093	16	30599723	30602797	+	GO:0008150|biological_process	NA	NA	NA|(RefSeq) family with sequence similarity 43, member A	NA	NA	family with sequence similarity 43, member A
Gm31597	-0.661644242629205	0.351465555771517	0.743679761929898	16.0	2.0	8.0	19.0	15.0	14.0	ENSMUSG00000109602	NA	7	45742049	45750257	+	NA	NA	NA	NA	NA	NA	predicted gene, 31597
Pmvk	0.40947442416855	0.0303048852545411	0.336153046734888	711.0	951.0	665.0	705.0	703.0	672.0	ENSMUSG00000027952	68603	3	89454541	89469013	+	GO:0006629|lipid metabolic process;GO:0006694|steroid biosynthetic process;GO:0006695|cholesterol biosynthetic process;GO:0008202|steroid metabolic process;GO:0008203|cholesterol metabolic process;GO:0008299|isoprenoid biosynthetic process;GO:0016126|sterol biosynthetic process;GO:0016310|phosphorylation;GO:0019287|isopentenyl diphosphate biosynthetic process, mevalonate pathway;GO:0070723|respon…	NA	NA	K13273|phosphomevalonate kinase [EC:2.7.4.2]	mmu00900|mmu01100|mmu04146	Terpenoid backbone biosynthesis|Metabolic pathways|Peroxisome	phosphomevalonate kinase
U2af1	0.12466518269773	0.372764653982565	0.757365910721922	680.0	510.0	610.0	623.0	629.0	702.0	ENSMUSG00000061613	108121	17	31647082	31658754	-	GO:0000398|mRNA splicing, via spliceosome;GO:0006397|mRNA processing;GO:0008380|RNA splicing	NA	NA	K12836|splicing factor U2AF 35 kDa subunit	mmu03040	Spliceosome	U2 small nuclear ribonucleoprotein auxiliary factor (U2AF) 1
Gm31544	-0.994786448797327	0.093802741513198	0.486548521315281	14.0	5.0	8.0	26.0	24.0	13.0	ENSMUSG00000114375	NA	13	120046573	120047013	+	NA	NA	NA	NA	NA	NA	predicted gene, 31544
Lao1	-0.667446732067546	0.849391306502731	1	0.0	0.0	1.0	0.0	2.0	0.0	ENSMUSG00000024903	100470	4	118961578	118968912	+	GO:0009063|cellular amino acid catabolic process;GO:0055114|oxidation-reduction process	NA	NA	K03334|L-amino-acid oxidase [EC:1.4.3.2]	mmu00250|mmu00270|mmu00280|mmu00350|mmu00360|mmu00380|mmu00400|mmu01100	Alanine, aspartate and glutamate metabolism|Cysteine and methionine metabolism|Valine, leucine and isoleucine degradation|Tyrosine metabolism|Phenylalanine metabolism|Tryptophan metabolism|Phenylalanine, tyrosine and tryptophan biosynthesis|Metabolic pathways	L-amino acid oxidase 1
U2af2	0.0576612653668947	0.480881727210215	0.816560595586421	2879.0	2836.0	2760.0	3142.0	3137.0	3378.0	ENSMUSG00000030435	22185	7	5062143	5079938	+	GO:0000398|mRNA splicing, via spliceosome;GO:0006397|mRNA processing;GO:0008380|RNA splicing;GO:0031397|negative regulation of protein ubiquitination;GO:0033120|positive regulation of RNA splicing;GO:0048025|negative regulation of mRNA splicing, via spliceosome	NA	NA	K12837|splicing factor U2AF 65 kDa subunit	mmu03040	Spliceosome	U2 small nuclear ribonucleoprotein auxiliary factor (U2AF) 2
Spag1	0.102865403852691	0.693161165446941	0.907214750807826	103.0	142.0	92.0	134.0	102.0	137.0	ENSMUSG00000037617	26942	15	36178099	36235621	+	GO:0007338|single fertilization;GO:0070286|axonemal dynein complex assembly	NA	NA	K19870|sperm-associated antigen 1	NA	NA	sperm associated antigen 1
Spag9	0.0120733223006517	0.91808438130653	0.979166498866008	3482.0	3858.0	3244.0	3995.0	4073.0	4389.0	ENSMUSG00000020859	70834	11	93996091	94126085	+	GO:0000187|activation of MAPK activity;GO:0030335|positive regulation of cell migration;GO:0042147|retrograde transport, endosome to Golgi;GO:0043410|positive regulation of MAPK cascade;GO:0045666|positive regulation of neuron differentiation;GO:0051146|striated muscle cell differentiation;GO:0051260|protein homooligomerization	NA	NA	K20317|c-Jun-amino-terminal kinase-interacting protein 4	NA	NA	sperm associated antigen 9
Spag7	-0.00396790391520501	0.968166896418882	0.992605083716526	834.0	744.0	791.0	903.0	927.0	985.0	ENSMUSG00000018287	216873	11	70663771	70669416	-	GO:0008150|biological_process	NA	NA	NA|(RefSeq) sperm associated antigen 7	NA	NA	sperm associated antigen 7
Gm31557	-0.716542602922383	0.860605974740117	1	0.0	0.0	0.0	0.0	0.0	1.0	ENSMUSG00000111800	NA	9	46666273	46674844	+	NA	NA	NA	NA	NA	NA	predicted gene, 31557
Spag8	-0.229619001425626	0.372515816587187	0.757211076607971	74.0	113.0	110.0	149.0	125.0	141.0	ENSMUSG00000066196	433700	4	43651335	43653594	-	GO:0007049|cell cycle;GO:0007283|spermatogenesis;GO:0007338|single fertilization;GO:0030154|cell differentiation;GO:0032092|positive regulation of protein binding;GO:0045944|positive regulation of transcription by RNA polymerase II	NA	NA	NA|(RefSeq) sperm associated antigen 8	NA	NA	sperm associated antigen 8
Spag5	-0.543793253048868	0.169423455165385	0.587636207357608	413.0	115.0	295.0	423.0	524.0	459.0	ENSMUSG00000002055	54141	11	78301529	78322457	+	GO:0000070|mitotic sister chromatid segregation;GO:0007049|cell cycle;GO:0007051|spindle organization;GO:0007059|chromosome segregation;GO:0032388|positive regulation of intracellular transport;GO:0051294|establishment of spindle orientation;GO:0051301|cell division;GO:0051988|regulation of attachment of spindle microtubules to kinetochore;GO:0071539|protein localization to centrosome;GO:0090235|…	NA	NA	K21764|sperm-associated antigen 5	NA	NA	sperm associated antigen 5
Spag6	0.140410917438917	0.863498460020033	1	4.0	5.0	4.0	4.0	5.0	5.0	ENSMUSG00000037708	381350	2	18694032	18750413	+	GO:0008150|biological_process	NA	NA	NA|(RefSeq) sperm associated antigen 6	NA	NA	sperm associated antigen 6
Spag4	-0.0556368700824502	0.941543194613161	1	4.0	13.0	7.0	9.0	5.0	16.0	ENSMUSG00000038180	245865	2	156065175	156070617	+	GO:0007283|spermatogenesis;GO:0030154|cell differentiation	NA	NA	K21875|sperm-associated antigen 4 protein	NA	NA	sperm associated antigen 4
Gpatch11	0.233082096072347	0.134988794099972	0.547360567800028	365.0	437.0	398.0	424.0	376.0	413.0	ENSMUSG00000050668	53951	17	78835516	78848299	+	NA	NA	GO:0000776|kinetochore	NA|(RefSeq) G patch domain containing 11	NA	NA	G patch domain containing 11
Lrrfip1	-0.12337933461192	0.18154470919957	0.602152548037567	3593.0	3030.0	3052.0	4097.0	4194.0	4173.0	ENSMUSG00000026305	16978	1	90998737	91128944	+	GO:0000122|negative regulation of transcription by RNA polymerase II;GO:0006355|regulation of transcription, DNA-templated;GO:0051092|positive regulation of NF-kappaB transcription factor activity	NA	NA	NA|(RefSeq) leucine rich repeat (in FLII) interacting protein 1	NA	NA	leucine rich repeat (in FLII) interacting protein 1
Lrrfip2	0.038521069022294	0.709815110898899	0.911262632775667	1396.0	1449.0	1271.0	1581.0	1545.0	1625.0	ENSMUSG00000032497	71268	9	111117592	111225668	+	GO:0006355|regulation of transcription, DNA-templated	NA	NA	NA|(RefSeq) leucine rich repeat (in FLII) interacting protein 2	NA	NA	leucine rich repeat (in FLII) interacting protein 2
AC165961.2	-2.19794499047075	0.528906052318923	1	0.0	0.0	0.0	0.0	2.0	1.0	ENSMUSG00000116939	NA	16	94015942	94016324	+	NA	NA	NA	NA	NA	NA	ribosomal protein S13 (Rps13) pseudogene
AC165961.3	0.265284845988364	0.87169708715867	1	1.0	2.0	1.0	0.0	1.0	3.0	ENSMUSG00000116947	NA	16	94011441	94012236	+	NA	NA	NA	NA	NA	NA	novel transcript
Spast	0.0885230646997486	0.431281857179353	0.791548667677378	715.0	632.0	604.0	694.0	753.0	724.0	ENSMUSG00000024068	50850	17	74338987	74391115	+	GO:0000281|mitotic cytokinesis;GO:0001578|microtubule bundle formation;GO:0006888|endoplasmic reticulum to Golgi vesicle-mediated transport;GO:0007049|cell cycle;GO:0007275|multicellular organism development;GO:0007399|nervous system development;GO:0007409|axonogenesis;GO:0008089|anterograde axonal transport;GO:0008152|metabolic process;GO:0010458|exit from mitosis;GO:0019896|axonal transport of …	NA	NA	K13254|spastin [EC:5.6.1.1]	NA	NA	spastin
Sirpb1a	-0.261293546305158	0.421984914455135	0.786121201851749	130.0	54.0	102.0	145.0	136.0	122.0	ENSMUSG00000095788	320832	3	15371653	15426520	-	GO:0035556|intracellular signal transduction;GO:0050766|positive regulation of phagocytosis	NA	NA	K06551|signal-regulatory protein alpha/beta1/gamma	mmu04380	Osteoclast differentiation	signal-regulatory protein beta 1A
Sirpb1b	-0.470408814381632	0.240987613286495	0.660741573986799	88.0	31.0	56.0	68.0	108.0	109.0	ENSMUSG00000095028	668101	3	15495751	15575065	-	GO:0008150|biological_process	NA	NA	K06551|signal-regulatory protein alpha/beta1/gamma	mmu04380	Osteoclast differentiation	signal-regulatory protein beta 1B
Hip1r	-0.140889240106734	0.211342104614257	0.634758391443914	2482.0	2038.0	1944.0	2838.0	2796.0	2786.0	ENSMUSG00000000915	29816	5	123973628	124005558	+	GO:0006897|endocytosis;GO:0006898|receptor-mediated endocytosis;GO:0006915|apoptotic process;GO:0006919|activation of cysteine-type endopeptidase activity involved in apoptotic process;GO:0030100|regulation of endocytosis;GO:0030837|negative regulation of actin filament polymerization;GO:0032092|positive regulation of protein binding;GO:0032956|regulation of actin cytoskeleton organization;GO:003…	NA	NA	K20040|huntingtin-interacting protein 1-related protein	NA	NA	huntingtin interacting protein 1 related
1110006O24Rik	0.417436823291587	0.451230820464947	0.801433511071335	16.0	15.0	14.0	17.0	6.0	17.0	ENSMUSG00000107121	66123	5	115631049	115631816	-	NA	NA	NA	NA|(RefSeq) RIKEN cDNA 1110006O24 gene	NA	NA	RIKEN cDNA 1110006O24 gene
Lap3	-0.11708069835205	0.652346817845544	0.893104761511159	2713.0	1237.0	1950.0	2473.0	2357.0	2698.0	ENSMUSG00000039682	66988	5	45493374	45512691	+	GO:0006508|proteolysis;GO:0019538|protein metabolic process	NA	NA	K11142|cytosol aminopeptidase [EC:3.4.11.1 3.4.11.5]	mmu00330|mmu00480|mmu01100	Arginine and proline metabolism|Glutathione metabolism|Metabolic pathways	leucine aminopeptidase 3
4833404L02Rik	2.01491683214219	0.237630354801192	1	5.0	1.0	1.0	1.0	1.0	0.0	ENSMUSG00000108807	NA	7	17058534	17059441	+	NA	NA	NA	NA	NA	NA	RIKEN cDNA 4833404L02 gene
Hint1	-0.0364504169620143	0.836754268564497	0.955792440261441	2239.0	1439.0	2034.0	2314.0	2231.0	2377.0	ENSMUSG00000020267	15254	11	54866383	54870501	+	GO:0006355|regulation of transcription, DNA-templated;GO:0006915|apoptotic process;GO:0009154|purine ribonucleotide catabolic process;GO:0050850|positive regulation of calcium-mediated signaling;GO:0072332|intrinsic apoptotic signaling pathway by p53 class mediator	NA	NA	K02503|histidine triad (HIT) family protein	NA	NA	histidine triad nucleotide binding protein 1
Hint2	-0.0547942120882194	0.71046433255389	0.911356973789947	354.0	327.0	395.0	430.0	416.0	481.0	ENSMUSG00000028470	68917	4	43654227	43656466	-	GO:0006629|lipid metabolic process;GO:0006694|steroid biosynthetic process;GO:0006915|apoptotic process;GO:0016042|lipid catabolic process;GO:2000757|negative regulation of peptidyl-lysine acetylation	NA	NA	NA|(RefSeq) histidine triad nucleotide binding protein 2	NA	NA	histidine triad nucleotide binding protein 2
Hint3	0.0479102386243156	0.730171414661672	0.91809498596703	246.0	215.0	227.0	260.0	266.0	262.0	ENSMUSG00000019791	66847	10	30608141	30629632	-	GO:0008150|biological_process	NA	NA	NA|(RefSeq) histidine triad nucleotide binding protein 3	NA	NA	histidine triad nucleotide binding protein 3
Chtf18	-0.626958920500414	0.0206094766116276	0.296909831988753	137.0	67.0	95.0	164.0	183.0	197.0	ENSMUSG00000019214	214901	17	25718926	25727419	-	GO:1900264|positive regulation of DNA-directed DNA polymerase activity	NA	NA	K11269|chromosome transmission fidelity protein 18	NA	NA	CTF18, chromosome transmission fidelity factor 18
Plxna4os1	-0.185990476584115	0.557362807447928	0.850787328313199	35.0	37.0	39.0	57.0	37.0	56.0	ENSMUSG00000086763	319849	6	32511073	32515576	+	NA	NA	NA	NA|(RefSeq) plexin A4, opposite strand 1	NA	NA	plexin A4, opposite strand 1
Plxna4os2	-3.78245424469034	0.0482496937697328	1	0.0	0.0	0.0	4.0	2.0	3.0	ENSMUSG00000086675	NA	6	32451170	32454750	+	NA	NA	NA	NA	NA	NA	plexin A4, opposite strand 2
D7Bwg0826e	-0.951691887693101	0.186582645005225	1	4.0	9.0	4.0	20.0	10.0	9.0	ENSMUSG00000109198	NA	7	44894305	44898099	-	NA	NA	NA	NA	NA	NA	DNA segment, Chr 7, Brigham & Women's Genetics 0826 expressed
Sparc	-0.280545885261644	0.17298508742843	0.592913907500043	27831.0	18581.0	15718.0	31078.0	28249.0	29392.0	ENSMUSG00000018593	20692	11	55394500	55423183	-	GO:0001503|ossification;GO:0001937|negative regulation of endothelial cell proliferation;GO:0007507|heart development;GO:0009629|response to gravity;GO:0010288|response to lead ion;GO:0010595|positive regulation of endothelial cell migration;GO:0016525|negative regulation of angiogenesis;GO:0022604|regulation of cell morphogenesis;GO:0030324|lung development;GO:0032496|response to lipopolysacchar…	NA	NA	NA|(RefSeq) secreted acidic cysteine rich glycoprotein	NA	NA	secreted acidic cysteine rich glycoprotein
6430710M23Rik	-0.564525107544328	0.691115958525464	1	1.0	1.0	2.0	1.0	5.0	1.0	ENSMUSG00000110127	NA	8	25744390	25745580	-	NA	NA	NA	NA	NA	NA	RIKEN cDNA 6430710M23 gene
Spc24	-0.534288360379289	0.150269746174503	0.565004431696822	216.0	70.0	156.0	216.0	242.0	295.0	ENSMUSG00000074476	67629	9	21755442	21760303	-	GO:0007049|cell cycle;GO:0051301|cell division	NA	NA	K11549|kinetochore protein Spc24, animal type	NA	NA	SPC24, NDC80 kinetochore complex component, homolog (S. cerevisiae)
Spc25	-0.250246593213814	0.462848283066716	0.806761776583457	284.0	100.0	210.0	277.0	270.0	283.0	ENSMUSG00000005233	66442	2	69193895	69206194	-	GO:0007049|cell cycle;GO:0007052|mitotic spindle organization;GO:0007059|chromosome segregation;GO:0051301|cell division	NA	NA	K11550|kinetochore protein Spc25, animal type	NA	NA	SPC25, NDC80 kinetochore complex component, homolog (S. cerevisiae)
Lars	0.0827051494541706	0.441388637862847	0.796182571054945	1247.0	1058.0	1062.0	1172.0	1298.0	1292.0	ENSMUSG00000024493	107045	18	42202350	42262122	-	GO:0006412|translation;GO:0006418|tRNA aminoacylation for protein translation;GO:0006425|glutaminyl-tRNA aminoacylation;GO:0006429|leucyl-tRNA aminoacylation;GO:0006622|protein targeting to lysosome;GO:0008361|regulation of cell size;GO:0010507|negative regulation of autophagy;GO:0034198|cellular response to amino acid starvation;GO:0043547|positive regulation of GTPase activity;GO:0071230|cellul…	NA	NA	K01869|leucyl-tRNA synthetase [EC:6.1.1.4]	mmu00970	Aminoacyl-tRNA biosynthesis	leucyl-tRNA synthetase
Fam49a	0.317143191405486	0.0267571965995527	0.321848740029115	1498.0	1552.0	1717.0	1532.0	1611.0	1396.0	ENSMUSG00000020589	76820	12	12262139	12380965	+	GO:0008150|biological_process	NA	NA	NA|(RefSeq) family with sequence similarity 49, member A	NA	NA	family with sequence similarity 49, member A
Fam49b	-0.417193899035069	0.156785335207209	0.572433744886733	3153.0	1261.0	2241.0	3410.0	3688.0	3330.0	ENSMUSG00000022378	223601	15	63929097	64060478	-	GO:0001916|positive regulation of T cell mediated cytotoxicity;GO:0032729|positive regulation of interferon-gamma production;GO:0050870|positive regulation of T cell activation;GO:2000568|positive regulation of memory T cell activation	NA	NA	NA|(RefSeq) family with sequence similarity 49, member B	NA	NA	family with sequence similarity 49, member B
Lat2	-0.394242058950457	0.263394788929093	0.680179069511493	529.0	171.0	367.0	517.0	564.0	564.0	ENSMUSG00000040751	56743	5	134600022	134615025	-	GO:0002250|adaptive immune response;GO:0002376|immune system process;GO:0002764|immune response-regulating signaling pathway;GO:0019722|calcium-mediated signaling;GO:0035556|intracellular signal transduction;GO:0042113|B cell activation;GO:0043303|mast cell degranulation;GO:0050853|B cell receptor signaling pathway	NA	NA	NA|(RefSeq) linker for activation of T cells family, member 2	NA	NA	linker for activation of T cells family, member 2
Abca17	0.124231250970251	0.733295858533337	0.919211596072629	29.0	38.0	32.0	25.0	43.0	40.0	ENSMUSG00000035435	381072	17	24264259	24351029	-	GO:0006629|lipid metabolic process;GO:0006638|neutral lipid metabolic process;GO:0006869|lipid transport;GO:0055085|transmembrane transport	NA	NA	K05643|ATP-binding cassette, subfamily A (ABC1), member 3	mmu02010	ABC transporters	ATP-binding cassette, sub-family A (ABC1), member 17
Abca14	0.0362728910170301	0.973436610193372	1	3.0	9.0	1.0	4.0	9.0	2.0	ENSMUSG00000062017	67928	7	120203961	120325352	+	GO:0055085|transmembrane transport	NA	NA	K05643|ATP-binding cassette, subfamily A (ABC1), member 3	mmu02010	ABC transporters	ATP-binding cassette, sub-family A (ABC1), member 14
Abca12	-1.66635857225146	0.504682727267497	1	0.0	1.0	0.0	3.0	1.0	0.0	ENSMUSG00000050296	74591	1	71242276	71414910	-	GO:0006869|lipid transport;GO:0010875|positive regulation of cholesterol efflux;GO:0030216|keratinocyte differentiation;GO:0031424|keratinization;GO:0032940|secretion by cell;GO:0033700|phospholipid efflux;GO:0035627|ceramide transport;GO:0043129|surfactant homeostasis;GO:0045055|regulated exocytosis;GO:0048286|lung alveolus development;GO:0055085|transmembrane transport;GO:0055088|lipid homeosta…	NA	NA	K05646|ATP-binding cassette, subfamily A (ABC1), member 12	mmu02010	ABC transporters	ATP-binding cassette, sub-family A (ABC1), member 12
Abca13	-1.20481736142107	0.0298343971833981	0.333366850753207	24.0	5.0	10.0	34.0	38.0	33.0	ENSMUSG00000004668	268379	11	9191942	9684259	+	GO:0006869|lipid transport;GO:0055085|transmembrane transport	NA	NA	K05647|ATP binding cassette, subfamily A (ABC1), member 13	mmu02010	ABC transporters	ATP-binding cassette, sub-family A (ABC1), member 13
Rcc1l	-0.121370767098619	0.377407353613418	0.760223340745083	305.0	269.0	296.0	397.0	349.0	375.0	ENSMUSG00000061979	94254	5	134148054	134176774	-	GO:0070131|positive regulation of mitochondrial translation;GO:1990613|mitochondrial membrane fusion	NA	NA	NA|(RefSeq) reculator of chromosome condensation 1 like	NA	NA	reculator of chromosome condensation 1 like
Garnl3	-0.237267870257186	0.172364626852939	0.591873914210969	229.0	286.0	237.0	326.0	338.0	390.0	ENSMUSG00000038860	99326	2	32986224	33131654	-	GO:0008150|biological_process;GO:0043547|positive regulation of GTPase activity;GO:0051056|regulation of small GTPase mediated signal transduction	NA	NA	NA|(RefSeq) GTPase activating RANGAP domain-like 3	NA	NA	GTPase activating RANGAP domain-like 3
Sirpb1c	-0.451373872333763	0.343695937281092	0.741066004337504	410.0	111.0	142.0	221.0	387.0	449.0	ENSMUSG00000074677	100038947	3	15795145	15848528	-	GO:0008150|biological_process	NA	NA	K06551|signal-regulatory protein alpha/beta1/gamma	mmu04380	Osteoclast differentiation	signal-regulatory protein beta 1C
Gpatch2l	0.0655296647361603	0.662675751908503	0.896626067707485	451.0	463.0	446.0	558.0	525.0	456.0	ENSMUSG00000021254	70373	12	86241858	86291784	+	GO:0008150|biological_process	NA	NA	K17569|G patch domain-containing protein 2	NA	NA	G patch domain containing 2 like
Fabp1	0.776903168947178	0.412238459631846	0.780160915711008	1.0	41.0	19.0	15.0	16.0	12.0	ENSMUSG00000054422	14080	6	71199827	71205023	+	GO:0015909|long-chain fatty acid transport;GO:0032000|positive regulation of fatty acid beta-oxidation;GO:0043066|negative regulation of apoptotic process;GO:0043154|negative regulation of cysteine-type endopeptidase activity involved in apoptotic process;GO:0050892|intestinal absorption;GO:0051345|positive regulation of hydrolase activity;GO:0070301|cellular response to hydrogen peroxide;GO:0071…	NA	NA	K08750|fatty acid-binding protein 1, liver	mmu03320|mmu04975	PPAR signaling pathway|Fat digestion and absorption	fatty acid binding protein 1, liver
Fabp2	-2.92031727395376	0.32813193383841	1	0.0	0.0	0.0	2.0	0.0	3.0	ENSMUSG00000023057	14079	3	122895072	122899506	+	GO:0006631|fatty acid metabolic process;GO:0015909|long-chain fatty acid transport;GO:0050892|intestinal absorption;GO:0098856|intestinal lipid absorption	NA	NA	K08751|fatty acid-binding protein 2, intestinal	mmu03320|mmu04975	PPAR signaling pathway|Fat digestion and absorption	fatty acid binding protein 2, intestinal
Fabp3	-0.011407180929814	0.981259998860864	0.996308513593477	40.0	140.0	103.0	145.0	74.0	124.0	ENSMUSG00000028773	14077	4	130308595	130315463	+	GO:0006631|fatty acid metabolic process;GO:0015909|long-chain fatty acid transport;GO:0032868|response to insulin;GO:0042493|response to drug;GO:0042632|cholesterol homeostasis;GO:0044539|long-chain fatty acid import into cell;GO:0046320|regulation of fatty acid oxidation;GO:0055091|phospholipid homeostasis;GO:0070542|response to fatty acid;GO:0071073|positive regulation of phospholipid biosynthe…	NA	NA	K08752|fatty acid-binding protein 3, muscle and heart	mmu03320	PPAR signaling pathway	fatty acid binding protein 3, muscle and heart
Fabp4	-0.239380567827953	0.351921903842342	0.744204810345109	108.0	125.0	166.0	216.0	179.0	165.0	ENSMUSG00000062515	11770	3	10204088	10208576	-	GO:0001816|cytokine production;GO:0006469|negative regulation of protein kinase activity;GO:0006631|fatty acid metabolic process;GO:0008284|positive regulation of cell population proliferation;GO:0009617|response to bacterium;GO:0015909|long-chain fatty acid transport;GO:0042632|cholesterol homeostasis;GO:0045892|negative regulation of transcription, DNA-templated;GO:0050727|regulation of inflamm…	NA	NA	K08753|fatty acid-binding protein 4, adipocyte	mmu03320|mmu04923	PPAR signaling pathway|Regulation of lipolysis in adipocytes	fatty acid binding protein 4, adipocyte
Fabp5	-0.665510982682808	0.0673265319316451	0.437897450469277	3021.0	1322.0	1066.0	2659.0	3209.0	4170.0	ENSMUSG00000027533	16592	3	10012548	10016607	+	GO:0006006|glucose metabolic process;GO:0006629|lipid metabolic process;GO:0006656|phosphatidylcholine biosynthetic process;GO:0010829|negative regulation of glucose transmembrane transport;GO:0031392|regulation of prostaglandin biosynthetic process;GO:0035360|positive regulation of peroxisome proliferator activated receptor signaling pathway;GO:0042593|glucose homeostasis;GO:0051930|regulation o…	NA	NA	K08754|fatty acid-binding protein 5, epidermal	mmu03320	PPAR signaling pathway	fatty acid binding protein 5, epidermal
Fabp6	2.62302820133013	0.511832507546558	1	3.0	0.0	0.0	0.0	0.0	0.0	ENSMUSG00000020405	16204	11	43596049	43601540	-	GO:0006869|lipid transport;GO:0008206|bile acid metabolic process	NA	NA	K08755|fatty acid-binding protein 6, ileal (gastrotropin)	mmu03320	PPAR signaling pathway	fatty acid binding protein 6
Fabp7	-1.46743961742876	0.296553200331135	1	6.0	0.0	0.0	9.0	4.0	6.0	ENSMUSG00000019874	12140	10	57784881	57788450	+	GO:0001964|startle response;GO:0021846|cell proliferation in forebrain;GO:0022008|neurogenesis;GO:0050673|epithelial cell proliferation;GO:0060134|prepulse inhibition	NA	NA	K08756|fatty acid-binding protein 7, brain	mmu03320	PPAR signaling pathway	fatty acid binding protein 7, brain
Fam47e	0.205214468702017	0.458337126157127	0.804593405116018	135.0	226.0	172.0	195.0	145.0	212.0	ENSMUSG00000057068	384198	5	92555069	92591279	+	GO:0008150|biological_process	NA	NA	NA|(RefSeq) family with sequence similarity 47, member E	NA	NA	family with sequence similarity 47, member E
Gm4189	-0.108417405080081	0.885922478864525	1	5.0	10.0	3.0	8.0	9.0	6.0	ENSMUSG00000092384	NA	10	127289696	127290788	-	NA	NA	NA	NA	NA	NA	predicted gene 4189
Nup35	0.311200671170716	0.0996995053988812	0.497239105632387	177.0	132.0	175.0	150.0	149.0	163.0	ENSMUSG00000026999	69482	2	80617236	80658906	+	GO:0006913|nucleocytoplasmic transport;GO:0015031|protein transport;GO:0051028|mRNA transport;GO:1990830|cellular response to leukemia inhibitory factor	NA	NA	K14313|nuclear pore complex protein Nup53	mmu03013	RNA transport	nucleoporin 35
Nup37	-0.214267000464043	0.285262528760358	0.695904968905579	160.0	116.0	127.0	170.0	208.0	174.0	ENSMUSG00000035351	69736	10	88146992	88178390	+	GO:0007049|cell cycle;GO:0007059|chromosome segregation;GO:0015031|protein transport;GO:0051028|mRNA transport;GO:0051301|cell division	NA	NA	K14302|nuclear pore complex protein Nup37	mmu03013	RNA transport	nucleoporin 37
4933406I18Rik	-1.39094148906983	0.506602687256125	1	3.0	0.0	0.0	0.0	6.0	3.0	ENSMUSG00000087475	71045	7	114315479	114415161	-	NA	NA	NA	NA|(RefSeq) RIKEN cDNA 4933406I18 gene	NA	NA	RIKEN cDNA 4933406I18 gene
Pnck	-0.0590512442457714	0.846901146760787	0.958211986319212	33.0	43.0	37.0	41.0	45.0	54.0	ENSMUSG00000002012	93843	X	73655994	73660117	-	GO:0006468|protein phosphorylation;GO:0016310|phosphorylation	NA	NA	K08795|pregnancy upregulated non-ubiquitously expressed CaM kinase [EC:2.7.11.17]	NA	NA	pregnancy upregulated non-ubiquitously expressed CaM kinase
Lax1	-0.41722255833079	0.137623993781767	0.549623038798688	937.0	413.0	576.0	937.0	1121.0	957.0	ENSMUSG00000051998	240754	1	133679091	133690108	-	GO:0000188|inactivation of MAPK activity;GO:0002250|adaptive immune response;GO:0002376|immune system process;GO:0006955|immune response;GO:0035556|intracellular signal transduction;GO:0042113|B cell activation;GO:0046649|lymphocyte activation;GO:0048305|immunoglobulin secretion;GO:0050851|antigen receptor-mediated signaling pathway;GO:0050868|negative regulation of T cell activation;GO:0051249|r…	NA	NA	NA|(RefSeq) lymphocyte transmembrane adaptor 1	NA	NA	lymphocyte transmembrane adaptor 1
Nup43	0.00414984110824305	0.988169198846031	0.997574377183783	113.0	66.0	113.0	105.0	102.0	138.0	ENSMUSG00000040034	69912	10	7667503	7678881	+	GO:0007049|cell cycle;GO:0007059|chromosome segregation;GO:0015031|protein transport;GO:0051028|mRNA transport;GO:0051301|cell division	NA	NA	K14305|nuclear pore complex protein Nup43	mmu03013	RNA transport	nucleoporin 43
Dscam	-1.6103232238044	0.022354762870393	0.30207996351576	17.0	2.0	5.0	28.0	35.0	22.0	ENSMUSG00000050272	13508	16	96592079	97170752	-	GO:0007155|cell adhesion;GO:0007156|homophilic cell adhesion via plasma membrane adhesion molecules;GO:0007162|negative regulation of cell adhesion;GO:0007399|nervous system development;GO:0007416|synapse assembly;GO:0007626|locomotory behavior;GO:0010842|retina layer formation;GO:0042327|positive regulation of phosphorylation;GO:0048813|dendrite morphogenesis;GO:0048842|positive regulation of ax…	NA	NA	K06767|Down syndrome cell adhesion molecule	NA	NA	DS cell adhesion molecule
Dscc1	-0.272326482483283	0.520253363378366	0.834696445196256	42.0	21.0	61.0	49.0	59.0	70.0	ENSMUSG00000022422	72107	15	55076099	55090491	-	GO:0006260|DNA replication;GO:0006275|regulation of DNA replication;GO:0007049|cell cycle;GO:0007064|mitotic sister chromatid cohesion;GO:0034088|maintenance of mitotic sister chromatid cohesion;GO:0034421|post-translational protein acetylation;GO:1900264|positive regulation of DNA-directed DNA polymerase activity	NA	NA	K11271|sister chromatid cohesion protein DCC1	NA	NA	DNA replication and sister chromatid cohesion 1
Olfr760-ps1	-2.11159642869101	0.226000326177825	1	2.0	0.0	0.0	1.0	6.0	3.0	ENSMUSG00000092601	NA	17	37451433	37452230	-	NA	NA	NA	NA	NA	NA	olfactory receptor 760, pseudogene 1
Hebp1	-0.321477703589121	0.0951503206240129	0.489246686075135	485.0	310.0	314.0	541.0	543.0	548.0	ENSMUSG00000042770	15199	6	135137522	135198022	-	NA	NA	NA	NA|(RefSeq) heme binding protein 1	NA	NA	heme binding protein 1
Hebp2	-0.470070957951181	0.264455452531274	0.681622844932054	17.0	12.0	21.0	28.0	30.0	24.0	ENSMUSG00000019853	56016	10	18539498	18546076	-	GO:0010917|negative regulation of mitochondrial membrane potential;GO:0010940|positive regulation of necrotic cell death;GO:0035794|positive regulation of mitochondrial membrane permeability	NA	NA	NA|(RefSeq) heme binding protein 2	NA	NA	heme binding protein 2
Gm4165	-2.18048183567565	0.533381887359039	1	0.0	0.0	0.0	0.0	1.0	2.0	ENSMUSG00000114366	NA	13	76019807	76020110	-	NA	NA	NA	NA	NA	NA	predicted gene 4165
Nup50	0.014480032794213	0.919395237194459	0.97939839288336	1318.0	948.0	998.0	1253.0	1217.0	1346.0	ENSMUSG00000016619	18141	15	84923411	84942963	+	GO:0001841|neural tube formation;GO:0015031|protein transport;GO:0043547|positive regulation of GTPase activity;GO:0046907|intracellular transport;GO:0051028|mRNA transport	NA	NA	K14295|nuclear pore complex protein Nup50	mmu03013	RNA transport	nucleoporin 50
Chad	-0.205237412626717	0.308051198486607	0.714493496628272	320.0	440.0	348.0	549.0	434.0	537.0	ENSMUSG00000039084	12643	11	94565047	94569127	+	GO:0060348|bone development;GO:1900155|negative regulation of bone trabecula formation	NA	NA	K06248|chondroadherin	mmu04151|mmu04510|mmu04512|mmu05165	PI3K-Akt signaling pathway|Focal adhesion|ECM-receptor interaction|Human papillomavirus infection	chondroadherin
Nup54	-0.0194536064607595	0.906478661493011	0.975053072844195	420.0	355.0	438.0	424.0	540.0	493.0	ENSMUSG00000034826	269113	5	92415540	92435219	-	GO:0006605|protein targeting;GO:0006913|nucleocytoplasmic transport;GO:0015031|protein transport;GO:0042306|regulation of protein import into nucleus;GO:0051028|mRNA transport;GO:0051260|protein homooligomerization;GO:0051290|protein heterotetramerization;GO:0051291|protein heterooligomerization;GO:0070208|protein heterotrimerization	NA	NA	K14308|nuclear pore complex protein Nup54	mmu03013	RNA transport	nucleoporin 54
Layn	-0.256887455991265	0.261475056344188	0.678331961602137	143.0	157.0	164.0	257.0	166.0	236.0	ENSMUSG00000060594	244864	9	51054640	51077094	-	NA	NA	GO:0001726|ruffle;GO:0009986|cell surface;GO:0016020|membrane;GO:0016021|integral component of membrane	K10077|layilin	NA	NA	layilin
A930024N18Rik	-0.85287761422543	0.0259667076495149	0.320293973723529	39.0	26.0	15.0	61.0	50.0	59.0	ENSMUSG00000097566	NA	17	15375000	15379475	+	NA	NA	NA	NA	NA	NA	RIKEN cDNA A930024N18 gene
AC087116.1	-0.618180458723335	0.860987407881956	1	0.0	0.0	1.0	0.0	0.0	2.0	ENSMUSG00000116289	NA	15	67040058	67040824	+	NA	NA	NA	NA	NA	NA	predicted gene, 31342
Gm4178	-0.716542602922383	0.860605974740117	1	0.0	0.0	0.0	0.0	0.0	1.0	ENSMUSG00000112363	NA	10	127132848	127133496	-	NA	NA	NA	NA	NA	NA	predicted gene 4178
Nup62	-0.0606336736443687	0.739439132044026	0.921552262884105	834.0	529.0	690.0	786.0	811.0	933.0	ENSMUSG00000109511	18226	7	44816088	44830812	+	GO:0000278|mitotic cell cycle;GO:0006351|transcription, DNA-templated;GO:0006606|protein import into nucleus;GO:0006913|nucleocytoplasmic transport;GO:0007080|mitotic metaphase plate congression;GO:0007098|centrosome cycle;GO:0007100|mitotic centrosome separation;GO:0007166|cell surface receptor signaling pathway;GO:0007283|spermatogenesis;GO:0007569|cell aging;GO:0008219|cell death;GO:0008285|ne…	NA	NA	K14306|nuclear pore complex protein Nup62	mmu03013	RNA transport	nucleoporin 62
Magohb	0.135777994669697	0.602894799540363	0.872000676663136	195.0	102.0	174.0	165.0	168.0	173.0	ENSMUSG00000030188	66441	6	131284388	131293244	-	GO:0000184|nuclear-transcribed mRNA catabolic process, nonsense-mediated decay	NA	NA	K12877|protein mago nashi	mmu03013|mmu03015|mmu03040	RNA transport|mRNA surveillance pathway|Spliceosome	mago homolog B, exon junction complex core component
1810006J02Rik	0.422212221233999	0.472117251848875	0.812009275090765	14.0	19.0	11.0	6.0	18.0	15.0	ENSMUSG00000100182	69030	1	98131456	98144655	+	NA	NA	NA	NA|(RefSeq) RIKEN cDNA 1810006J02 gene	NA	NA	RIKEN cDNA 1810006J02 gene
Abcf2	0.0841923722683517	0.406240101068171	0.776629891112219	1307.0	1107.0	1105.0	1279.0	1262.0	1388.0	ENSMUSG00000028953	27407	5	24565345	24577467	-	GO:0008150|biological_process	NA	NA	K06185|ATP-binding cassette, subfamily F, member 2	NA	NA	ATP-binding cassette, sub-family F (GCN20), member 2
Abcf3	0.184199712167591	0.156406101387834	0.57186606110844	964.0	980.0	935.0	1078.0	877.0	1051.0	ENSMUSG00000003234	27406	16	20548577	20561379	+	GO:0051607|defense response to virus	NA	NA	K06158|ATP-binding cassette, subfamily F, member 3	NA	NA	ATP-binding cassette, sub-family F (GCN20), member 3
Abcf1	0.128459597076329	0.18707255479144	0.609407327044759	2406.0	2010.0	2046.0	2328.0	2227.0	2440.0	ENSMUSG00000038762	224742	17	35956819	35969761	-	GO:0006413|translational initiation;GO:0045727|positive regulation of translation	NA	NA	K06184|ATP-binding cassette, subfamily F, member 1	NA	NA	ATP-binding cassette, sub-family F (GCN20), member 1
Pcdha11	2.28256380960384	0.116375580632192	1	1.0	12.0	3.0	0.0	1.0	3.0	ENSMUSG00000007440	12943	18	37005203	37187657	+	GO:0007155|cell adhesion;GO:0007156|homophilic cell adhesion via plasma membrane adhesion molecules	NA	NA	K16493|protocadherin alpha	NA	NA	protocadherin alpha 11
Pcdha11	2.28256380960384	0.116375580632192	1	1.0	12.0	3.0	0.0	1.0	3.0	ENSMUSG00000102206	12942	18	37010712	37187657	+	GO:0007155|cell adhesion;GO:0007156|homophilic cell adhesion via plasma membrane adhesion molecules	NA	NA	K16493|protocadherin alpha	NA	NA	protocadherin alpha 11
Pcdha12	3.13985821987905	0.429140668947938	1	0.0	0.0	4.0	0.0	0.0	0.0	ENSMUSG00000103310	192164	18	37020149	37187657	+	GO:0007155|cell adhesion;GO:0007156|homophilic cell adhesion via plasma membrane adhesion molecules	NA	NA	K16493|protocadherin alpha	NA	NA	protocadherin alpha 12
2510046G10Rik	0.256253402732592	0.774938016682104	1	3.0	6.0	4.0	5.0	2.0	6.0	ENSMUSG00000066175	NA	7	126648543	126649594	-	NA	NA	NA	NA	NA	NA	RIKEN cDNA 2510046G10 gene
Abcg3	0.0430948664757508	0.823148059563458	0.952551199175451	267.0	217.0	279.0	243.0	294.0	342.0	ENSMUSG00000029299	27405	5	104935057	104982718	-	NA	NA	GO:0016020|membrane;GO:0016021|integral component of membrane	K05682|ATP-binding cassette, subfamily G (WHITE), member 3	mmu02010	ABC transporters	ATP binding cassette subfamily G member 3
Abcg4	-0.852947552431295	0.162848205659695	0.578540403754626	11.0	7.0	7.0	22.0	22.0	9.0	ENSMUSG00000032131	192663	9	44273188	44288615	-	GO:1990830|cellular response to leukemia inhibitory factor	NA	NA	K05680|ATP-binding cassette, subfamily G (WHITE), member 4	mmu02010	ABC transporters	ATP binding cassette subfamily G member 4
Abcg1	0.0007966200871966	0.995304196342671	0.998602279502237	1575.0	1136.0	1327.0	1587.0	1570.0	1611.0	ENSMUSG00000024030	11307	17	31057698	31115777	+	GO:0006355|regulation of transcription, DNA-templated;GO:0006869|lipid transport;GO:0008203|cholesterol metabolic process;GO:0010033|response to organic substance;GO:0010745|negative regulation of macrophage derived foam cell differentiation;GO:0010872|regulation of cholesterol esterification;GO:0010875|positive regulation of cholesterol efflux;GO:0010888|negative regulation of lipid storage;GO:0…	NA	NA	K05679|ATP-binding cassette, subfamily G (WHITE), member 1	mmu02010	ABC transporters	ATP binding cassette subfamily G member 1
AA986860	0.119610550129884	0.489505026626573	0.820763332125714	1689.0	1722.0	1175.0	1580.0	1679.0	1735.0	ENSMUSG00000042510	212439	1	130731976	130744622	+	GO:0008150|biological_process	NA	NA	NA|(RefSeq) expressed sequence AA986860	NA	NA	expressed sequence AA986860
Abcg2	0.32024078582801	0.134099830335548	0.546729408129809	401.0	593.0	473.0	486.0	490.0	421.0	ENSMUSG00000029802	26357	6	58584523	58695676	+	GO:0006855|drug transmembrane transport;GO:0007568|aging;GO:0010039|response to iron ion;GO:0015747|urate transport;GO:0015893|drug transport;GO:0019389|glucuronoside metabolic process;GO:0032496|response to lipopolysaccharide;GO:0032868|response to insulin;GO:0043278|response to morphine;GO:0046618|drug export;GO:0051593|response to folic acid;GO:0055085|transmembrane transport;GO:0060136|embryo…	NA	NA	K05681|ATP-binding cassette, subfamily G (WHITE), member 2	mmu01523|mmu02010|mmu04976	Antifolate resistance|ABC transporters|Bile secretion	ATP binding cassette subfamily G member 2 (Junior blood group)
Abcg8	0.221503419600046	0.901536757737896	1	2.0	0.0	2.0	2.0	2.0	0.0	ENSMUSG00000024254	67470	17	84676302	84700333	+	GO:0006869|lipid transport;GO:0007584|response to nutrient;GO:0007588|excretion;GO:0010949|negative regulation of intestinal phytosterol absorption;GO:0015914|phospholipid transport;GO:0015918|sterol transport;GO:0030299|intestinal cholesterol absorption;GO:0033344|cholesterol efflux;GO:0042493|response to drug;GO:0042632|cholesterol homeostasis;GO:0045796|negative regulation of intestinal choles…	NA	NA	K05684|ATP-binding cassette, subfamily G (WHITE), member 8 (sterolin 2)	mmu02010|mmu04975|mmu04976|mmu04979	ABC transporters|Fat digestion and absorption|Bile secretion|Cholesterol metabolism	ATP binding cassette subfamily G member 8
Abcg5	-0.247520681789083	0.889343629366525	1	1.0	4.0	0.0	2.0	5.0	0.0	ENSMUSG00000040505	27409	17	84658234	84683011	-	GO:0006869|lipid transport;GO:0007584|response to nutrient;GO:0007588|excretion;GO:0010212|response to ionizing radiation;GO:0010949|negative regulation of intestinal phytosterol absorption;GO:0030299|intestinal cholesterol absorption;GO:0033344|cholesterol efflux;GO:0042493|response to drug;GO:0042632|cholesterol homeostasis;GO:0045796|negative regulation of intestinal cholesterol absorption	NA	NA	K05683|ATP-binding cassette, subfamily G (WHITE), member 5 (sterolin 1)	mmu02010|mmu04975|mmu04976|mmu04979	ABC transporters|Fat digestion and absorption|Bile secretion|Cholesterol metabolism	ATP binding cassette subfamily G member 5
Chd1	0.0752864639518234	0.470453439536502	0.811269278267299	1379.0	1172.0	1233.0	1382.0	1476.0	1391.0	ENSMUSG00000023852	12648	17	15704967	15772610	+	GO:0006325|chromatin organization;GO:0006333|chromatin assembly or disassembly;GO:0006338|chromatin remodeling;GO:0016569|covalent chromatin modification;GO:0043923|positive regulation by host of viral transcription	NA	NA	K11367|chromodomain-helicase-DNA-binding protein 1 [EC:3.6.4.12]	NA	NA	chromodomain helicase DNA binding protein 1
Chd2	-0.0542463756489173	0.623390493143702	0.880929260149162	2061.0	2064.0	1759.0	2353.0	2489.0	2392.0	ENSMUSG00000078671	244059	7	73426638	73541830	-	GO:0006325|chromatin organization;GO:0006974|cellular response to DNA damage stimulus;GO:0007517|muscle organ development;GO:0060218|hematopoietic stem cell differentiation	NA	NA	K20091|chromodomain-helicase-DNA-binding protein 2 [EC:3.6.4.12]	NA	NA	chromodomain helicase DNA binding protein 2
Chd3	-0.00788173392486589	0.949724324564868	0.987370866281683	3619.0	3959.0	3149.0	4244.0	4164.0	4380.0	ENSMUSG00000018474	216848	11	69343273	69369406	-	GO:0006325|chromatin organization;GO:0006333|chromatin assembly or disassembly;GO:0007051|spindle organization;GO:0007098|centrosome cycle	NA	NA	K11642|chromodomain-helicase-DNA-binding protein 3 [EC:3.6.4.12]	NA	NA	chromodomain helicase DNA binding protein 3
Chd4	-0.0315685072787302	0.720983957331085	0.914339277038532	6307.0	5312.0	5353.0	6777.0	6734.0	7010.0	ENSMUSG00000063870	107932	6	125095981	125130591	+	GO:0000122|negative regulation of transcription by RNA polymerase II;GO:0006325|chromatin organization;GO:0072553|terminal button organization	NA	NA	K11643|chromodomain-helicase-DNA-binding protein 4 [EC:3.6.4.12]	mmu05165|mmu05203	Human papillomavirus infection|Viral carcinogenesis	chromodomain helicase DNA binding protein 4
Abca8a	1.13083850950681	0.000550521589795628	0.0694142957486428	1208.0	2845.0	1574.0	1117.0	945.0	1009.0	ENSMUSG00000041828	217258	11	110025634	110095978	-	GO:0055085|transmembrane transport	NA	NA	K05650|ATP-binding cassette, subfamily A (ABC1), member 8	mmu02010	ABC transporters	ATP-binding cassette, sub-family A (ABC1), member 8a
Chd5	0.566791286006326	0.0836367865083793	0.470730651625022	52.0	69.0	39.0	47.0	41.0	40.0	ENSMUSG00000005045	269610	4	152338651	152390194	+	GO:0006325|chromatin organization;GO:0006366|transcription by RNA polymerase II;GO:0007283|spermatogenesis;GO:0007399|nervous system development;GO:0008285|negative regulation of cell population proliferation;GO:0021895|cerebral cortex neuron differentiation;GO:0030154|cell differentiation;GO:0035093|spermatogenesis, exchange of chromosomal proteins;GO:0043967|histone H4 acetylation;GO:0045595|re…	NA	NA	K14435|chromodomain-helicase-DNA-binding protein 5 [EC:3.6.4.12]	NA	NA	chromodomain helicase DNA binding protein 5
Abca8b	0.838571230465836	0.00243871737349996	0.138561845261771	397.0	753.0	465.0	360.0	359.0	358.0	ENSMUSG00000020620	27404	11	109932190	109995845	-	GO:0055085|transmembrane transport	NA	NA	K05650|ATP-binding cassette, subfamily A (ABC1), member 8	mmu02010	ABC transporters	ATP-binding cassette, sub-family A (ABC1), member 8b
Chd6	0.0462827534585949	0.766110655230369	0.932103498795857	1574.0	1872.0	1392.0	1782.0	1930.0	1845.0	ENSMUSG00000057133	71389	2	160946978	161109075	-	GO:0006325|chromatin organization;GO:0036091|positive regulation of transcription from RNA polymerase II promoter in response to oxidative stress	NA	NA	K14436|chromodomain-helicase-DNA-binding protein 6 [EC:3.6.4.12]	NA	NA	chromodomain helicase DNA binding protein 6
Chd7	-0.197141341259456	0.206569330400241	0.628504414070854	1335.0	962.0	1158.0	1408.0	1707.0	1565.0	ENSMUSG00000041235	320790	4	8690406	8867659	+	GO:0001501|skeletal system development;GO:0001568|blood vessel development;GO:0001701|in utero embryonic development;GO:0001974|blood vessel remodeling;GO:0003007|heart morphogenesis;GO:0003222|ventricular trabecula myocardium morphogenesis;GO:0003226|right ventricular compact myocardium morphogenesis;GO:0006325|chromatin organization;GO:0006338|chromatin remodeling;GO:0006364|rRNA processing;GO:…	NA	NA	K14437|chromodomain-helicase-DNA-binding protein 7 [EC:3.6.4.12]	NA	NA	chromodomain helicase DNA binding protein 7
Chd8	-0.0932764796667003	0.310142537745248	0.716168672548767	2000.0	1791.0	1745.0	2300.0	2391.0	2297.0	ENSMUSG00000053754	67772	14	52198151	52257780	-	GO:0000122|negative regulation of transcription by RNA polymerase II;GO:0001701|in utero embryonic development;GO:0001964|startle response;GO:0006325|chromatin organization;GO:0007420|brain development;GO:0016055|Wnt signaling pathway;GO:0030178|negative regulation of Wnt signaling pathway;GO:0032508|DNA duplex unwinding;GO:0035176|social behavior;GO:0043044|ATP-dependent chromatin remodeling;GO:…	NA	NA	K04494|chromodomain helicase DNA binding protein 8 [EC:3.6.4.12]	mmu04310	Wnt signaling pathway	chromodomain helicase DNA binding protein 8
Chd9	0.0882717553022607	0.463849053522822	0.807521174599935	1140.0	996.0	1196.0	1217.0	1251.0	1247.0	ENSMUSG00000056608	109151	8	90828352	91054516	+	GO:0006325|chromatin organization;GO:0008150|biological_process	NA	NA	K14438|chromodomain-helicase-DNA-binding protein 9 [EC:3.6.4.12]	NA	NA	chromodomain helicase DNA binding protein 9
Abcd1	-0.0685496198977911	0.481179017776571	0.816560595586421	1654.0	1416.0	1543.0	1930.0	1903.0	1893.0	ENSMUSG00000031378	11666	X	73716597	73738534	+	GO:0000038|very long-chain fatty acid metabolic process;GO:0002082|regulation of oxidative phosphorylation;GO:0006635|fatty acid beta-oxidation;GO:0007031|peroxisome organization;GO:0015910|long-chain fatty acid import into peroxisome;GO:0015916|fatty-acyl-CoA transport;GO:0030497|fatty acid elongation;GO:0031998|regulation of fatty acid beta-oxidation;GO:0032000|positive regulation of fatty acid…	NA	NA	K05675|ATP-binding cassette, subfamily D (ALD), member 1	mmu02010|mmu04146	ABC transporters|Peroxisome	ATP-binding cassette, sub-family D (ALD), member 1
Mutyh	-0.183083928922084	0.421090301971548	0.78525017937754	90.0	81.0	63.0	98.0	114.0	102.0	ENSMUSG00000028687	70603	4	116807723	116819440	+	GO:0006281|DNA repair;GO:0006284|base-excision repair;GO:0006974|cellular response to DNA damage stimulus;GO:0006979|response to oxidative stress;GO:0008152|metabolic process	NA	NA	K03575|A/G-specific adenine glycosylase [EC:3.2.2.31]	mmu03410	Base excision repair	mutY DNA glycosylase
Abcd4	-0.0450892574285436	0.749168717418603	0.925148812692169	451.0	412.0	369.0	497.0	448.0	561.0	ENSMUSG00000021240	19300	12	84601464	84617413	-	GO:0009235|cobalamin metabolic process;GO:0055085|transmembrane transport;GO:1990830|cellular response to leukemia inhibitory factor	NA	NA	K05678|ATP-binding cassette, subfamily D (ALD), member 4	mmu02010|mmu04146	ABC transporters|Peroxisome	ATP-binding cassette, sub-family D (ALD), member 4
Pnkd	0.242580232976045	0.11984229409834	0.52716371630897	663.0	766.0	592.0	719.0	652.0	654.0	ENSMUSG00000026179	56695	1	74284930	74353694	+	GO:0019243|methylglyoxal catabolic process to D-lactate via S-lactoyl-glutathione;GO:0032225|regulation of synaptic transmission, dopaminergic;GO:0042053|regulation of dopamine metabolic process;GO:0046929|negative regulation of neurotransmitter secretion;GO:0050884|neuromuscular process controlling posture	NA	NA	NA|(RefSeq) paroxysmal nonkinesiogenic dyskinesia	NA	NA	paroxysmal nonkinesiogenic dyskinesia
Abcd2	-0.217451263622465	0.235141420404119	0.65708319337974	351.0	425.0	330.0	572.0	446.0	508.0	ENSMUSG00000055782	26874	15	91145871	91191799	-	GO:0000038|very long-chain fatty acid metabolic process;GO:0006635|fatty acid beta-oxidation;GO:0032000|positive regulation of fatty acid beta-oxidation;GO:0042760|very long-chain fatty acid catabolic process;GO:0055085|transmembrane transport	NA	NA	K05676|ATP-binding cassette, subfamily D (ALD), member 2	mmu02010|mmu04146	ABC transporters|Peroxisome	ATP-binding cassette, sub-family D (ALD), member 2
Abcd3	0.0099656263656469	0.954176948397216	0.988697345489052	2458.0	2910.0	2005.0	2997.0	2641.0	3048.0	ENSMUSG00000028127	19299	3	121758774	121815302	-	GO:0006633|fatty acid biosynthetic process;GO:0006635|fatty acid beta-oxidation;GO:0007031|peroxisome organization;GO:0014070|response to organic cyclic compound;GO:0015910|long-chain fatty acid import into peroxisome;GO:0042493|response to drug;GO:0042760|very long-chain fatty acid catabolic process;GO:0055085|transmembrane transport	NA	NA	K05677|ATP-binding cassette, subfamily D (ALD), member 3	mmu02010|mmu04146	ABC transporters|Peroxisome	ATP-binding cassette, sub-family D (ALD), member 3
Chdh	0.0956482086645635	0.758027436561023	0.928785550549275	40.0	41.0	36.0	43.0	34.0	53.0	ENSMUSG00000015970	218865	14	30009023	30040527	+	GO:0019285|glycine betaine biosynthetic process from choline;GO:0055114|oxidation-reduction process	NA	NA	K00108|choline dehydrogenase [EC:1.1.99.1]	mmu00260|mmu01100	Glycine, serine and threonine metabolism|Metabolic pathways	choline dehydrogenase
Abce1	0.174453284716522	0.0935765624795957	0.48611054026056	1686.0	1476.0	1663.0	1690.0	1596.0	1782.0	ENSMUSG00000058355	24015	8	79683462	79711740	-	GO:0060702|negative regulation of endoribonuclease activity	NA	NA	K06174|ATP-binding cassette, sub-family E, member 1	NA	NA	ATP-binding cassette, sub-family E (OABP), member 1
D030040B21Rik	-3.61659238720177	0.0658929001838959	1	0.0	0.0	0.0	3.0	3.0	2.0	ENSMUSG00000097744	329101	1	16657552	16662278	+	NA	NA	NA	NA|(RefSeq) RIKEN cDNA D030040B21 gene	NA	NA	RIKEN cDNA D030040B21 gene
Nr2c2ap	-0.348321039745611	0.425312592921767	0.788711396295496	39.0	14.0	37.0	41.0	53.0	41.0	ENSMUSG00000071078	75692	8	70131333	70133749	+	NA	NA	GO:0005634|nucleus;GO:0005654|nucleoplasm	NA|(RefSeq) nuclear receptor 2C2-associated protein	NA	NA	nuclear receptor 2C2-associated protein
CT009594.1	-1.43072458311757	0.168893289042019	1	1.0	2.0	2.0	7.0	5.0	4.0	ENSMUSG00000116633	NA	17	21394078	21395117	-	NA	NA	NA	NA	NA	NA	crumbs family member 1, photoreceptor morphogenesis associated (Crb1) pseudogene
CT009594.2	2.10684341785106	0.390112035827738	1	3.0	0.0	1.0	0.0	0.0	1.0	ENSMUSG00000116768	NA	17	21366847	21376348	+	NA	NA	NA	NA	NA	NA	C2H2 zinc finger protein pseudogene
Chgb	1.1337650058411	0.107360948533578	1	5.0	15.0	13.0	6.0	6.0	6.0	ENSMUSG00000027350	12653	2	132781278	132795079	+	NA	NA	GO:0005576|extracellular region;GO:0030141|secretory granule	K19991|chromogranin-B	NA	NA	chromogranin B
Gm45804	-1.63008500758559	0.686311034594222	1	0.0	0.0	0.0	0.0	2.0	0.0	ENSMUSG00000110442	NA	8	94273426	94276860	+	NA	NA	NA	NA	NA	NA	predicted gene 45804
Gm45805	-0.601507629810411	0.17941689138327	0.600203053733967	18.0	14.0	16.0	23.0	40.0	23.0	ENSMUSG00000110626	NA	8	126755571	126758334	-	NA	NA	NA	NA	NA	NA	predicted gene 45805
Gm45807	-2.61738883657031	0.418427747116794	1	0.0	0.0	0.0	0.0	3.0	1.0	ENSMUSG00000108991	NA	7	82695399	82698272	+	NA	NA	NA	NA	NA	NA	predicted gene 45807
Rpl35	-0.0901805086641207	0.66439138637798	0.896661694759138	460.0	336.0	534.0	542.0	600.0	535.0	ENSMUSG00000062997	66489	2	39001580	39005624	-	GO:0006412|translation	NA	NA	K02918|large subunit ribosomal protein L35e	mmu03010	Ribosome	ribosomal protein L35
Rpl36	-0.0823748481383972	0.567121449188934	0.854256527084152	2792.0	2322.0	2989.0	3397.0	3551.0	3212.0	ENSMUSG00000057863	54217	17	56613395	56614243	+	GO:0002181|cytoplasmic translation;GO:0006412|translation	NA	NA	K02920|large subunit ribosomal protein L36e	mmu03010	Ribosome	ribosomal protein L36
Gm45809	-1.20659087539737	0.238758162232375	1	7.0	3.0	0.0	5.0	9.0	13.0	ENSMUSG00000109708	NA	8	61050049	61053942	+	NA	NA	NA	NA	NA	NA	predicted gene 45809
Rpl37	-0.0292644999532003	0.83505842351281	0.955792440261441	3138.0	2353.0	2829.0	3270.0	3585.0	3176.0	ENSMUSG00000041841	67281	15	5116645	5119140	+	GO:0006412|translation	NA	NA	K02922|large subunit ribosomal protein L37e	mmu03010	Ribosome	ribosomal protein L37
Rpl38	0.0291503385714238	0.828162387252292	0.953833400854926	891.0	668.0	799.0	929.0	873.0	931.0	ENSMUSG00000057322	67671	11	114668524	114672331	+	GO:0001501|skeletal system development;GO:0001503|ossification;GO:0002181|cytoplasmic translation;GO:0006412|translation;GO:0006417|regulation of translation;GO:0007605|sensory perception of sound;GO:0034463|90S preribosome assembly;GO:0042474|middle ear morphogenesis;GO:0048318|axial mesoderm development	NA	NA	K02923|large subunit ribosomal protein L38e	mmu03010	Ribosome	ribosomal protein L38
Rpl39	-0.276704956670634	0.134800822495133	0.547317389040126	3567.0	2153.0	2716.0	3939.0	4158.0	3942.0	ENSMUSG00000079641	67248	X	37082520	37085402	-	GO:0002181|cytoplasmic translation;GO:0002227|innate immune response in mucosa;GO:0006412|translation;GO:0019731|antibacterial humoral response;GO:0050830|defense response to Gram-positive bacterium;GO:0061844|antimicrobial humoral immune response mediated by antimicrobial peptide	NA	NA	K02924|large subunit ribosomal protein L39e	mmu03010	Ribosome	ribosomal protein L39
Lmbr1l	-0.0399376362709982	0.739059950988002	0.921433767597954	875.0	903.0	963.0	1068.0	1148.0	1129.0	ENSMUSG00000022999	74775	15	98903917	98918231	-	GO:0006897|endocytosis;GO:0006898|receptor-mediated endocytosis;GO:0007165|signal transduction	NA	NA	NA|(RefSeq) limb region 1 like	NA	NA	limb region 1 like
Rpl30	-0.142602827547244	0.360402750454191	0.749242922394336	1040.0	739.0	910.0	1147.0	1249.0	1109.0	ENSMUSG00000058600	19946	15	34440505	34443640	-	GO:0002181|cytoplasmic translation;GO:0006412|translation;GO:0031640|killing of cells of other organism;GO:0050829|defense response to Gram-negative bacterium;GO:0061844|antimicrobial humoral immune response mediated by antimicrobial peptide	NA	NA	K02908|large subunit ribosomal protein L30e	mmu03010	Ribosome	ribosomal protein L30
Rpl31	-0.0551222910309465	0.723677224903145	0.915808204119765	379.0	296.0	288.0	410.0	402.0	369.0	ENSMUSG00000073702	114641	1	39367842	39371911	+	GO:0002181|cytoplasmic translation;GO:0006412|translation	NA	NA	K02910|large subunit ribosomal protein L31e	mmu03010	Ribosome	ribosomal protein L31
Rpl32	-0.124454838639146	0.355517876132287	0.746395841648915	5063.0	3720.0	4641.0	5539.0	5737.0	6035.0	ENSMUSG00000057841	19951	6	115805505	115808747	-	GO:0006412|translation	NA	NA	K02912|large subunit ribosomal protein L32e	mmu03010	Ribosome	ribosomal protein L32
Rpl34	-0.0323512441036562	0.847882031783728	0.958562834983344	4270.0	2849.0	3816.0	4446.0	4575.0	4179.0	ENSMUSG00000062006	68436	3	130726831	130730398	-	GO:0006412|translation	NA	NA	K02915|large subunit ribosomal protein L34e	mmu03010	Ribosome	ribosomal protein L34
Pnkp	-0.0588475930877837	0.656072634375352	0.89410351604698	830.0	676.0	839.0	990.0	933.0	970.0	ENSMUSG00000002963	59047	7	44857139	44862992	+	GO:0006281|DNA repair;GO:0006979|response to oxidative stress;GO:0010836|negative regulation of protein ADP-ribosylation;GO:0016310|phosphorylation;GO:0016311|dephosphorylation;GO:0032212|positive regulation of telomere maintenance via telomerase;GO:0042769|DNA damage response, detection of DNA damage;GO:0046939|nucleotide phosphorylation;GO:0046940|nucleoside monophosphate phosphorylation;GO:005…	NA	NA	K08073|bifunctional polynucleotide phosphatase/kinase [EC:3.1.3.32 2.7.1.78]	NA	NA	polynucleotide kinase 3'- phosphatase
Rpl24	0.786982623874414	0.14620788290288	0.558837799051953	12.0	21.0	12.0	10.0	11.0	10.0	ENSMUSG00000098274	68193	16	55966275	55971435	+	GO:0000027|ribosomal large subunit assembly;GO:0002181|cytoplasmic translation;GO:0006412|translation;GO:0007093|mitotic cell cycle checkpoint;GO:0010458|exit from mitosis;GO:0021554|optic nerve development;GO:0031290|retinal ganglion cell axon guidance;GO:0060041|retina development in camera-type eye	NA	NA	K02896|large subunit ribosomal protein L24e	mmu03010	Ribosome	ribosomal protein L24
Gm4117	0.384984185042686	0.420430670413337	0.784857050517085	16.0	28.0	22.0	25.0	22.0	13.0	ENSMUSG00000089940	NA	13	89739460	89887166	+	NA	NA	NA	NA	NA	NA	predicted gene 4117
Gm45819	0.813039411230172	0.00194890532363039	0.128045319883578	115.0	164.0	138.0	87.0	113.0	82.0	ENSMUSG00000109904	NA	7	110119990	110121740	+	NA	NA	NA	NA	NA	NA	predicted gene 45819
Gm21827	2.09012262536658	0.578244594180939	1	1.0	0.0	1.0	0.0	0.0	0.0	ENSMUSG00000096158	NA	6	43210333	43210755	+	NA	NA	NA	NA	NA	NA	predicted gene, 21827
Gm4118	-0.591164020825334	0.560350121608895	1	5.0	1.0	3.0	6.0	2.0	8.0	ENSMUSG00000114902	NA	14	61558798	61559661	+	NA	NA	NA	NA	NA	NA	predicted gene 4118
Rpl26	-0.0880095613063393	0.485300108317863	0.819167856820033	6697.0	5165.0	5785.0	7508.0	7676.0	6969.0	ENSMUSG00000060938	19941	11	68901583	68906989	+	GO:0006364|rRNA processing;GO:0006412|translation;GO:0006977|DNA damage response, signal transduction by p53 class mediator resulting in cell cycle arrest;GO:0034644|cellular response to UV;GO:0042273|ribosomal large subunit biogenesis;GO:0045727|positive regulation of translation;GO:0071479|cellular response to ionizing radiation;GO:0071480|cellular response to gamma radiation;GO:1902164|positiv…	NA	NA	K02898|large subunit ribosomal protein L26e	mmu03010	Ribosome	ribosomal protein L26
Rpl27	-0.139397439232162	0.483297387407643	0.818122763994695	210.0	139.0	189.0	249.0	227.0	224.0	ENSMUSG00000063316	19942	11	101442298	101445529	+	GO:0006364|rRNA processing;GO:0006412|translation	NA	NA	K02901|large subunit ribosomal protein L27e	mmu03010	Ribosome	ribosomal protein L27
Rpl28	-0.324970930669648	0.0862114574852722	0.473976638167513	118.0	102.0	109.0	180.0	144.0	164.0	ENSMUSG00000030432	19943	7	4792874	4795066	+	GO:0006412|translation	NA	NA	K02903|large subunit ribosomal protein L28e	mmu03010	Ribosome	ribosomal protein L28
Rpl29	-0.0715935355975308	0.614195672803213	0.876605445698722	3953.0	2845.0	3646.0	4262.0	4333.0	4382.0	ENSMUSG00000048758	19944	9	106429454	106431568	+	GO:0006412|translation;GO:0008283|cell population proliferation;GO:0031589|cell-substrate adhesion;GO:0035264|multicellular organism growth	NA	NA	K02905|large subunit ribosomal protein L29e	mmu03010	Ribosome	ribosomal protein L29
Chfr	-0.0547027774462602	0.613557319182088	0.876427868306699	942.0	832.0	845.0	1007.0	1135.0	1078.0	ENSMUSG00000014668	231600	5	110135842	110171972	+	GO:0000209|protein polyubiquitination;GO:0000278|mitotic cell cycle;GO:0006511|ubiquitin-dependent protein catabolic process;GO:0007049|cell cycle;GO:0007093|mitotic cell cycle checkpoint;GO:0016567|protein ubiquitination;GO:0019941|modification-dependent protein catabolic process;GO:0031398|positive regulation of protein ubiquitination;GO:0031648|protein destabilization;GO:0032436|positive regul…	NA	NA	K10644|E3 ubiquitin-protein ligase CHFR [EC:2.3.2.27]	NA	NA	checkpoint with forkhead and ring finger domains
Rpl21	0.0664923293642238	0.560017398660804	0.852692153935134	3975.0	3277.0	3792.0	4089.0	4346.0	4044.0	ENSMUSG00000041453	19933	5	146832890	146837032	+	GO:0006412|translation	NA	NA	K02889|large subunit ribosomal protein L21e	mmu03010	Ribosome	ribosomal protein L21
Rpl22	-0.0351151365430101	0.762925640551568	0.93151114451277	4270.0	3374.0	3973.0	4739.0	4722.0	4618.0	ENSMUSG00000028936	19934	4	152325742	152334071	+	GO:0006412|translation;GO:0046632|alpha-beta T cell differentiation	NA	NA	K02891|large subunit ribosomal protein L22e	mmu03010	Ribosome	ribosomal protein L22
Rpl23	-0.156888280862958	0.246845723394866	0.665656622861324	5555.0	3974.0	4623.0	6140.0	6313.0	6177.0	ENSMUSG00000071415	65019	11	97777527	97782437	-	GO:0000122|negative regulation of transcription by RNA polymerase II;GO:0006412|translation;GO:0008284|positive regulation of cell population proliferation;GO:0010628|positive regulation of gene expression;GO:0032986|protein-DNA complex disassembly;GO:0050821|protein stabilization;GO:0071157|negative regulation of cell cycle arrest;GO:0071158|positive regulation of cell cycle arrest;GO:0072717|ce…	NA	NA	K02894|large subunit ribosomal protein L23e	mmu03010	Ribosome	ribosomal protein L23
Chga	-0.952658738731091	0.371067034045622	1	2.0	1.0	4.0	8.0	6.0	2.0	ENSMUSG00000021194	12652	12	102554969	102565028	+	GO:0001934|positive regulation of protein phosphorylation;GO:0002026|regulation of the force of heart contraction;GO:0002551|mast cell chemotaxis;GO:0006996|organelle organization;GO:0032762|mast cell cytokine production;GO:0033604|negative regulation of catecholamine secretion;GO:0043303|mast cell degranulation;GO:0043950|positive regulation of cAMP-mediated signaling;GO:0045576|mast cell activa…	NA	NA	K19990|chromogranin-A	NA	NA	chromogranin A
Gm21859	0.608328038851501	0.571391077840882	1	6.0	5.0	2.0	1.0	7.0	2.0	ENSMUSG00000095369	545180	16	10912012	10914797	-	NA	NA	NA	NA|(RefSeq) predicted gene, 21859	NA	NA	predicted gene, 21859
Pnp2	-0.114746501906554	0.761085313854132	0.930745650955968	79.0	30.0	75.0	79.0	76.0	80.0	ENSMUSG00000068417	667034	14	50955992	50964749	+	GO:0006139|nucleobase-containing compound metabolic process;GO:0009116|nucleoside metabolic process	NA	NA	K03783|purine-nucleoside phosphorylase [EC:2.4.2.1]	mmu00230|mmu00240|mmu00760|mmu01100	Purine metabolism|Pyrimidine metabolism|Nicotinate and nicotinamide metabolism|Metabolic pathways	purine-nucleoside phosphorylase 2
Vopp1	-0.0157333195997478	0.897181523252057	0.971394897917696	830.0	807.0	720.0	864.0	1005.0	953.0	ENSMUSG00000037788	232023	6	57727807	57825159	-	NA	NA	GO:0005768|endosome;GO:0016020|membrane;GO:0016021|integral component of membrane;GO:0030659|cytoplasmic vesicle membrane;GO:0031301|integral component of organelle membrane;GO:0031410|cytoplasmic vesicle	NA|(RefSeq) vesicular, overexpressed in cancer, prosurvival protein 1	NA	NA	vesicular, overexpressed in cancer, prosurvival protein 1
Slco2a1	0.246845611973611	0.233184546552532	0.655301311747429	7798.0	11649.0	7812.0	9413.0	8936.0	8970.0	ENSMUSG00000032548	24059	9	102988712	103096002	+	GO:0006811|ion transport;GO:0015732|prostaglandin transport;GO:0055085|transmembrane transport	NA	NA	K14345|solute carrier organic anion transporter family, member 2A	NA	NA	solute carrier organic anion transporter family, member 2a1
C2	-0.0771711892270427	0.828240943218759	0.953833400854926	233.0	96.0	258.0	266.0	236.0	229.0	ENSMUSG00000024371	12263	17	34862604	34898265	-	GO:0002376|immune system process;GO:0006508|proteolysis;GO:0006956|complement activation;GO:0006958|complement activation, classical pathway;GO:0007584|response to nutrient;GO:0045087|innate immune response;GO:2000427|positive regulation of apoptotic cell clearance	NA	NA	K01332|complement component 2 [EC:3.4.21.43]	mmu04610|mmu05133|mmu05150|mmu05322	Complement and coagulation cascades|Pertussis|Staphylococcus aureus infection|Systemic lupus erythematosus	complement component 2 (within H-2S)
C3	0.156290927844318	0.706504132125214	0.9107493691971	71589.0	26708.0	105812.0	75869.0	68856.0	72416.0	ENSMUSG00000024164	12266	17	57203970	57228136	-	GO:0001798|positive regulation of type IIa hypersensitivity;GO:0001934|positive regulation of protein phosphorylation;GO:0001970|positive regulation of activation of membrane attack complex;GO:0002376|immune system process;GO:0006629|lipid metabolic process;GO:0006631|fatty acid metabolic process;GO:0006954|inflammatory response;GO:0006956|complement activation;GO:0006957|complement activation, a…	NA	NA	K03990|complement component 3	mmu04145|mmu04610|mmu05133|mmu05134|mmu05140|mmu05142|mmu05150|mmu05152|mmu05167|mmu05168|mmu05203|mmu05322	Phagosome|Complement and coagulation cascades|Pertussis|Legionellosis|Leishmaniasis|Chagas disease (American trypanosomiasis)|Staphylococcus aureus infection|Tuberculosis|Kaposi sarcoma-associated herpesvirus infection|Herpes simplex infection|Viral carcinogenesis|Systemic lupus erythematosus	complement component 3
Ar	0.545910022096519	0.0186719316558571	0.288288188657544	159.0	226.0	168.0	130.0	150.0	171.0	ENSMUSG00000046532	11835	X	98148769	98323215	+	GO:0000122|negative regulation of transcription by RNA polymerase II;GO:0001701|in utero embryonic development;GO:0003073|regulation of systemic arterial blood pressure;GO:0003382|epithelial cell morphogenesis;GO:0006351|transcription, DNA-templated;GO:0006355|regulation of transcription, DNA-templated;GO:0006357|regulation of transcription by RNA polymerase II;GO:0007283|spermatogenesis;GO:00073…	NA	NA	K08557|androgen receptor	mmu04114|mmu05200|mmu05215	Oocyte meiosis|Pathways in cancer|Prostate cancer	androgen receptor
Rab7-ps1	-0.0303168759656711	0.913098317504108	0.977818644136667	166.0	80.0	123.0	151.0	135.0	158.0	ENSMUSG00000111686	NA	9	54824661	54825282	-	NA	NA	NA	NA	NA	NA	RAB7, member RAS oncogene family, pseudogene 1
C6	-0.266282573897564	0.272315334419394	0.688035195847257	684.0	866.0	455.0	953.0	909.0	996.0	ENSMUSG00000022181	12274	15	4727175	4814967	+	GO:0001701|in utero embryonic development;GO:0001970|positive regulation of activation of membrane attack complex;GO:0006955|immune response;GO:0006956|complement activation;GO:0043065|positive regulation of apoptotic process;GO:0045766|positive regulation of angiogenesis;GO:0045917|positive regulation of complement activation	NA	NA	K03995|complement component 6	mmu04610|mmu05020|mmu05322	Complement and coagulation cascades|Prion diseases|Systemic lupus erythematosus	complement component 6
C7	0.749026396501153	0.000228106591088536	0.0445773263452791	2083.0	2959.0	2333.0	1989.0	1605.0	1623.0	ENSMUSG00000079105	109828	15	4988762	5063740	-	GO:0006883|cellular sodium ion homeostasis;GO:0006955|immune response;GO:0006956|complement activation	NA	NA	K03996|complement component 7	mmu04610|mmu05020|mmu05322	Complement and coagulation cascades|Prion diseases|Systemic lupus erythematosus	complement component 7
Pnoc	1.2070107487201	0.767381535721032	1	0.0	1.0	0.0	0.0	0.0	0.0	ENSMUSG00000045731	18155	14	65400673	65425472	-	GO:0007218|neuropeptide signaling pathway;GO:0007268|chemical synaptic transmission;GO:0007565|female pregnancy;GO:0010469|regulation of signaling receptor activity	NA	NA	NA|(RefSeq) prepronociceptin	NA	NA	prepronociceptin
C9	-0.716542602922383	0.860605974740117	1	0.0	0.0	0.0	1.0	0.0	0.0	ENSMUSG00000022149	12279	15	6445327	6498751	+	GO:0001906|cell killing;GO:0006955|immune response;GO:0051260|protein homooligomerization	NA	NA	K04000|complement component 9	mmu04610|mmu05020|mmu05146|mmu05322	Complement and coagulation cascades|Prion diseases|Amoebiasis|Systemic lupus erythematosus	complement component 9
Gm21850	-0.716542602922383	0.860605974740117	1	0.0	0.0	0.0	0.0	1.0	0.0	ENSMUSG00000096084	NA	2	154052269	154056639	+	NA	NA	NA	NA	NA	NA	predicted gene, 21850
Rpl3l	0.982105236390853	0.171899507581285	0.591623618859299	8.0	32.0	11.0	12.0	6.0	13.0	ENSMUSG00000002500	66211	17	24727820	24736143	+	GO:0006412|translation	NA	NA	K02925|large subunit ribosomal protein L3e	mmu03010	Ribosome	ribosomal protein L3-like
Gm21844	0.0301881963982686	0.962078122247151	1	5.0	10.0	9.0	8.0	11.0	9.0	ENSMUSG00000095913	NA	19	4801512	4805784	+	NA	NA	NA	NA	NA	NA	predicted gene, 21844
Pnmt	3.30832205760857	0.00178792819552579	1	5.0	19.0	9.0	1.0	1.0	2.0	ENSMUSG00000038216	18948	11	98386450	98388181	+	GO:0032259|methylation;GO:0042415|norepinephrine metabolic process;GO:0042418|epinephrine biosynthetic process;GO:0042423|catecholamine biosynthetic process	NA	NA	K00553|phenylethanolamine N-methyltransferase [EC:2.1.1.28]	mmu00350|mmu01100	Tyrosine metabolism|Metabolic pathways	phenylethanolamine-N-methyltransferase
Pno1	-0.330939491196432	0.0875565368880639	0.477247137494126	380.0	241.0	341.0	439.0	495.0	496.0	ENSMUSG00000020116	66249	11	17203198	17211568	-	GO:0008150|biological_process	NA	NA	K11884|RNA-binding protein PNO1	NA	NA	partner of NOB1 homolog
Gm21846	0.245239955439585	0.949280785564658	1	0.0	0.0	1.0	0.0	1.0	0.0	ENSMUSG00000094832	NA	5	22775630	22778702	+	NA	NA	NA	NA	NA	NA	predicted gene, 21846
Slco2b1	-0.12900451804169	0.659510570154034	0.895703529629105	179.0	308.0	189.0	328.0	316.0	234.0	ENSMUSG00000030737	101488	7	99657804	99711340	-	GO:0001889|liver development;GO:0006811|ion transport;GO:0015711|organic anion transport;GO:0015721|bile acid and bile salt transport;GO:0055085|transmembrane transport;GO:0071718|sodium-independent icosanoid transport	NA	NA	K14352|solute carrier organic anion transporter family, member 2B	NA	NA	solute carrier organic anion transporter family, member 2b1
Hmgn2-ps1	-0.336396340608265	0.243468842500311	0.663225371119196	203.0	99.0	108.0	212.0	203.0	192.0	ENSMUSG00000079067	NA	5	84123313	84123591	+	NA	NA	NA	NA	NA	NA	high mobility group nucleosomal binding domain 2, pseudogene 1
1700018M17Rik	-0.716542602922383	0.860605974740117	1	0.0	0.0	0.0	0.0	1.0	0.0	ENSMUSG00000046145	NA	4	59549154	59549625	+	NA	NA	NA	NA	NA	NA	RIKEN cDNA 1700018M17 gene
Rpl41	-0.0727727682577178	0.59165071146153	0.86692526703771	9762.0	7281.0	9248.0	10708.0	11109.0	10887.0	ENSMUSG00000093674	67945	10	128548114	128549305	-	GO:0006412|translation	NA	NA	K02928|large subunit ribosomal protein L41e	mmu03010	Ribosome	ribosomal protein L41
Ppwd1	-0.173153236264457	0.271216050133328	0.687379962708589	188.0	188.0	185.0	225.0	268.0	257.0	ENSMUSG00000021713	238831	13	104205124	104228843	-	GO:0000413|protein peptidyl-prolyl isomerization;GO:0006397|mRNA processing;GO:0008380|RNA splicing	NA	NA	K12736|peptidylprolyl isomerase domain and WD repeat-containing protein 1 [EC:5.2.1.8]	NA	NA	peptidylprolyl isomerase domain and WD repeat containing 1
Nat8f5	-0.656756195881572	0.587741310008449	1	3.0	3.0	3.0	6.0	0.0	11.0	ENSMUSG00000079494	69049	6	85817218	85820972	-	GO:0001702|gastrulation with mouth forming second;GO:0007162|negative regulation of cell adhesion;GO:0007275|multicellular organism development;GO:0007368|determination of left/right symmetry;GO:0007369|gastrulation;GO:0007507|heart development	NA	NA	NA|(RefSeq) N-acetyltransferase 8 (GCN5-related) family member 5	NA	NA	N-acetyltransferase 8 (GCN5-related) family member 5
4930547E08Rik	-0.150057455112521	0.915595141822971	1	0.0	4.0	2.0	5.0	1.0	2.0	ENSMUSG00000086687	78031	2	103804452	103810622	-	NA	NA	NA	NA|(RefSeq) RIKEN cDNA 4930547E08 gene	NA	NA	RIKEN cDNA 4930547E08 gene
Nat8f6	-0.444445079441891	0.848189639640894	1	0.0	3.0	0.0	1.0	0.0	4.0	ENSMUSG00000079495	100504710	6	85808024	85820954	-	GO:0001702|gastrulation with mouth forming second;GO:0003401|axis elongation;GO:0007162|negative regulation of cell adhesion;GO:0016573|histone acetylation;GO:0043967|histone H4 acetylation	NA	NA	K20838|N-acetyltransferase 8 [EC:2.3.1.80 2.3.1.-]	mmu00480	Glutathione metabolism	N-acetyltransferase 8 (GCN5-related) family member 6
Nat8f3	1.18960888071011	0.00485215384694322	0.184489432743642	35.0	76.0	51.0	21.0	29.0	35.0	ENSMUSG00000051262	93674	6	85732513	85765754	-	NA	NA	GO:0016020|membrane;GO:0016021|integral component of membrane	NA|(RefSeq) N-acetyltransferase 8 (GCN5-related) family member 3	NA	NA	N-acetyltransferase 8 (GCN5-related) family member 3
Nat8f4	-0.0837401693859618	0.707679331975155	0.9107493691971	90.0	71.0	97.0	115.0	99.0	110.0	ENSMUSG00000068299	75541	6	85899051	85904884	-	GO:0008150|biological_process	NA	NA	NA|(RefSeq) N-acetyltransferase 8 (GCN5-related) family member 4	NA	NA	N-acetyltransferase 8 (GCN5-related) family member 4
Nat8f1	-0.438106435664882	0.249299305488294	0.668279582697088	23.0	21.0	17.0	27.0	30.0	41.0	ENSMUSG00000057103	66116	6	85910154	85915687	-	NA	NA	GO:0016020|membrane;GO:0016021|integral component of membrane	K20838|N-acetyltransferase 8 [EC:2.3.1.80 2.3.1.-]	mmu00480	Glutathione metabolism	N-acetyltransferase 8 (GCN5-related) family member 1
Nat8f2	2.70932647374852	0.174672539163288	1	6.0	0.0	5.0	0.0	0.0	2.0	ENSMUSG00000033634	93673	6	85865422	85869158	-	GO:0001702|gastrulation with mouth forming second;GO:0007162|negative regulation of cell adhesion	NA	NA	K20838|N-acetyltransferase 8 [EC:2.3.1.80 2.3.1.-]	mmu00480	Glutathione metabolism	N-acetyltransferase 8 (GCN5-related) family member 2
Gm4149	0.25084366194043	0.757358076136124	1	6.0	5.0	5.0	3.0	4.0	9.0	ENSMUSG00000074800	NA	13	75644896	75645171	+	NA	NA	NA	NA	NA	NA	predicted pseudogene 4149
Cp	-0.584618774813596	0.00214279777805662	0.130764043765534	7689.0	4730.0	5414.0	11044.0	9266.0	11208.0	ENSMUSG00000003617	12870	3	19957054	20009145	+	GO:0006811|ion transport;GO:0006825|copper ion transport;GO:0006879|cellular iron ion homeostasis;GO:0046688|response to copper ion;GO:0055114|oxidation-reduction process	NA	NA	K13624|ceruloplasmin [EC:1.16.3.1]	mmu00860|mmu04216	Porphyrin and chlorophyll metabolism|Ferroptosis	ceruloplasmin
Nat8f7	1.07206907116848	0.0215117232096519	0.29872296505772	21.0	20.0	21.0	8.0	13.0	14.0	ENSMUSG00000089694	100043497	6	85706727	85713205	-	GO:0016573|histone acetylation;GO:0043967|histone H4 acetylation	NA	NA	K20838|N-acetyltransferase 8 [EC:2.3.1.80 2.3.1.-]	mmu00480	Glutathione metabolism	N-acetyltransferase 8 (GCN5-related) family member 7
Cs	-0.143684045727619	0.22667522487142	0.649515042176683	3226.0	2438.0	2747.0	3590.0	3577.0	3819.0	ENSMUSG00000005683	12974	10	128337734	128362479	+	GO:0005975|carbohydrate metabolic process;GO:0006084|acetyl-CoA metabolic process;GO:0006099|tricarboxylic acid cycle;GO:0006101|citrate metabolic process;GO:0006107|oxaloacetate metabolic process	NA	NA	K01647|citrate synthase [EC:2.3.3.1]	mmu00020|mmu00630|mmu01100|mmu01200|mmu01210|mmu01230	Citrate cycle (TCA cycle)|Glyoxylate and dicarboxylate metabolism|Metabolic pathways|Carbon metabolism|2-Oxocarboxylic acid metabolism|Biosynthesis of amino acids	citrate synthase
Gm4152	-1.34198796028758	0.222859346659044	1	2.0	0.0	5.0	7.0	10.0	4.0	ENSMUSG00000092512	NA	17	33980486	33980744	-	NA	NA	NA	NA	NA	NA	predicted gene 4152
Gm4157	1.20701074872011	0.767381535721032	1	1.0	0.0	0.0	0.0	0.0	0.0	ENSMUSG00000110348	NA	7	11107677	11108355	-	NA	NA	NA	NA	NA	NA	predicted gene 4157
Rps12-ps1	0.556268754600787	0.512592287988728	1	4.0	9.0	20.0	3.0	14.0	10.0	ENSMUSG00000082746	NA	X	103489517	103489917	+	NA	NA	NA	NA	NA	NA	ribosomal protein S12, pseudogene 1
Rps12-ps2	-0.716542602922383	0.860605974740117	1	0.0	0.0	0.0	0.0	0.0	1.0	ENSMUSG00000115595	NA	14	61466968	61467366	-	NA	NA	NA	NA	NA	NA	ribosomal protein S12, pseudogene 2
Rps12-ps3	0.0042718747540928	0.975702597169374	0.994437699757052	1393.0	1088.0	1288.0	1490.0	1580.0	1371.0	ENSMUSG00000067038	NA	19	59322290	59322783	+	GO:0006412|translation	NA	NA	NA	NA	NA	ribosomal protein S12, pseudogene 3
Chl1	-0.601130988020787	0.560673599483273	0.852797354992924	156.0	9.0	199.0	187.0	202.0	264.0	ENSMUSG00000030077	12661	6	103510586	103750211	+	GO:0001764|neuron migration;GO:0007155|cell adhesion;GO:0007275|multicellular organism development;GO:0007399|nervous system development;GO:0007411|axon guidance;GO:0008344|adult locomotory behavior;GO:0030154|cell differentiation;GO:0031175|neuron projection development;GO:0035640|exploration behavior;GO:0043524|negative regulation of neuron apoptotic process;GO:0050890|cognition	NA	NA	K06758|L1 cell adhesion molecule like protein	NA	NA	cell adhesion molecule L1-like
Rps12-ps4	-0.460493908634755	0.255687891844987	0.673839120632115	80.0	44.0	95.0	131.0	152.0	72.0	ENSMUSG00000109509	NA	7	30484701	30485097	-	NA	NA	NA	NA	NA	NA	ribosomal protein S12, pseudogene 4
Rps12-ps5	1.16756589644248	0.736635910132256	1	0.0	2.0	0.0	0.0	0.0	1.0	ENSMUSG00000081565	NA	7	30263263	30263651	+	NA	NA	NA	NA	NA	NA	ribosomal protein S12, pseudogene 5
F2	0.0448489162874911	0.956975376554529	1	4.0	5.0	4.0	5.0	3.0	7.0	ENSMUSG00000027249	14061	2	91625320	91636414	-	GO:0001934|positive regulation of protein phosphorylation;GO:0006508|proteolysis;GO:0006953|acute-phase response;GO:0007166|cell surface receptor signaling pathway;GO:0007596|blood coagulation;GO:0007599|hemostasis;GO:0008284|positive regulation of cell population proliferation;GO:0008360|regulation of cell shape;GO:0009611|response to wounding;GO:0010468|regulation of gene expression;GO:0014068|…	NA	NA	K01313|coagulation factor II (thrombin) [EC:3.4.21.5]	mmu04080|mmu04610|mmu04810	Neuroactive ligand-receptor interaction|Complement and coagulation cascades|Regulation of actin cytoskeleton	coagulation factor II
F3	0.579596343006665	0.00209892700430721	0.130355510010031	994.0	1167.0	767.0	719.0	813.0	790.0	ENSMUSG00000028128	14066	3	121723537	121735048	+	GO:0007596|blood coagulation	NA	NA	K03901|coagulation factor III (tissue factor)	mmu04610|mmu04933	Complement and coagulation cascades|AGE-RAGE signaling pathway in diabetic complications	coagulation factor III
Spdef	-0.538782600629522	0.207788209029205	0.630496178802979	47.0	26.0	15.0	47.0	48.0	55.0	ENSMUSG00000024215	30051	17	27714352	27728951	-	GO:0000122|negative regulation of transcription by RNA polymerase II;GO:0006355|regulation of transcription, DNA-templated;GO:0010454|negative regulation of cell fate commitment;GO:0010455|positive regulation of cell fate commitment;GO:0043065|positive regulation of apoptotic process;GO:0045944|positive regulation of transcription by RNA polymerase II;GO:0060480|lung goblet cell differentiation;G…	NA	NA	K09442|SAM pointed domain-containing ETS transcription factor	NA	NA	SAM pointed domain containing ets transcription factor
F5	0.752314284903758	0.0231493558040978	0.307298444289851	59.0	81.0	80.0	53.0	65.0	37.0	ENSMUSG00000026579	14067	1	164151838	164220277	+	GO:0007596|blood coagulation;GO:0007599|hemostasis;GO:0008015|blood circulation	NA	NA	K03902|coagulation factor V (labile factor)	mmu04610	Complement and coagulation cascades	coagulation factor V
Rps12-ps9	-0.361446280816777	0.25669180218795	0.673839120632115	28.0	28.0	28.0	36.0	46.0	46.0	ENSMUSG00000069862	NA	8	123206623	123207021	+	NA	NA	NA	NA	NA	NA	ribosomal protein S12, pseudogene 9
F7	-0.826208271324956	0.00550752607709885	0.193035352045458	604.0	314.0	256.0	769.0	862.0	805.0	ENSMUSG00000031443	14068	8	13026034	13035809	+	GO:0001666|response to hypoxia;GO:0002690|positive regulation of leukocyte chemotaxis;GO:0006508|proteolysis;GO:0007596|blood coagulation;GO:0007599|hemostasis;GO:0007623|circadian rhythm;GO:0009725|response to hormone;GO:0010037|response to carbon dioxide;GO:0010641|positive regulation of platelet-derived growth factor receptor signaling pathway;GO:0014070|response to organic cyclic compound;GO:…	NA	NA	K01320|coagulation factor VII [EC:3.4.21.21]	mmu04610	Complement and coagulation cascades	coagulation factor VII
F8	-0.0485647879962783	0.873498995707894	0.967104817925753	58.0	40.0	52.0	70.0	66.0	47.0	ENSMUSG00000031196	14069	X	75172715	75382615	-	GO:0006953|acute-phase response;GO:0007596|blood coagulation;GO:0007597|blood coagulation, intrinsic pathway;GO:0007599|hemostasis;GO:0030168|platelet activation;GO:0055114|oxidation-reduction process	NA	NA	K03899|coagulation factor VIII	mmu04610	Complement and coagulation cascades	coagulation factor VIII
F9	-0.359236840978459	0.615775459545984	1	11.0	6.0	5.0	12.0	16.0	5.0	ENSMUSG00000031138	14071	X	59999464	60030759	+	GO:0006508|proteolysis;GO:0007596|blood coagulation;GO:0007599|hemostasis;GO:0031638|zymogen activation	NA	NA	K01321|coagulation factor IX (Christmas factor) [EC:3.4.21.22]	mmu04610	Complement and coagulation cascades	coagulation factor IX
Chka	-0.0488850850465968	0.650019764137448	0.892003472885852	1751.0	1896.0	1681.0	2132.0	2119.0	2290.0	ENSMUSG00000024843	12660	19	3851773	3894369	+	GO:0006580|ethanolamine metabolic process;GO:0006629|lipid metabolic process;GO:0006646|phosphatidylethanolamine biosynthetic process;GO:0006656|phosphatidylcholine biosynthetic process;GO:0006657|CDP-choline pathway;GO:0008654|phospholipid biosynthetic process;GO:0009636|response to toxic substance;GO:0016310|phosphorylation;GO:0019695|choline metabolic process;GO:1904681|response to 3-methylcho…	NA	NA	K14156|choline/ethanolamine kinase [EC:2.7.1.32 2.7.1.82]	mmu00564|mmu01100|mmu05231	Glycerophospholipid metabolism|Metabolic pathways|Choline metabolism in cancer	choline kinase alpha
Pnpo	-0.0461878773005224	0.763801986456954	0.93151114451277	367.0	333.0	374.0	487.0	424.0	402.0	ENSMUSG00000018659	103711	11	96937825	96943986	-	GO:0008615|pyridoxine biosynthetic process;GO:0042823|pyridoxal phosphate biosynthetic process;GO:0055114|oxidation-reduction process	NA	NA	K00275|pyridoxamine 5'-phosphate oxidase [EC:1.4.3.5]	mmu00750|mmu01100	Vitamin B6 metabolism|Metabolic pathways	pyridoxine 5'-phosphate oxidase
Chkb	-0.177954861768478	0.695799999612947	0.908283593131834	18.0	14.0	18.0	29.0	15.0	23.0	ENSMUSG00000022617	12651	15	89426360	89429908	-	GO:0006629|lipid metabolic process;GO:0006646|phosphatidylethanolamine biosynthetic process;GO:0006656|phosphatidylcholine biosynthetic process;GO:0006657|CDP-choline pathway;GO:0007517|muscle organ development;GO:0008654|phospholipid biosynthetic process;GO:0016310|phosphorylation;GO:0046474|glycerophospholipid biosynthetic process	NA	NA	K14156|choline/ethanolamine kinase [EC:2.7.1.32 2.7.1.82]	mmu00564|mmu01100|mmu05231	Glycerophospholipid metabolism|Metabolic pathways|Choline metabolism in cancer	choline kinase beta
Gm21811	-0.033200588448697	0.856940274425676	0.961630295823415	157.0	115.0	133.0	155.0	170.0	165.0	ENSMUSG00000096401	NA	8	20136502	20151665	+	NA	NA	NA	NA	NA	NA	predicted gene, 21811
Chml	0.0956706071848896	0.570324604214643	0.855561745522937	196.0	230.0	219.0	222.0	250.0	245.0	ENSMUSG00000078185	12663	1	175682237	175692901	-	GO:0006886|intracellular protein transport;GO:0007186|G protein-coupled receptor signaling pathway;GO:0007264|small GTPase mediated signal transduction;GO:0018344|protein geranylgeranylation;GO:0043547|positive regulation of GTPase activity;GO:0050790|regulation of catalytic activity	NA	NA	NA|(RefSeq) choroideremia-like	NA	NA	choroideremia-like
Gm21814	-0.0215483920796876	0.988581403810726	1	3.0	0.0	2.0	1.0	1.0	4.0	ENSMUSG00000096299	NA	6	149566090	149583656	+	NA	NA	NA	NA	NA	NA	predicted gene, 21814
Rpl13	-0.117554425773004	0.490358635951403	0.820763332125714	798.0	567.0	794.0	958.0	919.0	893.0	ENSMUSG00000000740	270106	8	123102350	123105244	+	GO:0006412|translation	NA	NA	K02873|large subunit ribosomal protein L13e	mmu03010	Ribosome	ribosomal protein L13
Rpl14	-0.0188686435219991	0.882376244012653	0.968584553668318	2431.0	2025.0	2501.0	2864.0	2777.0	2706.0	ENSMUSG00000025794	67115	9	120571444	120574654	+	GO:0006364|rRNA processing;GO:0006412|translation;GO:0042273|ribosomal large subunit biogenesis	NA	NA	K02875|large subunit ribosomal protein L14e	mmu03010	Ribosome	ribosomal protein L14
Gm21816	1.2070107487201	0.767381535721032	1	0.0	0.0	1.0	0.0	0.0	0.0	ENSMUSG00000096870	NA	16	77400030	77403135	+	NA	NA	NA	NA	NA	NA	predicted gene, 21816
Gm4129	-1.5861215336983	0.384233249277288	1	2.0	0.0	0.0	2.0	1.0	4.0	ENSMUSG00000112294	NA	10	123196695	123199418	+	NA	NA	NA	NA	NA	NA	predicted gene 4129
Rpl15	0.0120545510251533	0.925195270244878	0.981031937556219	624.0	491.0	519.0	632.0	658.0	625.0	ENSMUSG00000012405	66480	14	18267823	18271391	-	GO:0006412|translation	NA	NA	K02877|large subunit ribosomal protein L15e	mmu03010	Ribosome	ribosomal protein L15
Gm21817	-0.669895524616976	0.288605549656917	0.698519120044716	14.0	17.0	3.0	19.0	18.0	27.0	ENSMUSG00000095651	NA	8	92336668	92339250	-	NA	NA	NA	NA	NA	NA	predicted gene, 21817
Rpl17	-0.0177720723087891	0.918762304865371	0.97939839288336	733.0	509.0	519.0	763.0	667.0	671.0	ENSMUSG00000062328	319195	18	75000477	75003381	+	GO:0006412|translation	NA	NA	K02880|large subunit ribosomal protein L17e	mmu03010	Ribosome	ribosomal protein L17
Rpl18	0.00133504804133356	0.992032062280426	0.998092183445055	7136.0	5403.0	6875.0	7735.0	7548.0	7665.0	ENSMUSG00000059070	19899	7	45715457	45720836	+	GO:0002181|cytoplasmic translation;GO:0006412|translation	NA	NA	K02883|large subunit ribosomal protein L18e	mmu03010	Ribosome	ribosomal protein L18
Rpl19	-0.339551736721642	0.119905427881612	0.52716371630897	1501.0	848.0	1357.0	1818.0	1921.0	1793.0	ENSMUSG00000017404	19921	11	98026710	98030492	+	GO:0002181|cytoplasmic translation;GO:0006412|translation	NA	NA	K02885|large subunit ribosomal protein L19e	mmu03010	Ribosome	ribosomal protein L19
Rpl10	0.0427036753595298	0.6507067891415	0.892312629688095	3726.0	3196.0	3249.0	3976.0	3904.0	3798.0	ENSMUSG00000008682	110954	X	74270812	74273135	+	GO:0000122|negative regulation of transcription by RNA polymerase II;GO:0006412|translation;GO:0006417|regulation of translation;GO:0007275|multicellular organism development;GO:0043066|negative regulation of apoptotic process;GO:1990403|embryonic brain development	NA	NA	K02866|large subunit ribosomal protein L10e	mmu03010	Ribosome	ribosomal protein L10
Rpl11	-0.0739464797775701	0.596528809032379	0.868735804269094	3050.0	2154.0	2434.0	3032.0	3153.0	3310.0	ENSMUSG00000059291	67025	4	136028265	136053428	-	GO:0000027|ribosomal large subunit assembly;GO:0002181|cytoplasmic translation;GO:0006364|rRNA processing;GO:0006412|translation;GO:0006605|protein targeting;GO:0010628|positive regulation of gene expression;GO:0032092|positive regulation of protein binding;GO:0032435|negative regulation of proteasomal ubiquitin-dependent protein catabolic process;GO:0034504|protein localization to nucleus;GO:004…	NA	NA	K02868|large subunit ribosomal protein L11e	mmu03010	Ribosome	ribosomal protein L11
Rpl12	-0.141070915691014	0.345511676377465	0.741589995169947	474.0	350.0	436.0	558.0	516.0	570.0	ENSMUSG00000038900	269261	2	32961559	32965345	+	GO:0006412|translation	NA	NA	K02870|large subunit ribosomal protein L12e	mmu03010	Ribosome	ribosomal protein L12
Gm4130	0.282428945813531	0.582440916564752	0.862809218920043	15.0	19.0	12.0	14.0	10.0	21.0	ENSMUSG00000114579	NA	13	91261449	91262418	-	NA	NA	NA	NA	NA	NA	predicted gene 4130
Gm4131	-2.61645615725694	0.294401712279843	1	0.0	0.0	0.0	2.0	1.0	1.0	ENSMUSG00000100486	100042960	14	62463414	62566921	-	GO:0008150|biological_process	NA	NA	NA|(RefSeq) predicted gene 4131	NA	NA	predicted gene 4131
Chn1	0.349532304235805	0.0999455993037849	0.497239105632387	187.0	206.0	139.0	164.0	176.0	154.0	ENSMUSG00000056486	108699	2	73610660	73775346	-	GO:0007165|signal transduction;GO:0007399|nervous system development;GO:0008045|motor neuron axon guidance;GO:0035556|intracellular signal transduction;GO:0043087|regulation of GTPase activity;GO:0043547|positive regulation of GTPase activity;GO:0050770|regulation of axonogenesis;GO:0051056|regulation of small GTPase mediated signal transduction	NA	NA	K20630|chimaerin	NA	NA	chimerin 1
Chn2	-0.0245617144722691	0.909717678616831	0.976332379078822	140.0	139.0	192.0	176.0	186.0	208.0	ENSMUSG00000004633	69993	6	54039554	54301810	+	GO:0007165|signal transduction;GO:0035556|intracellular signal transduction;GO:0043547|positive regulation of GTPase activity;GO:0051056|regulation of small GTPase mediated signal transduction	NA	NA	K20630|chimaerin	NA	NA	chimerin 2
E230013L22Rik	-0.288892683354323	0.256406659582169	0.673839120632115	66.0	50.0	59.0	70.0	96.0	87.0	ENSMUSG00000096957	102132	8	11477929	11480241	+	NA	NA	NA	NA|(RefSeq) RIKEN cDNA E230013L22 gene	NA	NA	RIKEN cDNA E230013L22 gene
Gc	1.59409309118759	0.212062545773444	1	1.0	12.0	7.0	0.0	5.0	3.0	ENSMUSG00000035540	14473	5	89417522	89457898	-	GO:0035461|vitamin transmembrane transport;GO:0042359|vitamin D metabolic process;GO:0051180|vitamin transport	NA	NA	K12258|vitamin D-binding protein	NA	NA	vitamin D binding protein
Gm45887	-1.54403498310235	0.48557597579026	1	0.0	2.0	0.0	5.0	0.0	2.0	ENSMUSG00000110638	NA	8	104220612	104223609	+	NA	NA	NA	NA	NA	NA	predicted gene 45887
Gh	0.240556661224712	0.843413324665799	1	4.0	0.0	6.0	2.0	5.0	3.0	ENSMUSG00000020713	14599	11	106300271	106301865	-	GO:0007405|neuroblast proliferation;GO:0007565|female pregnancy;GO:0009416|response to light stimulus;GO:0010469|regulation of signaling receptor activity;GO:0010828|positive regulation of glucose transmembrane transport;GO:0032094|response to food;GO:0032355|response to estradiol;GO:0032869|cellular response to insulin stimulus;GO:0033143|regulation of intracellular steroid hormone receptor sign…	NA	NA	K05438|growth hormone	mmu04060|mmu04080|mmu04151|mmu04630	Cytokine-cytokine receptor interaction|Neuroactive ligand-receptor interaction|PI3K-Akt signaling pathway|Jak-STAT signaling pathway	growth hormone
Gm45888	1.20701074872011	0.767381535721032	1	1.0	0.0	0.0	0.0	0.0	0.0	ENSMUSG00000110561	NA	8	110011375	110014324	-	NA	NA	NA	NA	NA	NA	predicted gene 45888
Gm45889	0.0783171609810102	0.939679731015594	1	5.0	2.0	2.0	2.0	5.0	3.0	ENSMUSG00000109936	NA	7	142283210	142290418	+	NA	NA	NA	NA	NA	NA	predicted gene 45889
Gk	-0.314959228270898	0.309508730806034	0.71548338040737	880.0	343.0	497.0	763.0	890.0	853.0	ENSMUSG00000025059	14933	X	85701937	85776819	-	GO:0005975|carbohydrate metabolic process;GO:0006071|glycerol metabolic process;GO:0006072|glycerol-3-phosphate metabolic process;GO:0016310|phosphorylation;GO:0019217|regulation of fatty acid metabolic process;GO:0019563|glycerol catabolic process;GO:0042593|glucose homeostasis;GO:0045471|response to ethanol	NA	NA	K00864|glycerol kinase [EC:2.7.1.30]	mmu00561|mmu01100|mmu03320	Glycerolipid metabolism|Metabolic pathways|PPAR signaling pathway	glycerol kinase
Clasp1	0.125339108521374	0.205150176129945	0.626463326368702	1121.0	975.0	1035.0	1075.0	1141.0	1184.0	ENSMUSG00000064302	76707	1	118389058	118612678	+	GO:0000226|microtubule cytoskeleton organization;GO:0001578|microtubule bundle formation;GO:0006903|vesicle targeting;GO:0007020|microtubule nucleation;GO:0007026|negative regulation of microtubule depolymerization;GO:0007030|Golgi organization;GO:0007052|mitotic spindle organization;GO:0010458|exit from mitosis;GO:0010470|regulation of gastrulation;GO:0010634|positive regulation of epithelial ce…	NA	NA	K16578|CLIP-associating protein 1/2	NA	NA	CLIP associating protein 1
Clasp2	0.0332977916556143	0.75765960211153	0.928634951439455	1119.0	1122.0	1180.0	1350.0	1308.0	1307.0	ENSMUSG00000033392	76499	9	113741473	113919682	+	NA	NA	GO:0005794|Golgi apparatus;GO:0005828|kinetochore microtubule;GO:0005829|cytosol;GO:0005881|cytoplasmic microtubule	K16578|CLIP-associating protein 1/2	NA	NA	CLIP associating protein 2
Gm31243	-2.94203576957376	0.338162729920791	1	0.0	0.0	0.0	0.0	4.0	1.0	ENSMUSG00000104710	NA	3	135904344	136167184	+	NA	NA	NA	NA	NA	NA	predicted gene, 31243
Gm45881	-0.642910942233688	0.672755040018396	1	2.0	4.0	0.0	1.0	9.0	1.0	ENSMUSG00000110408	NA	9	117708192	117872584	-	NA	NA	NA	NA	NA	NA	predicted gene 45881
Chpf	-0.035564982993441	0.739452668527562	0.921552262884105	947.0	889.0	969.0	1169.0	1080.0	1160.0	ENSMUSG00000032997	74241	1	75474569	75479307	-	GO:0030206|chondroitin sulfate biosynthetic process	NA	NA	K00747|chondroitin polymerizing factor [EC:2.4.1.175 2.4.1.226]	mmu00532|mmu01100	Glycosaminoglycan biosynthesis - chondroitin sulfate / dermatan sulfate|Metabolic pathways	chondroitin polymerizing factor
Hc	0.108604454131401	0.756711860214206	0.928455565179823	4295.0	8955.0	3406.0	6474.0	5927.0	5997.0	ENSMUSG00000026874	15139	2	34983331	35061438	-	GO:0001701|in utero embryonic development;GO:0002376|immune system process;GO:0006954|inflammatory response;GO:0006957|complement activation, alternative pathway;GO:0006958|complement activation, classical pathway;GO:0010575|positive regulation of vascular endothelial growth factor production;GO:0010760|negative regulation of macrophage chemotaxis;GO:0010951|negative regulation of endopeptidase a…	NA	NA	K03994|complement component 5	mmu04610|mmu05020|mmu05133|mmu05150|mmu05168|mmu05322	Complement and coagulation cascades|Prion diseases|Pertussis|Staphylococcus aureus infection|Herpes simplex infection|Systemic lupus erythematosus	hemolytic complement
Gm45884	0.0981263931895147	0.652659429120884	0.893104761511159	97.0	112.0	123.0	108.0	124.0	137.0	ENSMUSG00000109836	NA	18	36292626	36296041	+	NA	NA	NA	NA	NA	NA	predicted gene 45884
Chp1	0.0531239043231516	0.592324163973736	0.867291357554898	2677.0	2686.0	2461.0	3093.0	2786.0	3060.0	ENSMUSG00000014077	56398	2	119547697	119587027	+	GO:0001578|microtubule bundle formation;GO:0001933|negative regulation of protein phosphorylation;GO:0006469|negative regulation of protein kinase activity;GO:0006611|protein export from nucleus;GO:0010923|negative regulation of phosphatase activity;GO:0015031|protein transport;GO:0017156|calcium ion regulated exocytosis;GO:0022406|membrane docking;GO:0031122|cytoplasmic microtubule organization;…	NA	NA	K17610|calcineurin B homologous protein 1	NA	NA	calcineurin-like EF hand protein 1
Chp2	0.110280664599259	0.754566356834029	0.927325758620957	52.0	49.0	26.0	49.0	39.0	51.0	ENSMUSG00000030865	70261	7	122219496	122222824	+	GO:0006814|sodium ion transport;GO:0006885|regulation of pH;GO:0008284|positive regulation of cell population proliferation;GO:0010922|positive regulation of phosphatase activity;GO:0015031|protein transport;GO:0042307|positive regulation of protein import into nucleus;GO:0045944|positive regulation of transcription by RNA polymerase II;GO:0070886|positive regulation of calcineurin-NFAT signaling…	NA	NA	K17611|calcineurin B homologous protein 2	NA	NA	calcineurin-like EF hand protein 2
Hp	-0.161621750621072	0.425144506468457	0.788660536231187	15181.0	16677.0	12158.0	23118.0	15425.0	19790.0	ENSMUSG00000031722	15439	8	109575128	109579172	-	GO:0001889|liver development;GO:0002376|immune system process;GO:0006508|proteolysis;GO:0006953|acute-phase response;GO:0007219|Notch signaling pathway;GO:0009617|response to bacterium;GO:0010942|positive regulation of cell death;GO:0042542|response to hydrogen peroxide;GO:0042742|defense response to bacterium;GO:0051354|negative regulation of oxidoreductase activity;GO:0098869|cellular oxidant d…	NA	NA	K16142|haptoglobin	NA	NA	haptoglobin
Gm31251	-2.6299182778084	0.405581742439198	1	0.0	0.0	0.0	2.0	2.0	0.0	ENSMUSG00000115610	NA	14	54979393	54991601	+	NA	NA	NA	NA	NA	NA	predicted gene, 31251
Hr	-0.0923991657714417	0.770054964472485	0.932958586362152	143.0	285.0	157.0	281.0	231.0	231.0	ENSMUSG00000022096	15460	14	70552212	70573548	+	GO:0043433|negative regulation of DNA-binding transcription factor activity;GO:0045892|negative regulation of transcription, DNA-templated;GO:0051291|protein heterooligomerization;GO:0055114|oxidation-reduction process	NA	NA	K00478|lysine-specific demethylase hairless [EC:1.14.11.-]	NA	NA	lysine demethylase and nuclear receptor corepressor
Gm31256	-0.716542602922383	0.860605974740117	1	0.0	0.0	0.0	0.0	1.0	0.0	ENSMUSG00000103289	NA	1	159378404	159378909	+	NA	NA	NA	NA	NA	NA	predicted gene, 31256
Gm31258	1.20701074872011	0.767381535721032	1	1.0	0.0	0.0	0.0	0.0	0.0	ENSMUSG00000102289	NA	16	77302264	77305560	-	NA	NA	NA	NA	NA	NA	predicted gene, 31258
BC030499	0.132432619865073	0.792761840613305	0.940786505329635	15.0	10.0	13.0	16.0	11.0	14.0	ENSMUSG00000037593	NA	11	78290841	78296805	+	GO:0006468|protein phosphorylation;GO:0016310|phosphorylation	NA	NA	NA	NA	NA	cDNA sequence BC030499
Gm45890	-0.47717140910403	0.516979494570214	1	6.0	4.0	4.0	10.0	6.0	7.0	ENSMUSG00000110615	NA	8	123948790	123958935	+	NA	NA	NA	NA	NA	NA	predicted gene 45890
0610031O16Rik	0.242676927544144	0.879180093919695	1	1.0	1.0	3.0	1.0	4.0	0.0	ENSMUSG00000099146	68369	3	138210716	138240405	-	NA	NA	NA	NA|(RefSeq) RIKEN cDNA 0610031O16 gene	NA	NA	RIKEN cDNA 0610031O16 gene
Gm45893	3.71819447697673	0.325405522847089	1	0.0	6.0	0.0	0.0	0.0	0.0	ENSMUSG00000110525	NA	8	122836551	122836797	+	NA	NA	NA	NA	NA	NA	predicted gene 45893
Gm45894	-0.932580891761687	0.585969379068762	1	1.0	0.0	3.0	5.0	4.0	0.0	ENSMUSG00000110440	NA	8	122870174	122901457	+	NA	NA	NA	NA	NA	NA	predicted gene 45894
Gm45897	1.66475538746443	0.61106470505965	1	3.0	0.0	0.0	0.0	0.0	1.0	ENSMUSG00000110676	NA	9	118584853	118590195	-	NA	NA	NA	NA	NA	NA	predicted gene 45897
Gm45867	-0.767365970352184	0.0413392231383383	0.370179404175107	34.0	23.0	34.0	46.0	84.0	53.0	ENSMUSG00000109243	NA	7	81874204	81876520	+	NA	NA	NA	NA	NA	NA	predicted gene 45867
Ik	-0.0686097181509571	0.462272541011204	0.806606360759235	2367.0	2003.0	2031.0	2557.0	2680.0	2705.0	ENSMUSG00000024474	24010	18	36744656	36757639	+	GO:0000278|mitotic cell cycle;GO:0000398|mRNA splicing, via spliceosome;GO:0006397|mRNA processing;GO:0007094|mitotic spindle assembly checkpoint;GO:0008380|RNA splicing;GO:0034501|protein localization to kinetochore	NA	NA	K13109|IK cytokine	NA	NA	IK cytokine
Gm45869	0.723198544360908	0.518321039823239	1	2.0	2.0	7.0	3.0	1.0	4.0	ENSMUSG00000110390	NA	6	126549869	126556169	-	NA	NA	NA	NA	NA	NA	predicted gene 45869
Fam32a	0.0578086924596765	0.619775786923496	0.879939989581397	2093.0	1918.0	1669.0	2256.0	2073.0	2124.0	ENSMUSG00000003039	67922	8	72219730	72224418	+	GO:0006915|apoptotic process;GO:0007049|cell cycle;GO:0008150|biological_process	NA	NA	K13120|protein FAM32A	NA	NA	family with sequence similarity 32, member A
Hnf1aos1	-0.716542602922383	0.860605974740117	1	0.0	0.0	0.0	0.0	1.0	0.0	ENSMUSG00000086054	NA	5	114968784	114998042	+	NA	NA	NA	NA	NA	NA	HNF1 homeobox A, opposite strand 1
Gm31224	0.258889779222631	0.76181934570244	1	3.0	5.0	6.0	3.0	4.0	7.0	ENSMUSG00000110517	NA	8	95113566	95129590	+	NA	NA	NA	NA	NA	NA	predicted gene, 31224
Gm31227	0.307450145794014	0.675797729805018	1	9.0	9.0	3.0	6.0	8.0	6.0	ENSMUSG00000114396	NA	14	68461631	68496417	+	NA	NA	NA	NA	NA	NA	predicted gene, 31227
Chrd	0.503098721526169	0.0952592020795266	0.489436177720658	58.0	76.0	93.0	69.0	52.0	70.0	ENSMUSG00000006958	12667	16	20733127	20742384	+	GO:0001501|skeletal system development;GO:0001649|osteoblast differentiation;GO:0001702|gastrulation with mouth forming second;GO:0001707|mesoderm formation;GO:0002053|positive regulation of mesenchymal cell proliferation;GO:0007275|multicellular organism development;GO:0007389|pattern specification process;GO:0007417|central nervous system development;GO:0009953|dorsal/ventral pattern formation;…	NA	NA	K04657|chordin	mmu04350	TGF-beta signaling pathway	chordin
Gm45877	-0.338414372581679	0.798749157971434	1	1.0	3.0	2.0	1.0	7.0	1.0	ENSMUSG00000110486	NA	8	104362602	104363668	-	NA	NA	NA	NA	NA	NA	predicted gene 45877
Gm45879	1.0538103426153	0.459708254499189	1	2.0	2.0	3.0	0.0	3.0	1.0	ENSMUSG00000110495	NA	18	70432355	70433856	-	NA	NA	NA	NA	NA	NA	predicted gene 45879
4632404H12Rik	0.209147581647994	0.216475760223788	0.639030183563009	196.0	213.0	184.0	185.0	195.0	229.0	ENSMUSG00000042579	74034	3	89767511	89773240	-	NA	NA	NA	NA|(RefSeq) RIKEN cDNA 4632404H12 gene	NA	NA	RIKEN cDNA 4632404H12 gene
Ireb2	-0.00724117649597703	0.941331671973215	0.984986301622937	1711.0	1410.0	1502.0	1794.0	1814.0	1890.0	ENSMUSG00000032293	64602	9	54863789	54912530	+	GO:0006417|regulation of translation;GO:0006782|protoporphyrinogen IX biosynthetic process;GO:0006879|cellular iron ion homeostasis;GO:0009791|post-embryonic development;GO:0010041|response to iron(III) ion;GO:0010468|regulation of gene expression;GO:0017148|negative regulation of translation;GO:0030316|osteoclast differentiation;GO:0034101|erythrocyte homeostasis;GO:0050892|intestinal absorption…	NA	NA	K22416|iron-responsive element-binding protein 2	NA	NA	iron responsive element binding protein 2
Gm45871	-0.227477863490823	0.192396798804938	0.61575593615287	131.0	115.0	135.0	168.0	170.0	191.0	ENSMUSG00000110277	108168395	18	90579777	90592522	+	GO:0006355|regulation of transcription, DNA-templated	NA	NA	NA|(RefSeq) predicted gene 45871	NA	NA	predicted gene 45871
Gm45873	-0.505946428528773	0.65281361728944	1	4.0	3.0	2.0	1.0	11.0	3.0	ENSMUSG00000110499	NA	8	94048781	94050695	+	NA	NA	NA	NA	NA	NA	predicted gene 45873
Gm45874	1.80992426878581	0.13413217853887	1	7.0	3.0	2.0	2.0	1.0	1.0	ENSMUSG00000110683	NA	8	125018826	125019171	-	NA	NA	NA	NA	NA	NA	predicted gene 45874
Gm45875	2.04095047329662	0.613732002336014	1	2.0	0.0	0.0	0.0	0.0	0.0	ENSMUSG00000110698	NA	8	126029248	126046808	-	NA	NA	NA	NA	NA	NA	predicted gene 45875
Gm45844	-0.067567072230828	0.873666424462474	0.967104817925753	17.0	31.0	17.0	26.0	28.0	27.0	ENSMUSG00000110105	76229	7	7213017	7278289	-	GO:0007186|G protein-coupled receptor signaling pathway	NA	NA	NA	NA	NA	predicted gene 45844
Kl	1.06189860685789	0.157242439027864	1	9.0	22.0	9.0	7.0	3.0	13.0	ENSMUSG00000058488	16591	5	150952607	150993817	+	GO:0002526|acute inflammatory response;GO:0003085|negative regulation of systemic arterial blood pressure;GO:0005975|carbohydrate metabolic process;GO:0006112|energy reserve metabolic process;GO:0007568|aging;GO:0008152|metabolic process;GO:0008286|insulin receptor signaling pathway;GO:0008543|fibroblast growth factor receptor signaling pathway;GO:0030501|positive regulation of bone mineralizatio…	NA	NA	K14756|klotho [EC:3.2.1.31]	mmu00040|mmu01100|mmu04211|mmu04928|mmu04961	Pentose and glucuronate interconversions|Metabolic pathways|Longevity regulating pathway|Parathyroid hormone synthesis, secretion and action|Endocrine and other factor-regulated calcium reabsorption	klotho
Gm45845	-1.99089515722632	0.520359781684545	1	1.0	0.0	0.0	0.0	5.0	0.0	ENSMUSG00000109427	NA	7	81789738	81790319	-	NA	NA	NA	NA	NA	NA	predicted gene 45845
Gm45847	0.269840541209687	0.886408710385413	1	0.0	0.0	5.0	3.0	1.0	1.0	ENSMUSG00000109814	NA	7	123031415	123068305	+	NA	NA	NA	NA	NA	NA	predicted gene 45847
Gm45848	-0.716542602922383	0.860605974740117	1	0.0	0.0	0.0	0.0	0.0	1.0	ENSMUSG00000110474	NA	8	69419497	69425233	+	NA	NA	NA	NA	NA	NA	predicted gene 45848
Clasrp	0.00309806565504442	0.979172660621826	0.995531022859186	907.0	1006.0	936.0	1078.0	1143.0	1154.0	ENSMUSG00000061028	53609	7	19581035	19604486	-	GO:0006397|mRNA processing;GO:0008150|biological_process;GO:0008380|RNA splicing	NA	NA	K13168|splicing factor, arginine/serine-rich 16	NA	NA	CLK4-associating serine/arginine rich protein
Ky	0.600153929274064	0.153577482111849	0.568367919782904	37.0	87.0	101.0	53.0	65.0	60.0	ENSMUSG00000035606	16716	9	102505750	102546239	+	NA	NA	NA	NA|(RefSeq) kyphoscoliosis peptidase	NA	NA	kyphoscoliosis peptidase
Gm45854	0.100805102217442	0.836835080690151	0.955792440261441	43.0	14.0	21.0	32.0	30.0	23.0	ENSMUSG00000110598	NA	8	95468646	95472133	+	NA	NA	NA	NA	NA	NA	predicted gene 45854
Gm45855	0.280488601083256	0.336129031731323	0.73522135415773	43.0	40.0	52.0	42.0	41.0	49.0	ENSMUSG00000110686	NA	8	105585321	105586200	-	NA	NA	NA	NA	NA	NA	predicted gene 45855
Gm45856	-0.716542602922383	0.860605974740117	1	0.0	0.0	0.0	0.0	0.0	1.0	ENSMUSG00000110550	NA	8	124781733	124782148	+	NA	NA	NA	NA	NA	NA	predicted gene 45856
Gm45857	-2.93147113810046	0.204518334496619	1	0.0	0.0	0.0	1.0	2.0	2.0	ENSMUSG00000110658	NA	8	122596899	122597254	-	NA	NA	NA	NA	NA	NA	predicted gene 45857
Bloc1s6os	-1.74996206516984	0.278337758952577	1	0.0	1.0	1.0	3.0	4.0	1.0	ENSMUSG00000085633	NA	2	122733290	122738362	-	NA	NA	NA	NA	NA	NA	biogenesis of lysosomal organelles complex-1, subunit 6, pallidin, opposite strand
Mb	1.54919046722123	0.129465894243568	0.539116356116734	35.0	481.0	96.0	100.0	82.0	70.0	ENSMUSG00000018893	17189	15	77015487	77050670	-	GO:0001666|response to hypoxia;GO:0007507|heart development;GO:0009725|response to hormone;GO:0015671|oxygen transport;GO:0031444|slow-twitch skeletal muscle fiber contraction;GO:0042542|response to hydrogen peroxide;GO:0043353|enucleate erythrocyte differentiation;GO:0050873|brown fat cell differentiation	NA	NA	K21892|myoglobin	NA	NA	myoglobin
Gm21860	0.210164857725502	0.916049011114678	1	2.0	0.0	1.0	1.0	2.0	0.0	ENSMUSG00000095366	NA	Y	90754513	90754821	-	GO:0008150|biological_process	NA	NA	NA	NA	NA	predicted gene, 21860
Gm45853	-0.389059596384366	0.641623304765168	1	5.0	4.0	2.0	5.0	6.0	6.0	ENSMUSG00000110635	NA	8	95480453	95483623	-	NA	NA	NA	NA	NA	NA	predicted gene 45853
Gm45822	0.254782959916364	0.938051601376011	1	0.0	2.0	0.0	0.0	2.0	0.0	ENSMUSG00000110593	NA	8	75024097	75033941	-	NA	NA	NA	NA	NA	NA	predicted gene 45822
Puf60	0.0667982769395822	0.433417849828316	0.792231239764546	2183.0	2065.0	2162.0	2420.0	2372.0	2463.0	ENSMUSG00000002524	67959	15	76070182	76080924	-	GO:0006397|mRNA processing;GO:0006915|apoptotic process;GO:0008380|RNA splicing	NA	NA	K12838|poly(U)-binding-splicing factor PUF60	mmu03040	Spliceosome	poly-U binding splicing factor 60
Rnf207	-0.414208065783255	0.602519825633759	1	5.0	2.0	15.0	10.0	13.0	12.0	ENSMUSG00000058498	433809	4	152307019	152318993	-	GO:0010628|positive regulation of gene expression;GO:1902261|positive regulation of delayed rectifier potassium channel activity;GO:1903762|positive regulation of voltage-gated potassium channel activity involved in ventricular cardiac muscle cell action potential repolarization	NA	NA	NA|(RefSeq) ring finger protein 207	NA	NA	ring finger protein 207
Gm45828	-1.73450946885114	0.429155804377396	1	0.0	0.0	2.0	0.0	6.0	2.0	ENSMUSG00000108526	NA	6	91709406	91711241	+	NA	NA	NA	NA	NA	NA	predicted gene 45828
Spdl1	-0.445157960155747	0.27629436745372	0.690856782312101	164.0	45.0	94.0	154.0	154.0	175.0	ENSMUSG00000069910	70385	11	34809190	34833641	-	GO:0000132|establishment of mitotic spindle orientation;GO:0007049|cell cycle;GO:0007080|mitotic metaphase plate congression;GO:0007094|mitotic spindle assembly checkpoint;GO:0034501|protein localization to kinetochore;GO:0051301|cell division	NA	NA	NA|(RefSeq) spindle apparatus coiled-coil protein 1	NA	NA	spindle apparatus coiled-coil protein 1
Rnf208	0.027867660998334	0.92678243404049	0.981423138816644	45.0	49.0	39.0	44.0	45.0	66.0	ENSMUSG00000044628	68846	2	25242255	25244262	+	GO:0051865|protein autoubiquitination	NA	NA	NA|(RefSeq) ring finger protein 208	NA	NA	ring finger protein 208
Gm45820	-0.164925718908045	0.776896775277379	0.934827443860536	9.0	17.0	13.0	27.0	11.0	14.0	ENSMUSG00000110433	NA	8	75037434	75045246	-	NA	NA	NA	NA	NA	NA	predicted gene 45820
Gm21887	0.0326642364444487	0.9468374076177	0.986863941408348	24.0	46.0	19.0	29.0	25.0	50.0	ENSMUSG00000095562	NA	X	170009659	170019281	+	NA	NA	NA	NA	NA	NA	predicted gene, 21887
Rpl7a	-0.16979932861773	0.114933764974378	0.520022216828665	3065.0	2422.0	2698.0	3547.0	3662.0	3680.0	ENSMUSG00000062647	27176	2	26910764	26913318	+	GO:0042254|ribosome biogenesis	NA	NA	K02936|large subunit ribosomal protein L7Ae	mmu03010	Ribosome	ribosomal protein L7A
Gm45833	-0.68097646074082	0.521764955236615	1	4.0	3.0	1.0	9.0	4.0	2.0	ENSMUSG00000110673	NA	8	121666814	121674088	-	NA	NA	NA	NA	NA	NA	predicted gene 45833
Gm21885	-0.00888954198345451	0.990841774331439	1	7.0	3.0	11.0	13.0	6.0	6.0	ENSMUSG00000094091	102639132	11	94281873	94286253	+	NA	NA	NA	NA|(RefSeq) predicted gene, 21885	NA	NA	predicted gene, 21885
Gm45834	-0.0765762880567016	0.962576372678347	1	1.0	2.0	1.0	4.0	0.0	1.0	ENSMUSG00000110601	NA	8	120597110	120597563	-	NA	NA	NA	NA	NA	NA	predicted gene 45834
Gm21886	0.245239549299637	0.94992624607351	1	1.0	0.0	0.0	0.0	1.0	0.0	ENSMUSG00000096597	NA	18	80089297	80089962	-	NA	NA	NA	NA	NA	NA	predicted gene, 21886
Gm45837	-1.16326050221682	0.331122003213361	1	3.0	1.0	2.0	4.0	1.0	11.0	ENSMUSG00000030653	207728	7	101410886	101512819	+	GO:0007165|signal transduction	NA	NA	K18283|cGMP-dependent 3',5'-cyclic phosphodiesterase [EC:3.1.4.17]	mmu00230|mmu04022|mmu04740|mmu04925|mmu05032	Purine metabolism|cGMP-PKG signaling pathway|Olfactory transduction|Aldosterone synthesis and secretion|Morphine addiction	predicted gene 45837
Gm45838	-0.0668144745854723	0.814740431115147	0.948741607548727	60.0	52.0	62.0	54.0	88.0	74.0	ENSMUSG00000108825	NA	7	83633371	83635817	+	NA	NA	NA	NA	NA	NA	predicted gene 45838
Rabgap1l	-0.0444695012521221	0.623974604983493	0.881014123199419	2535.0	2351.0	2258.0	2718.0	2915.0	3097.0	ENSMUSG00000026721	29809	1	160219174	160793211	-	GO:0006897|endocytosis;GO:0015031|protein transport;GO:0032880|regulation of protein localization;GO:0035855|megakaryocyte development;GO:0043547|positive regulation of GTPase activity	NA	NA	K20284|Rab GTPase-activating protein 1	NA	NA	RAB GTPase activating protein 1-like
1010001N08Rik	0.285501384652426	0.337799227934806	0.736047626049557	48.0	53.0	73.0	57.0	50.0	63.0	ENSMUSG00000097222	68434	18	10987944	11052567	-	NA	NA	NA	NA|(RefSeq) RIKEN cDNA 1010001N08 gene	NA	NA	RIKEN cDNA 1010001N08 gene
Chuk	0.0391489094521129	0.664260413118491	0.896626067707485	1651.0	1557.0	1600.0	1883.0	1753.0	1911.0	ENSMUSG00000025199	12675	19	44073335	44107480	-	GO:0003009|skeletal muscle contraction;GO:0006468|protein phosphorylation;GO:0007249|I-kappaB kinase/NF-kappaB signaling;GO:0007252|I-kappaB phosphorylation;GO:0007266|Rho protein signal transduction;GO:0009636|response to toxic substance;GO:0010033|response to organic substance;GO:0010034|response to acetate;GO:0032088|negative regulation of NF-kappaB transcription factor activity;GO:0032496|res…	NA	NA	K04467|inhibitor of nuclear factor kappa-B kinase subunit alpha [EC:2.7.11.10]	mmu01523|mmu04010|mmu04014|mmu04062|mmu04064|mmu04068|mmu04150|mmu04151|mmu04210|mmu04380|mmu04620|mmu04621|mmu04622|mmu04623|mmu04625|mmu04657|mmu04658|mmu04659|mmu04660|mmu04662|mmu04668|mmu04920|mmu05142|mmu05145|mmu05160|mmu05161|mmu05162|mmu05163|mmu05165|mmu05166|mmu05167|mmu05168|mmu05169|mmu05170|mmu05200|mmu05212|mmu05215|mmu05220|mmu05221|mmu05222|mmu05418	Antifolate resistance|MAPK signaling pathway|Ras signaling pathway|Chemokine signaling pathway|NF-kappa B signaling pathway|FoxO signaling pathway|mTOR signaling pathway|PI3K-Akt signaling pathway|Apoptosis|Osteoclast differentiation|Toll-like receptor signaling pathway|NOD-like receptor signaling pathway|RIG-I-like receptor signaling pathway|Cytosolic DNA-sensing pathway|C-type lectin receptor s…	conserved helix-loop-helix ubiquitous kinase
Rpl6l	-0.195001182228993	0.288380766716927	0.698448215860694	566.0	402.0	590.0	700.0	734.0	676.0	ENSMUSG00000091086	NA	10	111125851	111126721	+	NA	NA	NA	NA	NA	NA	ribosomal protein L6-like
Rnf103	0.0965259620605361	0.595406104723475	0.868428751536254	651.0	908.0	806.0	880.0	854.0	900.0	ENSMUSG00000052656	22644	6	71493894	71510881	+	GO:0016567|protein ubiquitination;GO:0030433|ubiquitin-dependent ERAD pathway	NA	NA	K15695|E3 ubiquitin-protein ligase RNF103 [EC:2.3.2.27]	NA	NA	ring finger protein 103
Tmem69	0.0616636202435899	0.737839409685813	0.920983457411189	130.0	127.0	108.0	146.0	133.0	135.0	ENSMUSG00000055900	230657	4	116551633	116555936	-	GO:0008150|biological_process	NA	NA	NA|(RefSeq) transmembrane protein 69	NA	NA	transmembrane protein 69
Tmem67	-0.207652781023157	0.223646383403608	0.645877812312502	294.0	227.0	301.0	402.0	348.0	374.0	ENSMUSG00000049488	329795	4	12039355	12090020	-	GO:0010826|negative regulation of centrosome duplication;GO:0030433|ubiquitin-dependent ERAD pathway;GO:0060271|cilium assembly	NA	NA	K19348|meckelin	NA	NA	transmembrane protein 67
Tmem68	-0.0844009582491055	0.472063330014059	0.812009275090765	504.0	422.0	461.0	589.0	558.0	594.0	ENSMUSG00000028232	72098	4	3549041	3574853	-	GO:0008150|biological_process	NA	NA	NA|(RefSeq) transmembrane protein 68	NA	NA	transmembrane protein 68
Tmem65	0.339513046810886	0.0178446778867743	0.284685481005515	1010.0	1167.0	1045.0	1049.0	896.0	1081.0	ENSMUSG00000062373	74868	15	58782269	58823638	-	GO:0003231|cardiac ventricle development;GO:1903779|regulation of cardiac conduction	NA	NA	NA|(RefSeq) transmembrane protein 65	NA	NA	transmembrane protein 65
Spdya	-0.711053128726547	0.160523680908023	0.577132761581749	12.0	13.0	6.0	18.0	22.0	20.0	ENSMUSG00000052525	70891	17	71552061	71589533	+	GO:0000082|G1/S transition of mitotic cell cycle;GO:0006974|cellular response to DNA damage stimulus;GO:0007049|cell cycle;GO:0007140|male meiotic nuclear division;GO:0007275|multicellular organism development;GO:0008284|positive regulation of cell population proliferation;GO:0032147|activation of protein kinase activity;GO:0045737|positive regulation of cyclin-dependent protein serine/threonine …	NA	NA	K08694|speedy	mmu04114|mmu04914	Oocyte meiosis|Progesterone-mediated oocyte maturation	speedy/RINGO cell cycle regulator family, member A
Tmem74	-0.0402240599899237	0.969318331840966	1	3.0	4.0	2.0	1.0	5.0	5.0	ENSMUSG00000054409	239408	15	43864646	43870036	-	GO:0006914|autophagy;GO:0016236|macroautophagy	NA	NA	NA|(RefSeq) transmembrane protein 74	NA	NA	transmembrane protein 74
AW554918	0.33225987577264	0.0393770180038657	0.365684029515656	282.0	337.0	281.0	267.0	283.0	299.0	ENSMUSG00000033632	225289	18	25168999	25467321	+	GO:0008150|biological_process	NA	NA	NA|(RefSeq) expressed sequence AW554918	NA	NA	expressed sequence AW554918
Ndufa4l2	0.249004039270025	0.287360739295851	0.697551752322543	218.0	326.0	245.0	297.0	257.0	235.0	ENSMUSG00000040280	407790	10	127514967	127517154	+	GO:0008150|biological_process;GO:0022900|electron transport chain;GO:1902600|proton transmembrane transport	NA	NA	K03948|NADH dehydrogenase (ubiquinone) 1 alpha subcomplex subunit 4	mmu00190|mmu01100|mmu04714|mmu04723|mmu04932|mmu05010|mmu05012|mmu05016	Oxidative phosphorylation|Metabolic pathways|Thermogenesis|Retrograde endocannabinoid signaling|Non-alcoholic fatty liver disease (NAFLD)|Alzheimer disease|Parkinson disease|Huntington disease	Ndufa4, mitochondrial complex associated like 2
Tmem70	0.0484420007408571	0.69194224896453	0.906512088982454	414.0	385.0	394.0	444.0	426.0	498.0	ENSMUSG00000025940	70397	1	16665207	16678275	+	GO:0033615|mitochondrial proton-transporting ATP synthase complex assembly	NA	NA	K17966|transmembrane protein 70, mitochondrial	NA	NA	transmembrane protein 70
Tmem71	0.153147176547835	0.401829798321717	0.775026892619698	475.0	590.0	652.0	616.0	587.0	636.0	ENSMUSG00000036944	213068	15	66526212	66561103	-	NA	NA	GO:0005739|mitochondrion;GO:0016020|membrane;GO:0016021|integral component of membrane	NA|(RefSeq) transmembrane protein 71	NA	NA	transmembrane protein 71
Cfdp1	-0.014783816482284	0.890720911729662	0.970103342339123	966.0	853.0	910.0	1136.0	1011.0	1119.0	ENSMUSG00000031954	23837	8	111768491	111854291	-	GO:0007155|cell adhesion;GO:0007275|multicellular organism development;GO:0008360|regulation of cell shape;GO:0042127|regulation of cell population proliferation;GO:2000270|negative regulation of fibroblast apoptotic process	NA	NA	NA|(RefSeq) craniofacial development protein 1	NA	NA	craniofacial development protein 1
Tmem79	-0.103812782448744	0.702206695188035	0.910012940658909	77.0	71.0	56.0	71.0	78.0	111.0	ENSMUSG00000001420	71913	3	88328655	88336148	-	GO:0002070|epithelial cell maturation;GO:0031069|hair follicle morphogenesis;GO:0042335|cuticle development;GO:0045055|regulated exocytosis;GO:0045684|positive regulation of epidermis development;GO:0061436|establishment of skin barrier;GO:0070268|cornification	NA	NA	NA|(RefSeq) transmembrane protein 79	NA	NA	transmembrane protein 79
BC005561	-0.413429095840403	0.132474119465928	0.543200908800034	96.0	60.0	108.0	129.0	156.0	131.0	ENSMUSG00000079065	100042165	5	104508352	104522611	+	GO:0006397|mRNA processing;GO:0006406|mRNA export from nucleus	NA	NA	NA|(RefSeq) cDNA sequence BC005561	NA	NA	cDNA sequence BC005561
Qk	0.201181137705543	0.141507895839466	0.553954866083819	5833.0	6972.0	5572.0	6237.0	6266.0	6476.0	ENSMUSG00000062078	19317	17	10206471	10319361	-	GO:0001570|vasculogenesis;GO:0006397|mRNA processing;GO:0006417|regulation of translation;GO:0007275|multicellular organism development;GO:0007286|spermatid development;GO:0008366|axon ensheathment;GO:0008380|RNA splicing;GO:0010628|positive regulation of gene expression;GO:0010667|negative regulation of cardiac muscle cell apoptotic process;GO:0010976|positive regulation of neuron projection dev…	NA	NA	K14945|protein quaking	NA	NA	quaking
Guf1	0.0575655901313253	0.650172113809206	0.892003472885852	496.0	516.0	517.0	545.0	613.0	585.0	ENSMUSG00000029208	231279	5	69556923	69575973	+	GO:0006412|translation;GO:0045727|positive regulation of translation	NA	NA	K21594|translation factor GUF1, mitochondrial [EC:3.6.5.-]	NA	NA	GUF1 homolog, GTPase
Tmem81	0.135990962845721	0.487660136538189	0.820459053957255	251.0	169.0	205.0	196.0	241.0	235.0	ENSMUSG00000048174	74626	1	132506230	132508639	+	GO:0008150|biological_process	NA	NA	NA|(RefSeq) transmembrane protein 81	NA	NA	transmembrane protein 81
Tmem82	-0.516464770368588	0.190724184307329	0.614162088751884	47.0	55.0	23.0	60.0	90.0	61.0	ENSMUSG00000043085	213989	4	141613376	141618633	-	GO:0008150|biological_process	NA	NA	NA|(RefSeq) transmembrane protein 82	NA	NA	transmembrane protein 82
A430018G15Rik	2.98179106191625	0.196534842538831	1	0.0	1.0	6.0	0.0	1.0	0.0	ENSMUSG00000085315	NA	2	52425012	52434885	+	NA	NA	NA	NA	NA	NA	RIKEN cDNA A430018G15 gene
Tmem80	0.0525937914661059	0.743765287270164	0.923072095687108	477.0	590.0	459.0	556.0	572.0	620.0	ENSMUSG00000025505	71448	7	141327739	141337156	+	NA	NA	GO:0005929|cilium;GO:0016020|membrane;GO:0016021|integral component of membrane;GO:0035869|ciliary transition zone;GO:0042995|cell projection	NA|(RefSeq) transmembrane protein 80	NA	NA	transmembrane protein 80
Rnf125	0.197294493659567	0.385257508297814	0.765692599940996	196.0	265.0	199.0	216.0	266.0	201.0	ENSMUSG00000033107	67664	18	20944625	20983848	+	GO:0000209|protein polyubiquitination;GO:0002250|adaptive immune response;GO:0002376|immune system process;GO:0006511|ubiquitin-dependent protein catabolic process;GO:0016567|protein ubiquitination;GO:0032480|negative regulation of type I interferon production;GO:0039536|negative regulation of RIG-I signaling pathway;GO:1990830|cellular response to leukemia inhibitory factor	NA	NA	K12170|E3 ubiquitin-protein ligase RNF125 [EC:2.3.2.27]	mmu04622	RIG-I-like receptor signaling pathway	ring finger protein 125
Rnf126	-0.0724305388768459	0.582177309129511	0.862701045364055	730.0	583.0	721.0	848.0	815.0	870.0	ENSMUSG00000035890	70294	10	79758515	79766952	-	GO:0006511|ubiquitin-dependent protein catabolic process;GO:0006513|protein monoubiquitination;GO:0016567|protein ubiquitination;GO:0042059|negative regulation of epidermal growth factor receptor signaling pathway;GO:0042127|regulation of cell population proliferation;GO:0042147|retrograde transport, endosome to Golgi;GO:0043161|proteasome-mediated ubiquitin-dependent protein catabolic process;GO…	NA	NA	K11982|E3 ubiquitin-protein ligase RNF115/126 [EC:2.3.2.27]	NA	NA	ring finger protein 126
Rnf123	-0.172128420348348	0.241045950443915	0.660741573986799	1151.0	1001.0	874.0	1191.0	1472.0	1367.0	ENSMUSG00000041528	84585	9	108051534	108083346	-	GO:0016567|protein ubiquitination	NA	NA	K12169|Kip1 ubiquitination-promoting complex protein 1 [EC:2.3.2.27]	NA	NA	ring finger protein 123
Gng10	-0.551849330398451	0.541809095625458	1	10.0	1.0	8.0	6.0	7.0	20.0	ENSMUSG00000038607	14700	4	59035088	59041903	+	GO:0007165|signal transduction;GO:0007186|G protein-coupled receptor signaling pathway	NA	NA	K04545|guanine nucleotide-binding protein G(I)/G(S)/G(O) subunit gamma-10	mmu04014|mmu04062|mmu04151|mmu04371|mmu04713|mmu04723|mmu04724|mmu04725|mmu04726|mmu04727|mmu04728|mmu04926|mmu05032|mmu05034|mmu05163|mmu05167|mmu05170|mmu05200	Ras signaling pathway|Chemokine signaling pathway|PI3K-Akt signaling pathway|Apelin signaling pathway|Circadian entrainment|Retrograde endocannabinoid signaling|Glutamatergic synapse|Cholinergic synapse|Serotonergic synapse|GABAergic synapse|Dopaminergic synapse|Relaxin signaling pathway|Morphine addiction|Alcoholism|Human cytomegalovirus infection|Kaposi sarcoma-associated herpesvirus infection|…	guanine nucleotide binding protein (G protein), gamma 10
Tmem89	1.70042632669987	0.504915174227906	1	2.0	0.0	1.0	1.0	0.0	0.0	ENSMUSG00000025652	69384	9	108914619	108915563	+	GO:0008150|biological_process	NA	NA	NA|(RefSeq) transmembrane protein 89	NA	NA	transmembrane protein 89
Rnf128	-0.843792465789501	0.00167517408575523	0.118295813856648	275.0	158.0	139.0	441.0	344.0	421.0	ENSMUSG00000031438	66889	X	139563316	139673145	+	GO:0016567|protein ubiquitination;GO:0031647|regulation of protein stability;GO:0042036|negative regulation of cytokine biosynthetic process	NA	NA	K10629|E3 ubiquitin-protein ligase RNF128 [EC:2.3.2.27]	NA	NA	ring finger protein 128
Tmem88	-0.233672548178447	0.306018691553072	0.713077497887702	143.0	200.0	139.0	251.0	206.0	216.0	ENSMUSG00000045377	67020	11	69396519	69398234	-	GO:0007275|multicellular organism development;GO:0016055|Wnt signaling pathway;GO:0050821|protein stabilization;GO:0072659|protein localization to plasma membrane;GO:0090090|negative regulation of canonical Wnt signaling pathway	NA	NA	NA|(RefSeq) transmembrane protein 88	NA	NA	transmembrane protein 88
Rnf121	0.0471056324609966	0.767109522228426	0.932382032120637	691.0	487.0	562.0	664.0	599.0	728.0	ENSMUSG00000070426	75212	7	102019137	102065469	-	GO:0016567|protein ubiquitination	NA	NA	K15698|RING finger protein 121	NA	NA	ring finger protein 121
Rnf122	0.0531941861437376	0.729084524966735	0.917866912135704	267.0	263.0	304.0	332.0	299.0	323.0	ENSMUSG00000039328	68867	8	31111820	31131482	+	GO:0016567|protein ubiquitination	NA	NA	K15699|RING finger protein 122	NA	NA	ring finger protein 122
Tmem97	0.00294054688002646	0.982558959938213	0.996564798309604	283.0	287.0	258.0	332.0	324.0	323.0	ENSMUSG00000037278	69071	11	78541817	78550777	-	GO:0042632|cholesterol homeostasis	NA	NA	NA|(RefSeq) transmembrane protein 97	NA	NA	transmembrane protein 97
Tmem94	0.0697253228138182	0.659931775629134	0.895703529629105	1451.0	1807.0	1349.0	1728.0	1734.0	1749.0	ENSMUSG00000020747	71947	11	115765433	115799366	+	GO:0008150|biological_process	NA	NA	NA|(RefSeq) transmembrane protein 94	NA	NA	transmembrane protein 94
Tmem95	1.30306336113624	0.0711940133536156	1	6.0	13.0	14.0	3.0	7.0	6.0	ENSMUSG00000094845	100503361	11	69876684	69878018	-	GO:0008150|biological_process	NA	NA	NA|(RefSeq) transmembrane protein 95	NA	NA	transmembrane protein 95
T2	0.184851472851297	0.466037607864156	0.808295023733645	56.0	70.0	70.0	71.0	62.0	72.0	ENSMUSG00000058159	21331	17	8372396	8422728	+	NA	NA	NA	NA|(RefSeq) brachyury 2	NA	NA	brachyury 2
Tmem91	-0.918083882731055	0.137772472747122	1	7.0	6.0	4.0	11.0	13.0	14.0	ENSMUSG00000061702	320208	7	25669139	25675166	-	GO:0002244|hematopoietic progenitor cell differentiation	NA	NA	NA|(RefSeq) transmembrane protein 91	NA	NA	transmembrane protein 91
Rnf114	-0.0280938078908741	0.852763418386985	0.959976932505968	3625.0	2494.0	3130.0	3803.0	3500.0	3840.0	ENSMUSG00000006418	81018	2	167492645	167516173	+	GO:0007275|multicellular organism development;GO:0007283|spermatogenesis;GO:0016567|protein ubiquitination;GO:0030154|cell differentiation	NA	NA	K15697|RING finger protein 114 [EC:2.3.2.27]	NA	NA	ring finger protein 114
Rnf115	-0.0509727846507321	0.760912276611818	0.930679295245325	1570.0	1019.0	1330.0	1586.0	1541.0	1668.0	ENSMUSG00000028098	67845	3	96727664	96791638	+	GO:0016567|protein ubiquitination;GO:0042059|negative regulation of epidermal growth factor receptor signaling pathway;GO:0043162|ubiquitin-dependent protein catabolic process via the multivesicular body sorting pathway;GO:0051865|protein autoubiquitination;GO:0070534|protein K63-linked ubiquitination;GO:0070936|protein K48-linked ubiquitination	NA	NA	K11982|E3 ubiquitin-protein ligase RNF115/126 [EC:2.3.2.27]	NA	NA	ring finger protein 115
Rnf112	0.0113968958254262	0.988871626233372	1	3.0	4.0	9.0	7.0	4.0	8.0	ENSMUSG00000010086	22671	11	61448442	61454131	-	GO:0007050|cell cycle arrest;GO:0007399|nervous system development;GO:0016567|protein ubiquitination;GO:0030182|neuron differentiation;GO:0033194|response to hydroperoxide;GO:0036473|cell death in response to oxidative stress;GO:0036474|cell death in response to hydrogen peroxide;GO:0045666|positive regulation of neuron differentiation;GO:0045687|positive regulation of glial cell differentiation;…	NA	NA	NA|(RefSeq) ring finger protein 112	NA	NA	ring finger protein 112
Tmem98	0.417972557969777	0.0561186915359571	0.409899095073858	627.0	637.0	917.0	676.0	560.0	709.0	ENSMUSG00000035413	103743	11	80810175	80822033	+	GO:0008150|biological_process	NA	NA	NA|(RefSeq) transmembrane protein 98	NA	NA	transmembrane protein 98
Rnf111	-0.154983749320919	0.146967819610175	0.559796572784381	1216.0	1043.0	1043.0	1346.0	1504.0	1501.0	ENSMUSG00000032217	93836	9	70425424	70503725	-	GO:0000209|protein polyubiquitination;GO:0006281|DNA repair;GO:0006974|cellular response to DNA damage stimulus;GO:0007275|multicellular organism development;GO:0007389|pattern specification process;GO:0016567|protein ubiquitination;GO:0030511|positive regulation of transforming growth factor beta receptor signaling pathway;GO:0030579|ubiquitin-dependent SMAD protein catabolic process;GO:0031398|…	NA	NA	K10635|E3 ubiquitin-protein ligase Arkadia [EC:2.3.2.27]	NA	NA	ring finger 111
Tmem8b	0.0736001560207313	0.754323389326334	0.927325758620957	268.0	383.0	231.0	318.0	354.0	323.0	ENSMUSG00000078716	242409	4	43668971	43692668	+	GO:0007155|cell adhesion;GO:0007160|cell-matrix adhesion;GO:0040008|regulation of growth	NA	NA	NA|(RefSeq) transmembrane protein 8B	NA	NA	transmembrane protein 8B
BC005537	-0.0238158829225967	0.828297463640399	0.953833400854926	6795.0	5355.0	6198.0	7299.0	7136.0	7639.0	ENSMUSG00000019132	79555	13	24801657	24816197	+	GO:0008150|biological_process	NA	NA	NA|(RefSeq) cDNA sequence BC005537	NA	NA	cDNA sequence BC005537
4933417D19Rik	3.12090426072874	0.0470547953054293	1	11.0	3.0	1.0	1.0	0.0	1.0	ENSMUSG00000097637	71186	8	123235091	123242359	+	NA	NA	NA	NA|(RefSeq) RIKEN cDNA 4933417D19 gene	NA	NA	RIKEN cDNA 4933417D19 gene
Gng11	0.180048143318202	0.198224615247153	0.621057044734542	787.0	949.0	829.0	895.0	873.0	922.0	ENSMUSG00000032766	66066	6	4003904	4008445	+	GO:0007165|signal transduction;GO:0007186|G protein-coupled receptor signaling pathway	NA	NA	K04546|guanine nucleotide-binding protein G(I)/G(S)/G(O) subunit gamma-11	mmu04014|mmu04062|mmu04151|mmu04371|mmu04713|mmu04723|mmu04724|mmu04725|mmu04726|mmu04727|mmu04728|mmu04926|mmu05032|mmu05034|mmu05163|mmu05167|mmu05170|mmu05200	Ras signaling pathway|Chemokine signaling pathway|PI3K-Akt signaling pathway|Apelin signaling pathway|Circadian entrainment|Retrograde endocannabinoid signaling|Glutamatergic synapse|Cholinergic synapse|Serotonergic synapse|GABAergic synapse|Dopaminergic synapse|Relaxin signaling pathway|Morphine addiction|Alcoholism|Human cytomegalovirus infection|Kaposi sarcoma-associated herpesvirus infection|…	guanine nucleotide binding protein (G protein), gamma 11
Gng12	0.0174183027879541	0.916867610682221	0.978694090801692	2822.0	1910.0	2659.0	2929.0	2756.0	2949.0	ENSMUSG00000036402	14701	6	66896397	67021350	+	GO:0007165|signal transduction;GO:0007186|G protein-coupled receptor signaling pathway;GO:0021987|cerebral cortex development;GO:0032496|response to lipopolysaccharide	NA	NA	K04347|guanine nucleotide-binding protein G(I)/G(S)/G(O) subunit gamma-12	mmu04010|mmu04014|mmu04062|mmu04151|mmu04371|mmu04713|mmu04723|mmu04724|mmu04725|mmu04726|mmu04727|mmu04728|mmu04810|mmu04926|mmu05032|mmu05034|mmu05163|mmu05167|mmu05170|mmu05200	MAPK signaling pathway|Ras signaling pathway|Chemokine signaling pathway|PI3K-Akt signaling pathway|Apelin signaling pathway|Circadian entrainment|Retrograde endocannabinoid signaling|Glutamatergic synapse|Cholinergic synapse|Serotonergic synapse|GABAergic synapse|Dopaminergic synapse|Regulation of actin cytoskeleton|Relaxin signaling pathway|Morphine addiction|Alcoholism|Human cytomegalovirus in…	guanine nucleotide binding protein (G protein), gamma 12
Gng13	1.20701074872011	0.767381535721032	1	1.0	0.0	0.0	0.0	0.0	0.0	ENSMUSG00000025739	64337	17	25717171	25719406	+	GO:0007165|signal transduction;GO:0007186|G protein-coupled receptor signaling pathway;GO:0007200|phospholipase C-activating G protein-coupled receptor signaling pathway;GO:0050909|sensory perception of taste	NA	NA	K04547|guanine nucleotide-binding protein G(I)/G(S)/G(O) subunit gamma-13	mmu04014|mmu04062|mmu04151|mmu04371|mmu04713|mmu04723|mmu04724|mmu04725|mmu04726|mmu04727|mmu04728|mmu04740|mmu04742|mmu04926|mmu05032|mmu05034|mmu05163|mmu05167|mmu05170|mmu05200	Ras signaling pathway|Chemokine signaling pathway|PI3K-Akt signaling pathway|Apelin signaling pathway|Circadian entrainment|Retrograde endocannabinoid signaling|Glutamatergic synapse|Cholinergic synapse|Serotonergic synapse|GABAergic synapse|Dopaminergic synapse|Olfactory transduction|Taste transduction|Relaxin signaling pathway|Morphine addiction|Alcoholism|Human cytomegalovirus infection|Kaposi…	guanine nucleotide binding protein (G protein), gamma 13
Tmem27	-1.35658523394849	0.098180746110282	1	6.0	2.0	2.0	14.0	8.0	8.0	ENSMUSG00000015401	57394	X	164088830	164118860	+	GO:0006508|proteolysis;GO:0035543|positive regulation of SNARE complex assembly;GO:0035774|positive regulation of insulin secretion involved in cellular response to glucose stimulus;GO:0045956|positive regulation of calcium ion-dependent exocytosis;GO:0051957|positive regulation of amino acid transport	NA	NA	K20004|collectrin	NA	NA	collectrin, amino acid transport regulator
Tmem28	0.134656065723565	0.708706160239039	0.911042294840524	47.0	87.0	43.0	56.0	67.0	69.0	ENSMUSG00000071719	620592	X	99821021	99848790	+	NA	NA	GO:0016020|membrane;GO:0016021|integral component of membrane	NA|(RefSeq) transmembrane protein 28	NA	NA	transmembrane protein 28
Rnf145	0.115257337140742	0.284920607416823	0.69588642301434	3167.0	2944.0	2547.0	3071.0	3213.0	3172.0	ENSMUSG00000019189	74315	11	44518964	44565520	+	GO:0016567|protein ubiquitination	NA	NA	NA|(RefSeq) ring finger protein 145	NA	NA	ring finger protein 145
Tmem25	-0.404834519841384	0.238613268256269	0.658903484850879	35.0	43.0	34.0	75.0	41.0	60.0	ENSMUSG00000002032	71687	9	44793769	44799307	-	GO:0008150|biological_process	NA	NA	K22652|transmembrane protein 25	NA	NA	transmembrane protein 25
Rnf146	0.580698712866142	0.0115452349801654	0.250531556200229	178.0	268.0	200.0	181.0	160.0	173.0	ENSMUSG00000038876	68031	10	29344176	29362442	-	GO:0006511|ubiquitin-dependent protein catabolic process;GO:0016055|Wnt signaling pathway;GO:0016567|protein ubiquitination;GO:0051865|protein autoubiquitination;GO:0070936|protein K48-linked ubiquitination;GO:0090263|positive regulation of canonical Wnt signaling pathway;GO:1903206|negative regulation of hydrogen peroxide-induced cell death	NA	NA	K15700|E3 ubiquitin-protein ligase RNF146 [EC:2.3.2.27]	NA	NA	ring finger protein 146
Tmem26	-0.310369102467591	0.30425227264352	0.711447653399133	55.0	39.0	34.0	62.0	71.0	54.0	ENSMUSG00000060044	327766	10	68723646	68782650	+	GO:0008150|biological_process	NA	NA	NA|(RefSeq) transmembrane protein 26	NA	NA	transmembrane protein 26
Rnf149	-1.20521779652166	0.00671650865685935	0.201354353929763	2288.0	528.0	833.0	3256.0	2924.0	3599.0	ENSMUSG00000048234	67702	1	39551296	39577405	-	GO:0016567|protein ubiquitination;GO:0031647|regulation of protein stability;GO:0035690|cellular response to drug;GO:0043409|negative regulation of MAPK cascade	NA	NA	K15704|E3 ubiquitin-protein ligase RNF149 [EC:2.3.2.27]	NA	NA	ring finger protein 149
Gm31282	-0.327787455258603	0.743331483891478	1	1.0	3.0	4.0	4.0	4.0	4.0	ENSMUSG00000115591	NA	15	8482119	8500343	+	NA	NA	NA	NA	NA	NA	predicted gene, 31282
Rnf141	0.315898576037807	0.0657082943840568	0.435905276535784	1892.0	2590.0	2086.0	2097.0	2009.0	2173.0	ENSMUSG00000030788	67150	7	110800432	110844457	-	GO:0006355|regulation of transcription, DNA-templated;GO:0051865|protein autoubiquitination	NA	NA	NA|(RefSeq) ring finger protein 141	NA	NA	ring finger protein 141
Tmem29	-0.213392097110933	0.288083799778103	0.698241837257232	173.0	111.0	134.0	193.0	189.0	190.0	ENSMUSG00000041353	382245	X	150397773	150459154	-	GO:0008150|biological_process	NA	NA	NA|(RefSeq) transmembrane protein 29	NA	NA	transmembrane protein 29
Tg	0.156126814613038	0.643147913332133	0.889342575920406	37.0	27.0	31.0	29.0	31.0	41.0	ENSMUSG00000053469	21819	15	66670753	66850721	+	GO:0006590|thyroid hormone generation;GO:0009268|response to pH;GO:0010469|regulation of signaling receptor activity;GO:0015705|iodide transport;GO:0030878|thyroid gland development;GO:0031641|regulation of myelination;GO:0042403|thyroid hormone metabolic process;GO:0042446|hormone biosynthetic process;GO:0045056|transcytosis	NA	NA	K10809|thyroglobulin	mmu04918|mmu05320	Thyroid hormone synthesis|Autoimmune thyroid disease	thyroglobulin
Guk1	0.0642506408341701	0.563746309719622	0.853707010128864	639.0	601.0	614.0	737.0	664.0	700.0	ENSMUSG00000020444	14923	11	59183875	59192212	-	GO:0006163|purine nucleotide metabolic process;GO:0006185|dGDP biosynthetic process;GO:0019673|GDP-mannose metabolic process;GO:0034436|glycoprotein transport;GO:0046034|ATP metabolic process;GO:0046037|GMP metabolic process;GO:0046054|dGMP metabolic process;GO:0046060|dATP metabolic process;GO:0046710|GDP metabolic process;GO:0046711|GDP biosynthetic process;GO:0046939|nucleotide phosphorylation	NA	NA	K00942|guanylate kinase [EC:2.7.4.8]	mmu00230|mmu01100	Purine metabolism|Metabolic pathways	guanylate kinase 1
AC168220.2	-1.2204915146946	0.638351830721994	1	0.0	1.0	0.0	1.0	0.0	2.0	ENSMUSG00000116890	NA	16	93888734	93890147	+	NA	NA	NA	NA	NA	NA	novel transcript, sense intronic to Chaf1b
Rnf135	-0.19096272462442	0.312394997487891	0.717802022464741	434.0	289.0	282.0	459.0	429.0	464.0	ENSMUSG00000020707	71956	11	80183851	80199757	+	GO:0002376|immune system process;GO:0016567|protein ubiquitination;GO:0032728|positive regulation of interferon-beta production;GO:0045087|innate immune response;GO:0045088|regulation of innate immune response	NA	NA	K16272|E3 ubiquitin-protein ligase RNF135 [EC:2.3.2.27]	NA	NA	ring finger protein 135
Tmem37	-0.214486881495984	0.355178172178554	0.74621358692941	1037.0	672.0	539.0	1029.0	1046.0	988.0	ENSMUSG00000050777	170706	1	120067377	120074074	-	GO:0006811|ion transport;GO:0006816|calcium ion transport;GO:0034765|regulation of ion transmembrane transport;GO:0070588|calcium ion transmembrane transport	NA	NA	NA|(RefSeq) transmembrane protein 37	NA	NA	transmembrane protein 37
AC168220.3	0.209952287158886	0.70491347963551	0.910629345930296	14.0	12.0	14.0	7.0	19.0	15.0	ENSMUSG00000116927	NA	16	93808540	93833019	-	NA	NA	NA	NA	NA	NA	novel transcript, antisense to Dopey2 and Morc3
Rnf138	-0.0280705406656571	0.862530629367435	0.963436375220999	643.0	477.0	649.0	702.0	668.0	767.0	ENSMUSG00000024317	56515	18	21001341	21028223	+	GO:0000724|double-strand break repair via homologous recombination;GO:0006281|DNA repair;GO:0006974|cellular response to DNA damage stimulus;GO:0010792|DNA double-strand break processing involved in repair via single-strand annealing;GO:0016055|Wnt signaling pathway;GO:0016567|protein ubiquitination;GO:1990830|cellular response to leukemia inhibitory factor	NA	NA	K10668|E3 ubiquitin-protein ligase RNF138 [EC:2.3.2.27]	NA	NA	ring finger protein 138
Rnf139	0.0676752350949866	0.633817380465726	0.88639657770754	646.0	493.0	603.0	658.0	608.0	702.0	ENSMUSG00000037075	75841	15	58889229	58907057	+	GO:0008285|negative regulation of cell population proliferation;GO:0016567|protein ubiquitination;GO:0017148|negative regulation of translation;GO:0031648|protein destabilization;GO:0036503|ERAD pathway;GO:0060628|regulation of ER to Golgi vesicle-mediated transport;GO:0070613|regulation of protein processing;GO:2000060|positive regulation of ubiquitin-dependent protein catabolic process	NA	NA	K15703|E3 ubiquitin-protein ligase RNF139 [EC:2.3.2.27]	NA	NA	ring finger protein 139
Tmem33	0.0303033719302514	0.768557818616145	0.932771109322969	1205.0	1068.0	995.0	1236.0	1217.0	1335.0	ENSMUSG00000037720	67878	5	67260565	67291461	+	GO:0034976|response to endoplasmic reticulum stress;GO:1903371|regulation of endoplasmic reticulum tubular network organization;GO:1903896|positive regulation of IRE1-mediated unfolded protein response;GO:1903899|positive regulation of PERK-mediated unfolded protein response	NA	NA	K20724|transmembrane protein 33	NA	NA	transmembrane protein 33
Dio3os	-0.0798498716904632	0.933442955079939	1	1.0	4.0	10.0	7.0	8.0	4.0	ENSMUSG00000113581	353504	12	110275385	110278172	-	NA	NA	NA	NA|(RefSeq) deiodinase, iodothyronine type III, opposite strand	NA	NA	deiodinase, iodothyronine type III, opposite strand
Rnf133	0.245239354915411	0.950226577843824	1	1.0	0.0	0.0	0.0	0.0	1.0	ENSMUSG00000051956	386611	6	23648869	23650305	-	GO:0016567|protein ubiquitination;GO:0051865|protein autoubiquitination	NA	NA	K15702|E3 ubiquitin-protein ligase RNF133 [EC:2.3.2.27]	NA	NA	ring finger protein 133
Rnf130	-0.162819508399771	0.297518557202552	0.706426978730388	1954.0	1335.0	1614.0	2037.0	2068.0	2383.0	ENSMUSG00000020376	59044	11	50025346	50104758	+	GO:0006915|apoptotic process;GO:0012501|programmed cell death;GO:0016567|protein ubiquitination	NA	NA	K15701|E3 ubiquitin-protein ligase RNF130 [EC:2.3.2.27]	NA	NA	ring finger protein 130
Poc5	0.0331265819020077	0.839389386887323	0.956224401491386	398.0	435.0	333.0	465.0	466.0	418.0	ENSMUSG00000021671	67463	13	96388294	96417737	+	GO:0007049|cell cycle;GO:0008150|biological_process	NA	NA	K16483|centrosomal protein POC5	NA	NA	POC5 centriolar protein
Tmem42	-0.0903509507585163	0.690703227109008	0.905873668322917	85.0	89.0	72.0	118.0	97.0	95.0	ENSMUSG00000066233	66079	9	123021326	123023705	+	GO:0008150|biological_process	NA	NA	NA|(RefSeq) transmembrane protein 42	NA	NA	transmembrane protein 42
Tmem40	-0.153914716029525	0.703137662859387	0.910012940658909	23.0	39.0	32.0	42.0	28.0	55.0	ENSMUSG00000059900	94346	6	115729131	115762410	-	GO:0008150|biological_process	NA	NA	NA|(RefSeq) transmembrane protein 40	NA	NA	transmembrane protein 40
Rnf169	-0.0135921757128217	0.928102457796846	0.981705349321686	1079.0	804.0	888.0	1016.0	1217.0	1070.0	ENSMUSG00000058761	108937	7	99920254	99980448	-	GO:0006974|cellular response to DNA damage stimulus;GO:0016567|protein ubiquitination;GO:2000780|negative regulation of double-strand break repair	NA	NA	K20805|E3 ubiquitin-protein ligase RNF169 [EC:2.3.2.31]	NA	NA	ring finger protein 169
Rnf167	0.19074647138357	0.153785691735363	0.568367919782904	1470.0	1641.0	1605.0	1652.0	1714.0	1537.0	ENSMUSG00000040746	70510	11	70647235	70651421	+	GO:0000209|protein polyubiquitination;GO:0016567|protein ubiquitination;GO:0045786|negative regulation of cell cycle	NA	NA	K15706|E3 ubiquitin-protein ligase RNF167 [EC:2.3.2.27]	NA	NA	ring finger protein 167
Tmem47	0.557812238994784	0.020910760703611	0.297267792278768	392.0	589.0	368.0	385.0	378.0	325.0	ENSMUSG00000025666	192216	X	81070698	81097872	+	NA	NA	GO:0005886|plasma membrane;GO:0005911|cell-cell junction;GO:0005912|adherens junction;GO:0016020|membrane;GO:0016021|integral component of membrane;GO:0030054|cell junction	NA|(RefSeq) transmembrane protein 47	NA	NA	transmembrane protein 47
Rnf168	0.141310852643974	0.28545629381505	0.69610584827519	667.0	622.0	586.0	597.0	655.0	764.0	ENSMUSG00000014074	70238	16	32277459	32301434	+	GO:0006281|DNA repair;GO:0006302|double-strand break repair;GO:0006325|chromatin organization;GO:0006511|ubiquitin-dependent protein catabolic process;GO:0006974|cellular response to DNA damage stimulus;GO:0010212|response to ionizing radiation;GO:0016567|protein ubiquitination;GO:0033522|histone H2A ubiquitination;GO:0034244|negative regulation of transcription elongation from RNA polymerase II …	NA	NA	K20779|E3 ubiquitin-protein ligase RNF168 [EC:2.3.2.31]	NA	NA	ring finger protein 168
Gsdmcl-ps	-1.64385081968965	0.433691506636604	1	1.0	0.0	0.0	1.0	1.0	2.0	ENSMUSG00000100127	74460	15	63914448	63925666	+	NA	NA	NA	NA|(RefSeq) gasdermin C-like, pseudogene	NA	NA	gasdermin C-like, pseudogene
Tmem43	0.0763316582970837	0.387665447983357	0.766674978965687	2019.0	2005.0	1916.0	2152.0	2169.0	2361.0	ENSMUSG00000030095	74122	6	91473703	91488463	+	GO:0071763|nuclear membrane organization	NA	NA	NA|(RefSeq) transmembrane protein 43	NA	NA	transmembrane protein 43
Tmem44	0.0527250225740913	0.854930074388229	0.960892333425267	672.0	1289.0	700.0	1093.0	973.0	991.0	ENSMUSG00000022537	224090	16	30511855	30550842	-	GO:0008150|biological_process	NA	NA	NA|(RefSeq) transmembrane protein 44	NA	NA	transmembrane protein 44
Pisd-ps1	-0.104148301118577	0.564394881377626	0.853707010128864	446.0	405.0	344.0	463.0	595.0	459.0	ENSMUSG00000082286	NA	11	3125904	3131004	+	NA	NA	NA	NA	NA	NA	phosphatidylserine decarboxylase, pseudogene 1
Pisd-ps2	-0.337670548140592	0.437775750868036	0.79432479331275	17.0	27.0	19.0	22.0	30.0	43.0	ENSMUSG00000023795	NA	17	3076578	3084183	-	NA	NA	NA	NA	NA	NA	phosphatidylserine decarboxylase, pseudogene 2
Rnf165	0.00342032479728403	0.995067674588091	0.998602279502237	8.0	9.0	15.0	12.0	13.0	13.0	ENSMUSG00000025427	225743	18	77456110	77565147	-	GO:0000209|protein polyubiquitination;GO:0007409|axonogenesis;GO:0008045|motor neuron axon guidance;GO:0010259|multicellular organism aging;GO:0030163|protein catabolic process;GO:0030513|positive regulation of BMP signaling pathway;GO:0035136|forelimb morphogenesis;GO:0060173|limb development;GO:0060384|innervation;GO:0061061|muscle structure development	NA	NA	K17821|RING finger protein 165	NA	NA	ring finger protein 165
Rnf166	-0.0154865221703891	0.909669977383416	0.976332379078822	1283.0	976.0	1204.0	1335.0	1440.0	1365.0	ENSMUSG00000014470	68718	8	122466147	122476064	-	NA	GO:0046872|metal ion binding	NA	K17044|RING finger protein 166	NA	NA	ring finger protein 166
Gm31266	2.47347618221767	0.203162915047305	1	1.0	2.0	2.0	0.0	1.0	0.0	ENSMUSG00000103843	NA	3	41562279	41563698	-	NA	NA	NA	NA	NA	NA	predicted gene, 31266
Podn	0.136248572227104	0.588832873275634	0.865829712822036	831.0	951.0	510.0	838.0	696.0	937.0	ENSMUSG00000028600	242608	4	108014791	108096445	-	GO:0008285|negative regulation of cell population proliferation;GO:0030336|negative regulation of cell migration	NA	NA	NA|(RefSeq) podocan	NA	NA	podocan
Tmem52	0.10363337947573	0.801814257306626	0.943544052744875	19.0	21.0	33.0	26.0	23.0	32.0	ENSMUSG00000023153	69671	4	155469114	155470858	+	GO:0008150|biological_process	NA	NA	NA|(RefSeq) transmembrane protein 52	NA	NA	transmembrane protein 52
Tmem53	-0.155069256234052	0.54765438153172	0.845518802062297	68.0	59.0	85.0	106.0	84.0	90.0	ENSMUSG00000048772	68777	4	117251951	117268582	+	GO:0008150|biological_process	NA	NA	NA|(RefSeq) transmembrane protein 53	NA	NA	transmembrane protein 53
Tmem51	-0.300799163908853	0.289297341679968	0.699206598326721	692.0	293.0	517.0	714.0	710.0	752.0	ENSMUSG00000040616	214359	4	142030992	142084304	-	GO:0008150|biological_process	NA	NA	NA|(RefSeq) transmembrane protein 51	NA	NA	transmembrane protein 51
Rnf157	-0.387934026213854	0.13797183189641	0.549707475222963	286.0	142.0	195.0	280.0	351.0	328.0	ENSMUSG00000052949	217340	11	116336353	116413032	-	GO:0016567|protein ubiquitination;GO:0043066|negative regulation of apoptotic process;GO:0051865|protein autoubiquitination;GO:1903861|positive regulation of dendrite extension	NA	NA	NA|(RefSeq) ring finger protein 157	NA	NA	ring finger protein 157
Tmem59	0.133401507406096	0.213723573865057	0.636502992765063	4257.0	4564.0	4008.0	4764.0	4453.0	4653.0	ENSMUSG00000028618	56374	4	107178399	107200996	+	GO:0006508|proteolysis;GO:0006914|autophagy;GO:0010508|positive regulation of autophagy;GO:0010955|negative regulation of protein processing;GO:0090285|negative regulation of protein glycosylation in Golgi;GO:1903077|negative regulation of protein localization to plasma membrane	NA	NA	NA|(RefSeq) transmembrane protein 59	NA	NA	transmembrane protein 59
Tmem56	-0.252596759046752	0.239736913636254	0.659343800326301	439.0	399.0	271.0	538.0	439.0	585.0	ENSMUSG00000028132	99887	3	121201761	121283098	-	GO:0008150|biological_process	NA	NA	NA|(RefSeq) transmembrane protein 56	NA	NA	transmembrane protein 56
Tmem57	0.402913890399163	0.00250255264973538	0.139330431291111	1128.0	1330.0	1187.0	1044.0	1085.0	1147.0	ENSMUSG00000028826	66146	4	134802759	134853345	-	GO:0007420|brain development;GO:0023041|neuronal signal transduction	NA	NA	NA|(RefSeq) macoilin 1	NA	NA	macoilin 1
Tmem54	-0.761086724573356	0.0792120917232831	0.462220292128943	55.0	25.0	21.0	71.0	47.0	83.0	ENSMUSG00000028786	66260	4	129105548	129111626	+	GO:0008150|biological_process	NA	NA	NA|(RefSeq) transmembrane protein 54	NA	NA	transmembrane protein 54
Rnf150	0.257337428167491	0.0661775232805644	0.436780193362203	568.0	655.0	548.0	604.0	568.0	586.0	ENSMUSG00000047747	330812	8	82863356	83091268	+	GO:0016567|protein ubiquitination	NA	NA	NA|(RefSeq) ring finger protein 150	NA	NA	ring finger protein 150
Rnf151	-2.19728809479114	0.529074531429659	1	0.0	0.0	0.0	2.0	0.0	1.0	ENSMUSG00000008482	67504	17	24715839	24718057	-	GO:0007283|spermatogenesis;GO:0030154|cell differentiation	NA	NA	NA|(RefSeq) ring finger protein 151	NA	NA	ring finger protein 151
Gm31274	-2.6297694423866	0.415423818972921	1	0.0	0.0	0.0	3.0	1.0	0.0	ENSMUSG00000104978	NA	5	142622603	142622831	-	NA	NA	NA	NA	NA	NA	predicted gene, 31274
Lbx1	1.2070107487201	0.767381535721032	1	0.0	0.0	1.0	0.0	0.0	0.0	ENSMUSG00000025216	16814	19	45232684	45235812	-	GO:0001947|heart looping;GO:0006355|regulation of transcription, DNA-templated;GO:0007275|multicellular organism development;GO:0007399|nervous system development;GO:0007517|muscle organ development;GO:0008285|negative regulation of cell population proliferation;GO:0021522|spinal cord motor neuron differentiation;GO:0021920|regulation of transcription from RNA polymerase II promoter involved in s…	NA	NA	K09353|homeobox protein LBX	NA	NA	ladybird homeobox 1
Rnf152	-0.873049920749719	0.0117507082823684	0.250595733768424	34.0	32.0	23.0	76.0	45.0	72.0	ENSMUSG00000047496	320311	1	105276914	105356710	-	GO:0000209|protein polyubiquitination;GO:0006915|apoptotic process;GO:0010508|positive regulation of autophagy;GO:0016567|protein ubiquitination;GO:0034198|cellular response to amino acid starvation;GO:0070534|protein K63-linked ubiquitination;GO:0070936|protein K48-linked ubiquitination;GO:1904262|negative regulation of TORC1 signaling	NA	NA	K15705|E3 ubiquitin-protein ligase RNF152 [EC:2.3.2.27]	mmu04150	mTOR signaling pathway	ring finger protein 152
Fam35a	-0.231964017750208	0.169206262086689	0.587565985195553	156.0	147.0	155.0	231.0	208.0	198.0	ENSMUSG00000041471	75698	14	34237033	34310493	-	GO:0006281|DNA repair;GO:0006974|cellular response to DNA damage stimulus;GO:0045830|positive regulation of isotype switching;GO:2000042|negative regulation of double-strand break repair via homologous recombination;GO:2001034|positive regulation of double-strand break repair via nonhomologous end joining	NA	NA	NA|(RefSeq) shieldin complex subunit 2	NA	NA	shieldin complex subunit 2
Lbx2	1.05381754940368	0.00786380739352444	0.21303091498287	32.0	41.0	25.0	20.0	16.0	20.0	ENSMUSG00000034968	16815	6	83086367	83088243	+	GO:0008150|biological_process	NA	NA	K09353|homeobox protein LBX	NA	NA	ladybird homeobox 2
Mybpc1	5.60775866612833	NA	1	3.0	280.0	1.0	0.0	6.0	1.0	ENSMUSG00000020061	109272	10	88518279	88605152	-	GO:0006936|muscle contraction	NA	NA	K12557|myosin-binding protein C, slow-type	NA	NA	myosin binding protein C, slow-type
Mybpc2	0.073711371731476	0.837957563483468	0.955795618397465	97.0	132.0	53.0	87.0	105.0	126.0	ENSMUSG00000038670	233199	7	44501699	44524656	-	GO:0006936|muscle contraction;GO:0007155|cell adhesion	NA	NA	K12558|myosin-binding protein C, fast-type	NA	NA	myosin binding protein C, fast-type
Mybpc3	-0.589485148757117	0.0617659396441165	0.427253865678624	58.0	37.0	45.0	100.0	86.0	62.0	ENSMUSG00000002100	17868	2	91118144	91136516	+	GO:0003007|heart morphogenesis;GO:0006942|regulation of striated muscle contraction;GO:0055010|ventricular cardiac muscle tissue morphogenesis;GO:0060048|cardiac muscle contraction	NA	NA	K12568|myosin-binding protein C, cardiac-type	mmu05410|mmu05414	Hypertrophic cardiomyopathy (HCM)|Dilated cardiomyopathy (DCM)	myosin binding protein C, cardiac
Tmem64	0.0989954040099725	0.502405765634263	0.826675287533947	647.0	778.0	646.0	737.0	731.0	830.0	ENSMUSG00000043252	100201	4	15265831	15286753	+	GO:0043462|regulation of ATPase activity;GO:0045600|positive regulation of fat cell differentiation;GO:0045668|negative regulation of osteoblast differentiation;GO:0045672|positive regulation of osteoclast differentiation;GO:0045780|positive regulation of bone resorption;GO:0051480|regulation of cytosolic calcium ion concentration;GO:0090090|negative regulation of canonical Wnt signaling pathway	NA	NA	NA|(RefSeq) transmembrane protein 64	NA	NA	transmembrane protein 64
Tmem61	-2.46175418811278	0.0959720432706738	1	1.0	0.0	1.0	7.0	2.0	4.0	ENSMUSG00000085933	NA	4	106498816	106506335	-	NA	NA	NA	NA	NA	NA	transmembrane protein 61
Tmem62	0.130135150146189	0.337472301773004	0.736037528408127	508.0	415.0	401.0	483.0	440.0	508.0	ENSMUSG00000054484	96957	2	120977017	121007852	+	GO:0008150|biological_process	NA	NA	NA|(RefSeq) transmembrane protein 62	NA	NA	transmembrane protein 62
Tmem60	-0.0437041098561242	0.808788246532699	0.946378424652077	219.0	176.0	234.0	258.0	230.0	281.0	ENSMUSG00000045435	212090	5	20882191	20886870	+	GO:0008150|biological_process	NA	NA	NA|(RefSeq) transmembrane protein 60	NA	NA	transmembrane protein 60
Gm4065	0.223307490897005	0.910795165870431	1	2.0	0.0	1.0	2.0	0.0	1.0	ENSMUSG00000112198	NA	10	118803719	118805290	-	NA	NA	NA	NA	NA	NA	predicted gene 4065
Rnf183	-0.258574625919705	0.824153608017187	1	2.0	1.0	4.0	4.0	1.0	5.0	ENSMUSG00000063851	76072	4	62427540	62435252	-	GO:0000209|protein polyubiquitination;GO:0006915|apoptotic process;GO:0016567|protein ubiquitination;GO:0034976|response to endoplasmic reticulum stress;GO:0051865|protein autoubiquitination;GO:1902237|positive regulation of endoplasmic reticulum stress-induced intrinsic apoptotic signaling pathway	NA	NA	K22157|E3 ubiquitin-protein ligase RNF183 [EC:2.3.2.31]	NA	NA	ring finger protein 183
Rnf181	-0.134355045028527	0.256024994830149	0.673839120632115	2898.0	2300.0	2297.0	3229.0	3029.0	3469.0	ENSMUSG00000055850	66510	6	72359714	72366956	-	GO:0016567|protein ubiquitination;GO:0051865|protein autoubiquitination	NA	NA	K22378|E3 ubiquitin-protein ligase RNF181 [EC:2.3.2.27]	NA	NA	ring finger protein 181
Rnf182	-0.433177242267422	0.727615961794009	1	1.0	2.0	2.0	4.0	3.0	1.0	ENSMUSG00000044164	328234	13	43615710	43670945	+	GO:0016567|protein ubiquitination	NA	NA	K11983|E3 ubiquitin-protein ligase RNF182 [EC:2.3.2.27]	NA	NA	ring finger protein 182
Rnf187	0.0542710065802008	0.581666324645861	0.862428019820643	2736.0	2726.0	2464.0	3119.0	2963.0	2959.0	ENSMUSG00000020496	108660	11	58932288	58938916	-	GO:0008284|positive regulation of cell population proliferation;GO:0016567|protein ubiquitination;GO:0043161|proteasome-mediated ubiquitin-dependent protein catabolic process;GO:0045893|positive regulation of transcription, DNA-templated;GO:0051865|protein autoubiquitination;GO:0070936|protein K48-linked ubiquitination	NA	NA	K15709|E3 ubiquitin-protein ligase RNF187 [EC:2.3.2.27]	NA	NA	ring finger protein 187
Rnf185	0.185629570584553	0.0787764200035568	0.462220292128943	803.0	797.0	782.0	858.0	787.0	838.0	ENSMUSG00000020448	193670	11	3415982	3452363	-	GO:0006914|autophagy;GO:0016567|protein ubiquitination;GO:0030433|ubiquitin-dependent ERAD pathway;GO:0036503|ERAD pathway;GO:0051865|protein autoubiquitination;GO:1904294|positive regulation of ERAD pathway	NA	NA	K10666|E3 ubiquitin-protein ligase RNF5 [EC:2.3.2.27]	mmu04141	Protein processing in endoplasmic reticulum	ring finger protein 185
Rnf186	-0.348352483926459	0.0375127645975198	0.359528507120558	277.0	293.0	213.0	384.0	379.0	418.0	ENSMUSG00000070661	66825	4	138967112	138968360	+	GO:0035519|protein K29-linked ubiquitination;GO:0043161|proteasome-mediated ubiquitin-dependent protein catabolic process;GO:0051865|protein autoubiquitination;GO:0070059|intrinsic apoptotic signaling pathway in response to endoplasmic reticulum stress;GO:0070534|protein K63-linked ubiquitination;GO:0070585|protein localization to mitochondrion	NA	NA	NA|(RefSeq) ring finger protein 186	NA	NA	ring finger protein 186
Rpl14-ps1	-0.0245322030911067	0.804876861521731	0.944891382308116	1316.0	1142.0	1191.0	1370.0	1480.0	1546.0	ENSMUSG00000046721	100040970	7	45324965	45325617	+	NA	NA	NA	NA|(RefSeq) ribosomal protein L14, pseudogene 1	NA	NA	ribosomal protein L14, pseudogene 1
Xk	-0.113628340502055	0.675547611737667	0.899890503074459	45.0	51.0	49.0	71.0	59.0	56.0	ENSMUSG00000015342	22439	X	9272756	9313250	+	GO:0006865|amino acid transport;GO:0006874|cellular calcium ion homeostasis;GO:0008361|regulation of cell size;GO:0010961|cellular magnesium ion homeostasis;GO:0031133|regulation of axon diameter;GO:0042552|myelination;GO:0048741|skeletal muscle fiber development	NA	NA	K19522|membrane transport protein XK	NA	NA	X-linked Kx blood group
Gm4070	0.206292885337494	0.157611056847102	0.573307959131903	567.0	474.0	584.0	509.0	592.0	568.0	ENSMUSG00000078606	100042856	7	105895139	105953967	-	GO:0008150|biological_process	NA	NA	NA|(RefSeq) predicted gene 4070	NA	NA	predicted gene 4070
Gm4076	-1.60392836683657	0.685776328495973	1	0.0	0.0	0.0	1.0	0.0	1.0	ENSMUSG00000096449	NA	13	85126550	85127514	-	NA	NA	NA	NA	NA	NA	predicted gene 4076
Rnf170	-0.291096803377656	0.032630363052873	0.344089044791253	371.0	328.0	313.0	438.0	514.0	514.0	ENSMUSG00000013878	77733	8	26119368	26151790	+	GO:0008150|biological_process;GO:0016567|protein ubiquitination	NA	NA	K15707|RING finger protein 170 [EC:2.3.2.27]	NA	NA	ring finger protein 170
F830016B08Rik	-1.26927879993659	0.0111518941086458	0.246751845387172	851.0	137.0	516.0	1288.0	1556.0	1384.0	ENSMUSG00000090942	240328	18	60293380	60303016	+	NA	NA	GO:0016020|membrane;GO:0016021|integral component of membrane	NA|(RefSeq) RIKEN cDNA F830016B08 gene	NA	NA	RIKEN cDNA F830016B08 gene
Gulo	-0.756392633107421	0.592496759371189	1	2.0	0.0	2.0	3.0	1.0	4.0	ENSMUSG00000034450	268756	14	65986786	66009207	-	GO:0019853|L-ascorbic acid biosynthetic process;GO:0055114|oxidation-reduction process	NA	NA	K00103|L-gulonolactone oxidase [EC:1.1.3.8]	mmu00053|mmu01100	Ascorbate and aldarate metabolism|Metabolic pathways	gulonolactone (L-) oxidase
Cib1	-0.0958338477022441	0.538745781844797	0.842403219368453	987.0	731.0	841.0	1176.0	940.0	1117.0	ENSMUSG00000030538	23991	7	80227147	80232813	-	GO:0001525|angiogenesis;GO:0001933|negative regulation of protein phosphorylation;GO:0001934|positive regulation of protein phosphorylation;GO:0001954|positive regulation of cell-matrix adhesion;GO:0002931|response to ischemia;GO:0006469|negative regulation of protein kinase activity;GO:0006915|apoptotic process;GO:0006974|cellular response to DNA damage stimulus;GO:0007026|negative regulation of…	NA	NA	K17259|calcium and integrin-binding protein 1	NA	NA	calcium and integrin binding 1 (calmyrin)
Rnf180	-0.773730167893916	0.0389720016266281	0.364987375146597	129.0	45.0	81.0	173.0	200.0	137.0	ENSMUSG00000021720	71816	13	105130001	105294815	-	GO:0000209|protein polyubiquitination;GO:0016567|protein ubiquitination;GO:0030534|adult behavior;GO:0031398|positive regulation of protein ubiquitination;GO:0032436|positive regulation of proteasomal ubiquitin-dependent protein catabolic process;GO:0042415|norepinephrine metabolic process;GO:0042428|serotonin metabolic process;GO:0050790|regulation of catalytic activity;GO:1901360|organic cyclic…	NA	NA	K15708|E3 ubiquitin-protein ligase RNF180 [EC:2.3.2.27]	NA	NA	ring finger protein 180
Cib2	-0.236606684689607	0.256907690775864	0.673839120632115	157.0	135.0	102.0	171.0	172.0	206.0	ENSMUSG00000037493	56506	9	54544794	54560218	-	GO:0007204|positive regulation of cytosolic calcium ion concentration;GO:0007229|integrin-mediated signaling pathway;GO:0045494|photoreceptor cell maintenance;GO:0055074|calcium ion homeostasis;GO:0071318|cellular response to ATP	NA	NA	NA|(RefSeq) calcium and integrin binding family member 2	NA	NA	calcium and integrin binding family member 2
Cib3	0.90007106595789	0.221717306691438	1	11.0	8.0	8.0	7.0	8.0	2.0	ENSMUSG00000074240	234421	8	72204335	72212837	-	GO:0008150|biological_process	NA	NA	NA|(RefSeq) calcium and integrin binding family member 3	NA	NA	calcium and integrin binding family member 3
Cib4	0.470761379482071	0.683768154557417	1	2.0	2.0	3.0	2.0	2.0	2.0	ENSMUSG00000053194	73259	5	30485583	30545836	-	GO:0008150|biological_process	NA	NA	NA|(RefSeq) calcium and integrin binding family member 4	NA	NA	calcium and integrin binding family member 4
Gm4045	0.278775741745338	0.819967753424701	1	0.0	4.0	6.0	2.0	3.0	5.0	ENSMUSG00000108231	NA	6	66746017	66746326	+	NA	NA	NA	NA	NA	NA	predicted gene 4045
Rnf19a	0.0564950434041914	0.596883162554967	0.868735804269094	1614.0	1518.0	1322.0	1669.0	1706.0	1693.0	ENSMUSG00000022280	30945	15	36239933	36283147	-	GO:0016567|protein ubiquitination	NA	NA	K11972|E3 ubiquitin-protein ligase RNF19A [EC:2.3.2.31]	NA	NA	ring finger protein 19A
Stambp	-0.0460884923795365	0.69895782798165	0.908967527511792	469.0	464.0	450.0	542.0	594.0	556.0	ENSMUSG00000006906	70527	6	83543211	83572729	-	GO:0000281|mitotic cytokinesis;GO:0006508|proteolysis;GO:0014067|negative regulation of phosphatidylinositol 3-kinase signaling;GO:0016579|protein deubiquitination;GO:0043524|negative regulation of neuron apoptotic process;GO:0046580|negative regulation of Ras protein signal transduction	NA	NA	K11866|STAM-binding protein [EC:3.4.19.12]	mmu04144	Endocytosis	STAM binding protein
Rnf19b	-0.246093639893132	0.504268718665622	0.827879366939022	4505.0	1353.0	3548.0	4259.0	4316.0	4527.0	ENSMUSG00000028793	75234	4	129058271	129085886	+	GO:0002250|adaptive immune response;GO:0002376|immune system process;GO:0016567|protein ubiquitination;GO:0042267|natural killer cell mediated cytotoxicity;GO:0051865|protein autoubiquitination;GO:0072643|interferon-gamma secretion	NA	NA	K11973|E3 ubiquitin-protein ligase RNF19B [EC:2.3.2.31]	NA	NA	ring finger protein 19B
Tmem17	-0.0297135471654996	0.915079116725341	0.978475321918475	46.0	53.0	53.0	58.0	72.0	54.0	ENSMUSG00000049904	103765	11	22512088	22519234	+	GO:0007224|smoothened signaling pathway;GO:0030030|cell projection organization;GO:0060271|cilium assembly;GO:1905515|non-motile cilium assembly	NA	NA	K19384|transmembrane protein 17	NA	NA	transmembrane protein 17
Armc10	-0.155837306522301	0.148116485080235	0.561304195835552	746.0	693.0	670.0	962.0	925.0	894.0	ENSMUSG00000038525	67211	5	21645813	21662694	+	GO:0040008|regulation of growth;GO:0040010|positive regulation of growth rate;GO:0043066|negative regulation of apoptotic process;GO:1902254|negative regulation of intrinsic apoptotic signaling pathway by p53 class mediator	NA	NA	NA|(RefSeq) armadillo repeat containing 10	NA	NA	armadillo repeat containing 10
Pogk	0.30057992700389	0.0168612366453857	0.279744554354844	601.0	616.0	665.0	582.0	612.0	620.0	ENSMUSG00000040596	71592	1	166384622	166409863	-	GO:0006355|regulation of transcription, DNA-templated	NA	NA	NA|(RefSeq) pogo transposable element with KRAB domain	NA	NA	pogo transposable element with KRAB domain
Tmem11	0.00148542526893381	0.992135736656802	0.998092183445055	505.0	453.0	417.0	593.0	464.0	569.0	ENSMUSG00000043284	216821	11	60864452	60879272	-	GO:0007005|mitochondrion organization	NA	NA	NA|(RefSeq) transmembrane protein 11	NA	NA	transmembrane protein 11
Ccdc102a	0.169170197579084	0.185584324807942	0.608538902860881	474.0	442.0	469.0	445.0	518.0	497.0	ENSMUSG00000063605	234582	8	94902869	94918098	-	GO:0008150|biological_process	NA	NA	K16759|coiled-coil domain-containing protein 102A	NA	NA	coiled-coil domain containing 102A
Armc12	-2.81036915686986	0.122481193087538	1	0.0	1.0	0.0	3.0	1.0	5.0	ENSMUSG00000024223	67645	17	28530860	28538954	+	GO:0008150|biological_process	NA	NA	NA|(RefSeq) armadillo repeat containing 12	NA	NA	armadillo repeat containing 12
Tmem18	0.145630064372701	0.294242968573792	0.702773108096686	686.0	798.0	669.0	781.0	723.0	807.0	ENSMUSG00000043061	211986	12	30584426	30591215	+	GO:0016477|cell migration	NA	NA	K22145|transmembrane protein 18	NA	NA	transmembrane protein 18
Tmem19	-0.0989247663109657	0.521407087725347	0.835324803568106	926.0	656.0	705.0	941.0	1017.0	931.0	ENSMUSG00000069520	67226	10	115339674	115362501	-	GO:0008150|biological_process	NA	NA	NA|(RefSeq) transmembrane protein 19	NA	NA	transmembrane protein 19
Cyp46a1	0.00222468073846905	0.995476073084017	0.998602279502237	43.0	35.0	40.0	37.0	69.0	33.0	ENSMUSG00000021259	13116	12	108334381	108362234	+	GO:0006629|lipid metabolic process;GO:0006707|cholesterol catabolic process;GO:0006805|xenobiotic metabolic process;GO:0008202|steroid metabolic process;GO:0008203|cholesterol metabolic process;GO:0055114|oxidation-reduction process	NA	NA	K07440|cholesterol 24-hydroxylase [EC:1.14.14.25]	mmu00120	Primary bile acid biosynthesis	cytochrome P450, family 46, subfamily a, polypeptide 1
Pogz	0.131935601772904	0.250749209122962	0.670082060143413	1067.0	979.0	916.0	963.0	1096.0	1143.0	ENSMUSG00000038902	229584	3	94837567	94882326	+	GO:0007049|cell cycle;GO:0007064|mitotic sister chromatid cohesion;GO:0051301|cell division;GO:0051382|kinetochore assembly	NA	NA	K22594|pogo transposable element with ZNF domain	NA	NA	pogo transposable element with ZNF domain
Bspry	-0.106975444513521	0.564362049020262	0.853707010128864	285.0	335.0	264.0	418.0	319.0	393.0	ENSMUSG00000028392	192120	4	62480053	62497298	+	GO:0006811|ion transport;GO:0006816|calcium ion transport;GO:1990830|cellular response to leukemia inhibitory factor	NA	NA	NA|(RefSeq) B-box and SPRY domain containing	NA	NA	B-box and SPRY domain containing
Cdk5rap2	-0.0995305193493358	0.475556467927307	0.813721156972547	469.0	399.0	417.0	493.0	516.0	623.0	ENSMUSG00000039298	214444	4	70216856	70410443	-	GO:0000132|establishment of mitotic spindle orientation;GO:0000226|microtubule cytoskeleton organization;GO:0001578|microtubule bundle formation;GO:0007059|chromosome segregation;GO:0007098|centrosome cycle;GO:0007099|centriole replication;GO:0007420|brain development;GO:0022008|neurogenesis;GO:0031023|microtubule organizing center organization;GO:0031116|positive regulation of microtubule polyme…	NA	NA	K16542|CDK5 regulatory subunit-associated protein 2	NA	NA	CDK5 regulatory subunit associated protein 2
Cdk5rap3	-0.173058917466694	0.206780717556589	0.628924396002197	926.0	690.0	828.0	1020.0	1117.0	1122.0	ENSMUSG00000018669	80280	11	96907426	96916496	-	GO:0000079|regulation of cyclin-dependent protein serine/threonine kinase activity;GO:0001933|negative regulation of protein phosphorylation;GO:0007095|mitotic G2 DNA damage checkpoint;GO:0008283|cell population proliferation;GO:0010921|regulation of phosphatase activity;GO:0030262|apoptotic nuclear changes;GO:0030968|endoplasmic reticulum unfolded protein response;GO:0031398|positive regulation …	NA	NA	NA|(RefSeq) CDK5 regulatory subunit associated protein 3	NA	NA	CDK5 regulatory subunit associated protein 3
Cdk5rap1	-0.100488757012269	0.650488073724736	0.892312629688095	156.0	120.0	165.0	202.0	200.0	157.0	ENSMUSG00000027487	66971	2	154335380	154373010	-	GO:0000079|regulation of cyclin-dependent protein serine/threonine kinase activity;GO:0006400|tRNA modification;GO:0035600|tRNA methylthiolation;GO:0045736|negative regulation of cyclin-dependent protein serine/threonine kinase activity;GO:0045903|positive regulation of translational fidelity;GO:0070131|positive regulation of mitochondrial translation;GO:0070900|mitochondrial tRNA modification	NA	NA	NA|(RefSeq) CDK5 regulatory subunit associated protein 1	NA	NA	CDK5 regulatory subunit associated protein 1
Dapp1	-0.115894168323305	0.63257142784064	0.88564131650974	813.0	408.0	607.0	711.0	819.0	802.0	ENSMUSG00000028159	26377	3	137931007	137981545	-	NA	NA	GO:0005737|cytoplasm;GO:0005886|plasma membrane;GO:0016020|membrane	K12229|dual adapter for phosphotyrosine and 3-phosphotyrosine and 3-phosphoinositide	mmu04662	B cell receptor signaling pathway	dual adaptor for phosphotyrosine and 3-phosphoinositides 1
9430002A10Rik	0.245552868145884	0.870590699649162	1	1.0	4.0	2.0	6.0	1.0	0.0	ENSMUSG00000062704	NA	8	88174560	88175034	+	NA	NA	NA	NA	NA	NA	RIKEN cDNA 9430002A10 gene
Mybphl	-0.719633421786179	0.139168480759775	0.550653461972996	11.0	20.0	28.0	52.0	29.0	35.0	ENSMUSG00000068745	68753	3	108364911	108380057	+	NA	NA	NA	NA|(RefSeq) myosin binding protein H-like	NA	NA	myosin binding protein H-like
Resp18	0.13409651572164	0.90054409308204	1	3.0	7.0	3.0	3.0	10.0	1.0	ENSMUSG00000033061	19711	1	75272199	75278415	-	GO:0001701|in utero embryonic development	NA	NA	NA|(RefSeq) regulated endocrine-specific protein 18	NA	NA	regulated endocrine-specific protein 18
Polq	-0.631677083212618	0.157182978519833	0.572725799431908	112.0	29.0	93.0	119.0	164.0	143.0	ENSMUSG00000034206	77782	16	37011786	37095417	+	GO:0006260|DNA replication;GO:0006261|DNA-dependent DNA replication;GO:0006281|DNA repair;GO:0006284|base-excision repair;GO:0006302|double-strand break repair;GO:0006974|cellular response to DNA damage stimulus;GO:0016446|somatic hypermutation of immunoglobulin genes;GO:0051260|protein homooligomerization;GO:0071897|DNA biosynthetic process;GO:0097681|double-strand break repair via alternative n…	NA	NA	K02349|DNA polymerase theta [EC:2.7.7.7]	NA	NA	polymerase (DNA directed), theta
Pon3	-0.000258892551090447	0.998669838764377	0.999701686944155	1356.0	1355.0	1022.0	1379.0	1389.0	1656.0	ENSMUSG00000029759	269823	6	5220852	5256286	-	GO:0010124|phenylacetate catabolic process;GO:0016311|dephosphorylation;GO:0019439|aromatic compound catabolic process;GO:0032929|negative regulation of superoxide anion generation;GO:0046226|coumarin catabolic process;GO:0046395|carboxylic acid catabolic process	NA	NA	K01045|arylesterase / paraoxonase [EC:3.1.1.2 3.1.8.1]	NA	NA	paraoxonase 3
Pon1	1.83940154804514	0.00056827703884592	0.0701070425620539	128.0	684.0	402.0	167.0	98.0	144.0	ENSMUSG00000002588	18979	6	5168090	5193946	-	GO:0006629|lipid metabolic process;GO:0008015|blood circulation;GO:0008203|cholesterol metabolic process;GO:0009636|response to toxic substance;GO:0010875|positive regulation of cholesterol efflux;GO:0016311|dephosphorylation;GO:0019439|aromatic compound catabolic process;GO:0031667|response to nutrient levels;GO:0032411|positive regulation of transporter activity;GO:0046395|carboxylic acid catab…	NA	NA	K01045|arylesterase / paraoxonase [EC:3.1.1.2 3.1.8.1]	NA	NA	paraoxonase 1
Pon2	0.0223781746395158	0.840527156807603	0.956224401491386	1779.0	1905.0	1657.0	2060.0	2120.0	2054.0	ENSMUSG00000032667	330260	6	5264147	5298455	-	GO:0006979|response to oxidative stress;GO:0019439|aromatic compound catabolic process	NA	NA	K01045|arylesterase / paraoxonase [EC:3.1.1.2 3.1.8.1]	NA	NA	paraoxonase 2
Polm	-0.122437027519823	0.312784396291331	0.717830142880586	584.0	472.0	497.0	655.0	684.0	660.0	ENSMUSG00000020474	54125	11	5827860	5838016	-	GO:0006259|DNA metabolic process;GO:0006281|DNA repair;GO:0006310|DNA recombination;GO:0006974|cellular response to DNA damage stimulus;GO:0016446|somatic hypermutation of immunoglobulin genes;GO:0030183|B cell differentiation;GO:0071897|DNA biosynthetic process	NA	NA	K03513|DNA polymerase mu [EC:2.7.7.7]	mmu03450	Non-homologous end-joining	polymerase (DNA directed), mu
Poln	0.406938306328298	0.280327490209399	0.693358690626103	28.0	25.0	21.0	21.0	24.0	21.0	ENSMUSG00000045102	272158	5	34007179	34169448	-	GO:0000724|double-strand break repair via homologous recombination;GO:0006260|DNA replication;GO:0006261|DNA-dependent DNA replication;GO:0019985|translesion synthesis;GO:0036297|interstrand cross-link repair;GO:0071897|DNA biosynthetic process	NA	NA	K16618|DNA polymerase nu [EC:2.7.7.7]	mmu03460	Fanconi anemia pathway	DNA polymerase N
Rgs20	0.536270545763942	0.531642341075766	1	6.0	4.0	6.0	4.0	7.0	2.0	ENSMUSG00000002459	58175	1	4909576	5070285	-	GO:0007186|G protein-coupled receptor signaling pathway;GO:0009968|negative regulation of signal transduction;GO:0043547|positive regulation of GTPase activity	NA	NA	K16449|regulator of G-protein signaling	NA	NA	regulator of G-protein signaling 20
Rgs22	-0.0170187904819937	0.953040148271522	0.988312316313502	111.0	191.0	111.0	183.0	158.0	156.0	ENSMUSG00000037627	626596	15	36009479	36140400	-	GO:0009968|negative regulation of signal transduction	NA	NA	NA|(RefSeq) regulator of G-protein signalling 22	NA	NA	regulator of G-protein signalling 22
Rgs17	0.200118729084511	0.592190748012037	0.867291357554898	29.0	22.0	40.0	33.0	30.0	31.0	ENSMUSG00000019775	56533	10	5825663	5922400	-	GO:0001975|response to amphetamine;GO:0007186|G protein-coupled receptor signaling pathway;GO:0009968|negative regulation of signal transduction;GO:0043547|positive regulation of GTPase activity	NA	NA	K16449|regulator of G-protein signaling	NA	NA	regulator of G-protein signaling 17
Rgs18	0.332587032251126	0.201867014143551	0.625317182562725	58.0	71.0	60.0	65.0	59.0	54.0	ENSMUSG00000026357	64214	1	144752683	144775435	-	GO:0007186|G protein-coupled receptor signaling pathway;GO:0008277|regulation of G protein-coupled receptor signaling pathway;GO:0009968|negative regulation of signal transduction;GO:0043547|positive regulation of GTPase activity	NA	NA	K16449|regulator of G-protein signaling	NA	NA	regulator of G-protein signaling 18
Rgs19	-0.19660638177276	0.388520155665644	0.766674978965687	901.0	471.0	709.0	903.0	939.0	968.0	ENSMUSG00000002458	56470	2	181688419	181693977	-	GO:0009968|negative regulation of signal transduction;GO:0045471|response to ethanol	NA	NA	K16449|regulator of G-protein signaling	NA	NA	regulator of G-protein signaling 19
Pomc	-0.9968389002293	0.181462602651619	1	5.0	4.0	5.0	18.0	7.0	8.0	ENSMUSG00000020660	18976	12	3954951	3960642	+	GO:0006091|generation of precursor metabolites and energy;GO:0007165|signal transduction;GO:0007218|neuropeptide signaling pathway;GO:0007267|cell-cell signaling;GO:0008217|regulation of blood pressure;GO:0010469|regulation of signaling receptor activity;GO:0032098|regulation of appetite;GO:0032720|negative regulation of tumor necrosis factor production;GO:0033059|cellular pigmentation;GO:0042593…	NA	NA	K05228|proopiomelanocortin	mmu04916|mmu04920|mmu04925|mmu04927|mmu04934	Melanogenesis|Adipocytokine signaling pathway|Aldosterone synthesis and secretion|Cortisol synthesis and secretion|Cushing syndrome	pro-opiomelanocortin-alpha
Rgs13	-0.667446732067546	0.849391306502731	1	0.0	0.0	1.0	0.0	2.0	0.0	ENSMUSG00000051079	246709	1	144138654	144177372	-	GO:0007186|G protein-coupled receptor signaling pathway;GO:0009968|negative regulation of signal transduction;GO:0045744|negative regulation of G protein-coupled receptor signaling pathway	NA	NA	K16449|regulator of G-protein signaling	NA	NA	regulator of G-protein signaling 13
BC030500	-0.26349444437403	0.802024192884172	1	5.0	0.0	7.0	5.0	7.0	5.0	ENSMUSG00000049946	234290	8	58911755	58914298	+	GO:0008150|biological_process	NA	NA	NA|(RefSeq) cDNA sequence BC030500	NA	NA	cDNA sequence BC030500
Rgs14	-0.138827528242047	0.509495634778836	0.82987481277287	542.0	315.0	471.0	569.0	590.0	566.0	ENSMUSG00000052087	51791	13	55369732	55384687	+	GO:0000278|mitotic cell cycle;GO:0006913|nucleocytoplasmic transport;GO:0006979|response to oxidative stress;GO:0007049|cell cycle;GO:0007051|spindle organization;GO:0007059|chromosome segregation;GO:0007165|signal transduction;GO:0007186|G protein-coupled receptor signaling pathway;GO:0007275|multicellular organism development;GO:0007612|learning;GO:0007616|long-term memory;GO:0008277|regulation…	NA	NA	K17706|regulator of G-protein signaling 14	mmu04015	Rap1 signaling pathway	regulator of G-protein signaling 14
Rgs16	-0.596025614308993	0.288535523743711	0.698448215860694	250.0	37.0	83.0	201.0	189.0	259.0	ENSMUSG00000026475	19734	1	153740349	153745468	+	GO:0007186|G protein-coupled receptor signaling pathway;GO:0009968|negative regulation of signal transduction;GO:0043547|positive regulation of GTPase activity	NA	NA	K16449|regulator of G-protein signaling	NA	NA	regulator of G-protein signaling 16
Pomk	0.170659978648771	0.254765520579609	0.67273162101927	348.0	312.0	267.0	342.0	305.0	327.0	ENSMUSG00000037251	74653	8	25980604	25994133	-	GO:0001764|neuron migration;GO:0006468|protein phosphorylation;GO:0006493|protein O-linked glycosylation;GO:0007420|brain development;GO:0007611|learning or memory;GO:0016310|phosphorylation;GO:0019233|sensory perception of pain;GO:0046835|carbohydrate phosphorylation;GO:0050905|neuromuscular process	NA	NA	K17547|glycoprotein-mannosyl O6-kinase [EC:2.7.1.183]	mmu00515|mmu01100	Mannose type O-glycan biosynthesis|Metabolic pathways	protein-O-mannose kinase
Rgs10	-0.41575380301007	0.145441617864277	0.557687223346782	843.0	353.0	542.0	849.0	945.0	927.0	ENSMUSG00000030844	67865	7	128373621	128418758	-	GO:0001975|response to amphetamine;GO:0007213|G protein-coupled acetylcholine receptor signaling pathway;GO:0008277|regulation of G protein-coupled receptor signaling pathway;GO:0009968|negative regulation of signal transduction;GO:0043547|positive regulation of GTPase activity	NA	NA	K16449|regulator of G-protein signaling	NA	NA	regulator of G-protein signalling 10
Rgs11	0.0332072387969282	0.879528880153672	0.968096479805182	336.0	521.0	413.0	520.0	447.0	512.0	ENSMUSG00000024186	50782	17	26202951	26211324	+	GO:0007186|G protein-coupled receptor signaling pathway;GO:0035556|intracellular signal transduction	NA	NA	K16449|regulator of G-protein signaling	NA	NA	regulator of G-protein signaling 11
Rgs12	0.433765977568228	0.0439034369534335	0.378478255308274	1800.0	2735.0	1779.0	1835.0	1872.0	1853.0	ENSMUSG00000029101	71729	5	34949445	35039644	+	GO:0007165|signal transduction;GO:0038032|termination of G protein-coupled receptor signaling pathway;GO:0043547|positive regulation of GTPase activity;GO:0050790|regulation of catalytic activity	NA	NA	K16449|regulator of G-protein signaling	NA	NA	regulator of G-protein signaling 12
Lca5	0.162603609543871	0.573402056050866	0.857386619803968	163.0	278.0	158.0	216.0	179.0	243.0	ENSMUSG00000032258	75782	9	83390293	83441127	-	NA	NA	GO:0005929|cilium	NA|(RefSeq) Leber congenital amaurosis 5 (human)	NA	NA	Leber congenital amaurosis 5 (human)
Polb	0.0478409270360654	0.669611434574634	0.897350490785075	437.0	411.0	408.0	474.0	464.0	502.0	ENSMUSG00000031536	18970	8	22628126	22653435	-	GO:0006260|DNA replication;GO:0006281|DNA repair;GO:0006284|base-excision repair;GO:0006287|base-excision repair, gap-filling;GO:0006290|pyrimidine dimer repair;GO:0006915|apoptotic process;GO:0006954|inflammatory response;GO:0006974|cellular response to DNA damage stimulus;GO:0007435|salivary gland morphogenesis;GO:0007568|aging;GO:0008630|intrinsic apoptotic signaling pathway in response to DNA…	NA	NA	K02330|DNA polymerase beta [EC:2.7.7.7 4.2.99.-]	mmu03410|mmu05166|mmu05203	Base excision repair|Human T-cell leukemia virus 1 infection|Viral carcinogenesis	polymerase (DNA directed), beta
Polk	0.0660862411599535	0.568194558265589	0.855076095378209	490.0	460.0	437.0	489.0	524.0	557.0	ENSMUSG00000021668	27015	13	96480690	96542579	-	GO:0006260|DNA replication;GO:0006281|DNA repair;GO:0006297|nucleotide-excision repair, DNA gap filling;GO:0006974|cellular response to DNA damage stimulus;GO:0034644|cellular response to UV;GO:0042276|error-prone translesion synthesis;GO:0071897|DNA biosynthetic process	NA	NA	K03511|DNA polymerase kappa [EC:2.7.7.7]	mmu03460|mmu05169|mmu05200|mmu05202|mmu05210|mmu05212|mmu05213|mmu05214|mmu05216|mmu05217|mmu05218|mmu05220|mmu05222|mmu05223|mmu05224|mmu05225|mmu05226	Fanconi anemia pathway|Epstein-Barr virus infection|Pathways in cancer|Transcriptional misregulation in cancer|Colorectal cancer|Pancreatic cancer|Endometrial cancer|Glioma|Thyroid cancer|Basal cell carcinoma|Melanoma|Chronic myeloid leukemia|Small cell lung cancer|Non-small cell lung cancer|Breast cancer|Hepatocellular carcinoma|Gastric cancer	polymerase (DNA directed), kappa
Poll	-0.0435935469259526	0.787849917977142	0.939053286274716	259.0	206.0	248.0	312.0	264.0	294.0	ENSMUSG00000025218	56626	19	45552275	45560531	-	GO:0000724|double-strand break repair via homologous recombination;GO:0006260|DNA replication;GO:0006281|DNA repair;GO:0006287|base-excision repair, gap-filling;GO:0006289|nucleotide-excision repair;GO:0006303|double-strand break repair via nonhomologous end joining;GO:0006974|cellular response to DNA damage stimulus;GO:0071897|DNA biosynthetic process	NA	NA	K03512|DNA polymerase lambda [EC:2.7.7.7 4.2.99.-]	mmu03410|mmu03450	Base excision repair|Non-homologous end-joining	polymerase (DNA directed), lambda
Poli	-0.0399523706036723	0.836509228894032	0.955792440261441	138.0	139.0	175.0	175.0	189.0	188.0	ENSMUSG00000038425	26447	18	70508680	70530620	-	GO:0006281|DNA repair	NA	NA	K03510|DNA polymerase iota [EC:2.7.7.7]	mmu03460	Fanconi anemia pathway	polymerase (DNA directed), iota
Polg	0.143094778707517	0.268134505793439	0.684731274064914	1451.0	1680.0	1426.0	1645.0	1636.0	1616.0	ENSMUSG00000039176	18975	7	79446231	79466362	-	GO:0006260|DNA replication;GO:0006287|base-excision repair, gap-filling;GO:0007568|aging;GO:0009416|response to light stimulus;GO:0010332|response to gamma radiation;GO:0055093|response to hyperoxia;GO:0071333|cellular response to glucose stimulus;GO:0071897|DNA biosynthetic process	NA	NA	K02332|DNA polymerase gamma 1 [EC:2.7.7.7]	NA	NA	polymerase (DNA directed), gamma
Polh	-0.0759269023177775	0.642027788487165	0.889051382549247	307.0	236.0	304.0	343.0	328.0	387.0	ENSMUSG00000023953	80905	17	46172004	46202625	-	GO:0000731|DNA synthesis involved in DNA repair;GO:0006260|DNA replication;GO:0006281|DNA repair;GO:0006290|pyrimidine dimer repair;GO:0006301|postreplication repair;GO:0006974|cellular response to DNA damage stimulus;GO:0010225|response to UV-C;GO:0071494|cellular response to UV-C;GO:0071897|DNA biosynthetic process	NA	NA	K03509|DNA polymerase eta [EC:2.7.7.7]	mmu01524|mmu03460	Platinum drug resistance|Fanconi anemia pathway	polymerase (DNA directed), eta (RAD 30 related)
Pole	-0.438590336379615	0.218186007082787	0.640701540028026	297.0	104.0	251.0	297.0	357.0	387.0	ENSMUSG00000007080	18973	5	110286306	110337474	+	GO:0000082|G1/S transition of mitotic cell cycle;GO:0000731|DNA synthesis involved in DNA repair;GO:0006260|DNA replication;GO:0006281|DNA repair;GO:0006287|base-excision repair, gap-filling;GO:0006297|nucleotide-excision repair, DNA gap filling;GO:0006974|cellular response to DNA damage stimulus;GO:0048568|embryonic organ development;GO:0071897|DNA biosynthetic process;GO:0090305|nucleic acid ph…	NA	NA	K02324|DNA polymerase epsilon subunit 1 [EC:2.7.7.7]	mmu00230|mmu00240|mmu01100|mmu03030|mmu03410|mmu03420|mmu05166	Purine metabolism|Pyrimidine metabolism|Metabolic pathways|DNA replication|Base excision repair|Nucleotide excision repair|Human T-cell leukemia virus 1 infection	polymerase (DNA directed), epsilon
Gusb	-0.317907666524018	0.17482974220055	0.594709822819877	2326.0	1163.0	1656.0	2434.0	2460.0	2653.0	ENSMUSG00000025534	110006	5	129989011	130003049	-	GO:0005975|carbohydrate metabolic process;GO:0008152|metabolic process;GO:0019391|glucuronoside catabolic process	NA	NA	K01195|beta-glucuronidase [EC:3.2.1.31]	mmu00040|mmu00531|mmu00860|mmu00983|mmu01100|mmu04142	Pentose and glucuronate interconversions|Glycosaminoglycan degradation|Porphyrin and chlorophyll metabolism|Drug metabolism - other enzymes|Metabolic pathways|Lysosome	glucuronidase, beta
Pop7	-0.140896040482079	0.434888603024068	0.792231239764546	190.0	152.0	204.0	225.0	229.0	260.0	ENSMUSG00000029715	74097	5	137501438	137502518	-	GO:0001682|tRNA 5'-leader removal;GO:0008033|tRNA processing;GO:0090501|RNA phosphodiester bond hydrolysis;GO:0090502|RNA phosphodiester bond hydrolysis, endonucleolytic	NA	NA	K14527|ribonuclease P/MRP protein subunit RPP20 [EC:3.1.26.5]	mmu03008|mmu03013	Ribosome biogenesis in eukaryotes|RNA transport	processing of precursor 7, ribonuclease P family, (S. cerevisiae)
Gm21954	-0.716542602922383	0.860605974740117	1	0.0	0.0	0.0	0.0	1.0	0.0	ENSMUSG00000094962	NA	3	55461985	55472210	-	NA	NA	NA	NA	NA	NA	predicted gene, 21954
Pop5	0.0779190863966616	0.569034249616028	0.855263107913863	337.0	353.0	375.0	399.0	385.0	414.0	ENSMUSG00000060152	117109	5	115235836	115245351	+	GO:0001682|tRNA 5'-leader removal;GO:0006364|rRNA processing;GO:0008033|tRNA processing;GO:0016070|RNA metabolic process;GO:0090501|RNA phosphodiester bond hydrolysis;GO:0090502|RNA phosphodiester bond hydrolysis, endonucleolytic	NA	NA	K03537|ribonuclease P/MRP protein subunit POP5 [EC:3.1.26.5]	mmu03008|mmu03013	Ribosome biogenesis in eukaryotes|RNA transport	processing of precursor 5, ribonuclease P/MRP family (S. cerevisiae)
Gm45925	1.69516742008274	0.320050311445622	1	3.0	8.0	0.0	3.0	1.0	0.0	ENSMUSG00000112719	NA	12	3228579	3229891	-	NA	NA	NA	NA	NA	NA	predicted gene, 45925
Pop4	-0.0721004081310848	0.664011998752199	0.896626067707485	569.0	379.0	470.0	576.0	593.0	591.0	ENSMUSG00000030423	66161	7	38261996	38271423	-	GO:0001682|tRNA 5'-leader removal;GO:0006396|RNA processing;GO:0008033|tRNA processing;GO:0090501|RNA phosphodiester bond hydrolysis;GO:0090502|RNA phosphodiester bond hydrolysis, endonucleolytic	NA	NA	K03538|ribonuclease P protein subunit POP4 [EC:3.1.26.5]	mmu03008|mmu03013	Ribosome biogenesis in eukaryotes|RNA transport	processing of precursor 4, ribonuclease P/MRP family, (S. cerevisiae)
Gm21955	-0.778081528502348	0.706377959394717	1	1.0	0.0	1.0	1.0	3.0	0.0	ENSMUSG00000102504	NA	4	42714926	42719893	+	NA	NA	NA	NA	NA	NA	predicted gene, 21955
Pop1	0.0768586089531031	0.677308771232775	0.900563267244587	137.0	125.0	126.0	125.0	154.0	157.0	ENSMUSG00000022325	67724	15	34495304	34530648	+	GO:0001682|tRNA 5'-leader removal;GO:0016078|tRNA catabolic process;GO:0090501|RNA phosphodiester bond hydrolysis;GO:0090502|RNA phosphodiester bond hydrolysis, endonucleolytic	NA	NA	K01164|ribonuclease P/MRP protein subunit POP1 [EC:3.1.26.5]	mmu03008|mmu03013	Ribosome biogenesis in eukaryotes|RNA transport	processing of precursor 1, ribonuclease P/MRP family, (S. cerevisiae)
Gm21956	-0.716542602922383	0.860605974740117	1	0.0	0.0	0.0	0.0	1.0	0.0	ENSMUSG00000096792	NA	3	88376023	88377075	+	NA	NA	NA	NA	NA	NA	predicted gene, 21956
Gm21959	-0.716542602922383	0.860605974740117	1	0.0	0.0	0.0	0.0	1.0	0.0	ENSMUSG00000096216	NA	13	76683982	76684433	-	NA	NA	NA	NA	NA	NA	predicted gene, 21959
A430050A11Rik	2.72400787432302	0.495056464344946	1	0.0	0.0	3.0	0.0	0.0	0.0	ENSMUSG00000102372	NA	1	156290102	156290747	-	NA	NA	NA	NA	NA	NA	RIKEN cDNA A430050A11 gene
H2-Aa	-0.619608589074204	0.0907259296250479	0.481593273952536	56556.0	16490.0	32371.0	61242.0	65971.0	62020.0	ENSMUSG00000036594	14960	17	34282744	34287827	-	GO:0002376|immune system process;GO:0002504|antigen processing and presentation of peptide or polysaccharide antigen via MHC class II;GO:0006955|immune response;GO:0019882|antigen processing and presentation;GO:0019886|antigen processing and presentation of exogenous peptide antigen via MHC class II;GO:0034341|response to interferon-gamma;GO:0042130|negative regulation of T cell proliferation;GO:…	NA	NA	K06752|major histocompatibility complex, class II	mmu04145|mmu04514|mmu04612|mmu04640|mmu04658|mmu04659|mmu04672|mmu04940|mmu05140|mmu05145|mmu05150|mmu05152|mmu05164|mmu05166|mmu05168|mmu05169|mmu05310|mmu05320|mmu05321|mmu05322|mmu05323|mmu05330|mmu05332|mmu05416	Phagosome|Cell adhesion molecules (CAMs)|Antigen processing and presentation|Hematopoietic cell lineage|Th1 and Th2 cell differentiation|Th17 cell differentiation|Intestinal immune network for IgA production|Type I diabetes mellitus|Leishmaniasis|Toxoplasmosis|Staphylococcus aureus infection|Tuberculosis|Influenza A|Human T-cell leukemia virus 1 infection|Herpes simplex infection|Epstein-Barr vir…	histocompatibility 2, class II antigen A, alpha
H2-Bl	-0.579909437017741	0.402610491213623	1	8.0	6.0	3.0	7.0	11.0	12.0	ENSMUSG00000073406	14963	17	36080115	36084223	-	NA	NA	GO:0016020|membrane;GO:0016021|integral component of membrane	K06751|major histocompatibility complex, class I	mmu04144|mmu04145|mmu04218|mmu04514|mmu04612|mmu04940|mmu05163|mmu05165|mmu05166|mmu05167|mmu05168|mmu05169|mmu05170|mmu05203|mmu05320|mmu05330|mmu05332|mmu05416	Endocytosis|Phagosome|Cellular senescence|Cell adhesion molecules (CAMs)|Antigen processing and presentation|Type I diabetes mellitus|Human cytomegalovirus infection|Human papillomavirus infection|Human T-cell leukemia virus 1 infection|Kaposi sarcoma-associated herpesvirus infection|Herpes simplex infection|Epstein-Barr virus infection|Human immunodeficiency virus 1 infection|Viral carcinogenesi…	histocompatibility 2, blastocyst
Pomp	-0.0469401533007662	0.796624524534911	0.94230253364823	2744.0	1694.0	2346.0	2702.0	2664.0	2910.0	ENSMUSG00000029649	66537	5	147860461	147876456	+	GO:0043248|proteasome assembly	NA	NA	K11599|proteasome maturation protein	mmu03050	Proteasome	proteasome maturation protein
Hecw1	-1.36232260573331	0.480478955628473	1	2.0	0.0	0.0	1.0	1.0	4.0	ENSMUSG00000021301	94253	13	14226438	14523228	-	GO:0016567|protein ubiquitination	NA	NA	K12167|E3 ubiquitin-protein ligase HECW1 [EC:2.3.2.26]	NA	NA	HECT, C2 and WW domain containing E3 ubiquitin protein ligase 1
Hecw2	0.758853244114496	0.00510891936929793	0.186796906918382	616.0	1199.0	851.0	616.0	646.0	619.0	ENSMUSG00000042807	329152	1	53806876	54195168	-	GO:0016567|protein ubiquitination;GO:0030071|regulation of mitotic metaphase/anaphase transition	NA	NA	K12168|E3 ubiquitin-protein ligase HECW2 [EC:2.3.2.26]	NA	NA	HECT, C2 and WW domain containing E3 ubiquitin protein ligase 2
1700010I14Rik	-0.356304692407188	0.261870325190842	0.678752181835322	46.0	27.0	35.0	54.0	61.0	48.0	ENSMUSG00000023873	66931	17	8988333	9008319	+	GO:0008150|biological_process	NA	NA	NA|(RefSeq) RIKEN cDNA 1700010I14 gene	NA	NA	RIKEN cDNA 1700010I14 gene
Lcat	0.429597015638076	0.136629104018495	0.549328588076764	50.0	43.0	48.0	35.0	47.0	42.0	ENSMUSG00000035237	16816	8	105939551	105943382	-	GO:0006629|lipid metabolic process;GO:0006644|phospholipid metabolic process;GO:0006656|phosphatidylcholine biosynthetic process;GO:0008202|steroid metabolic process;GO:0008203|cholesterol metabolic process;GO:0030301|cholesterol transport;GO:0034372|very-low-density lipoprotein particle remodeling;GO:0034375|high-density lipoprotein particle remodeling;GO:0034435|cholesterol esterification;GO:00…	NA	NA	K00650|lecithin-cholesterol acyltransferase [EC:2.3.1.43]	mmu00564|mmu04979	Glycerophospholipid metabolism|Cholesterol metabolism	lecithin cholesterol acyltransferase
Sgip1	0.17970040649992	0.537652879228915	0.842403219368453	175.0	338.0	200.0	250.0	239.0	262.0	ENSMUSG00000028524	73094	4	102741297	102973628	+	GO:0002021|response to dietary excess;GO:0006897|endocytosis;GO:0040018|positive regulation of multicellular organism growth;GO:0048260|positive regulation of receptor-mediated endocytosis;GO:0072583|clathrin-dependent endocytosis;GO:0097009|energy homeostasis;GO:1904000|positive regulation of eating behavior;GO:2000253|positive regulation of feeding behavior	NA	NA	K20065|SH3-containing GRB2-like protein 3-interacting protein 1	NA	NA	SH3-domain GRB2-like (endophilin) interacting protein 1
H2-D1	-0.320136525766784	0.137176176359669	0.549623038798688	96122.0	51392.0	73069.0	108560.0	108368.0	107226.0	ENSMUSG00000073411	14964	17	35262730	35267499	+	GO:0001916|positive regulation of T cell mediated cytotoxicity;GO:0002376|immune system process;GO:0002474|antigen processing and presentation of peptide antigen via MHC class I;GO:0002485|antigen processing and presentation of endogenous peptide antigen via MHC class I via ER pathway, TAP-dependent;GO:0006955|immune response;GO:0010977|negative regulation of neuron projection development;GO:0019…	NA	NA	K06751|major histocompatibility complex, class I	mmu04144|mmu04145|mmu04218|mmu04514|mmu04612|mmu04650|mmu04940|mmu05163|mmu05165|mmu05166|mmu05167|mmu05168|mmu05169|mmu05170|mmu05203|mmu05320|mmu05330|mmu05332|mmu05416	Endocytosis|Phagosome|Cellular senescence|Cell adhesion molecules (CAMs)|Antigen processing and presentation|Natural killer cell mediated cytotoxicity|Type I diabetes mellitus|Human cytomegalovirus infection|Human papillomavirus infection|Human T-cell leukemia virus 1 infection|Kaposi sarcoma-associated herpesvirus infection|Herpes simplex infection|Epstein-Barr virus infection|Human immunodefici…	histocompatibility 2, D region locus 1
Gm45930	0.284447228709596	0.900013053432976	1	0.0	0.0	4.0	0.0	2.0	2.0	ENSMUSG00000113681	NA	12	85187514	85187805	-	NA	NA	NA	NA	NA	NA	predicted gene, 45930
Gm21976	-0.744220881115973	0.751471860052049	1	0.0	0.0	2.0	2.0	2.0	0.0	ENSMUSG00000096330	102637808	13	98279887	98307154	+	GO:0008150|biological_process	NA	NA	NA|(RefSeq) predicted gene 21976	NA	NA	predicted gene 21976
Gm45900	-2.21582538568237	0.578989475816832	1	0.0	0.0	0.0	0.0	3.0	0.0	ENSMUSG00000110501	NA	8	107444284	107444692	-	NA	NA	NA	NA	NA	NA	predicted gene 45900
Gm45901	1.2070107487201	0.767381535721032	1	0.0	1.0	0.0	0.0	0.0	0.0	ENSMUSG00000108111	NA	6	90486393	90519480	+	NA	NA	NA	NA	NA	NA	predicted gene 45901
Gm45902	-0.324174475918853	0.1802628951753	0.600916898753454	98.0	62.0	75.0	112.0	128.0	107.0	ENSMUSG00000051396	50497	2	3504527	3512790	-	NA	NA	NA	NA|(RefSeq) heat shock protein 14	NA	NA	predicted gene 45902
Rnase2a	1.08251171512391	0.756474932932118	1	2.0	0.0	0.0	1.0	0.0	0.0	ENSMUSG00000047222	93726	14	51255262	51256112	-	GO:0090305|nucleic acid phosphodiester bond hydrolysis;GO:0090501|RNA phosphodiester bond hydrolysis	NA	NA	NA|(RefSeq) ribonuclease, RNase A family, 2A (liver, eosinophil-derived neurotoxin)	NA	NA	ribonuclease, RNase A family, 2A (liver, eosinophil-derived neurotoxin)
Rnase2b	-0.526549706074512	0.685899179626986	1	0.0	1.0	7.0	4.0	3.0	7.0	ENSMUSG00000059606	54159	14	51162260	51163018	+	GO:0090305|nucleic acid phosphodiester bond hydrolysis;GO:0090501|RNA phosphodiester bond hydrolysis;GO:0090502|RNA phosphodiester bond hydrolysis, endonucleolytic	NA	NA	NA|(RefSeq) ribonuclease, RNase A family, 2B (liver, eosinophil-derived neurotoxin)	NA	NA	ribonuclease, RNase A family, 2B (liver, eosinophil-derived neurotoxin)
Gm45908	-0.716542602922383	0.860605974740117	1	0.0	0.0	0.0	0.0	1.0	0.0	ENSMUSG00000110510	NA	1	86377100	86378276	-	NA	NA	NA	NA	NA	NA	predicted gene 45908
Gm45909	0.0941139778752379	0.807368934565738	0.945642597494864	27.0	52.0	33.0	34.0	49.0	42.0	ENSMUSG00000110496	NA	8	93190328	93191358	-	NA	NA	NA	NA	NA	NA	predicted gene 45909
AC126280.1	-0.26209936642636	0.509346069894594	0.829859041002613	23.0	32.0	52.0	54.0	54.0	45.0	ENSMUSG00000116581	NA	16	30913331	30935629	-	NA	NA	NA	NA	NA	NA	novel transcript
Gm21963	-0.716542602922383	0.860605974740117	1	0.0	0.0	0.0	0.0	1.0	0.0	ENSMUSG00000095895	NA	13	62778782	62779111	+	NA	NA	NA	NA	NA	NA	predicted gene, 21963
Gm45912	0.314746326072262	0.629883335373631	1	7.0	8.0	7.0	6.0	7.0	8.0	ENSMUSG00000109685	NA	7	105823264	105823806	-	NA	NA	NA	NA	NA	NA	predicted gene 45912
Gm21969	2.68629446397383	0.417791050080222	1	1.0	2.0	0.0	0.0	0.0	0.0	ENSMUSG00000094439	NA	4	139603186	139662691	+	NA	NA	GO:0005882|intermediate filament	NA	NA	NA	predicted gene 21969
2010010A06Rik	2.12926629397203	0.37105719992573	1	2.0	0.0	2.0	1.0	0.0	0.0	ENSMUSG00000102047	100503117	18	75288655	75297329	-	NA	NA	NA	NA|(RefSeq) RIKEN cDNA 2010010A06 gene	NA	NA	RIKEN cDNA 2010010A06 gene
A930003O13Rik	1.16399419310027	0.406458115053097	1	0.0	10.0	3.0	1.0	4.0	2.0	ENSMUSG00000105076	330052	5	22738910	22746907	-	NA	NA	NA	NA|(RefSeq) RIKEN cDNA A930003O13 gene	NA	NA	RIKEN cDNA A930003O13 gene
Gm21960	-1.51250171364392	0.279586453274407	1	2.0	0.0	1.0	3.0	5.0	2.0	ENSMUSG00000095836	NA	3	96412910	96413361	-	NA	NA	NA	NA	NA	NA	predicted gene, 21960
Atcayos	0.752222840995346	0.397750258746327	1	3.0	23.0	12.0	16.0	7.0	4.0	ENSMUSG00000085779	NA	10	81194609	81210877	+	NA	NA	NA	NA	NA	NA	ataxia, cerebellar, Cayman type, opposite strand
Gm21917	-0.716542602922383	0.860605974740117	1	0.0	0.0	0.0	0.0	0.0	1.0	ENSMUSG00000096111	NA	15	99931711	99953044	+	NA	NA	NA	NA	NA	NA	predicted gene, 21917
Plin3	-0.00889566882054049	0.940042362153748	0.984500134157256	1098.0	1157.0	967.0	1223.0	1273.0	1348.0	ENSMUSG00000024197	66905	17	56278962	56290511	-	NA	NA	GO:0005737|cytoplasm;GO:0005768|endosome;GO:0005811|lipid droplet;GO:0005829|cytosol;GO:0010008|endosome membrane;GO:0016020|membrane	K20287|perilipin-3	NA	NA	perilipin 3
Ep400	-0.0544174322614602	0.534699497700891	0.840821440599126	2719.0	2407.0	2490.0	2946.0	3135.0	3288.0	ENSMUSG00000029505	75560	5	110664373	110770717	-	GO:0006325|chromatin organization;GO:0043967|histone H4 acetylation;GO:0043968|histone H2A acetylation	NA	NA	K11320|E1A-binding protein p400 [EC:3.6.4.-]	NA	NA	E1A binding protein p400
Plin4	0.50444956942372	0.261830167524318	0.678752181835322	72.0	228.0	103.0	138.0	95.0	107.0	ENSMUSG00000002831	57435	17	56100591	56109803	-	NA	NA	GO:0005737|cytoplasm;GO:0005811|lipid droplet;GO:0005829|cytosol;GO:0005886|plasma membrane;GO:0016020|membrane;GO:0043231|intracellular membrane-bounded organelle	K20254|perilipin-4	mmu03320	PPAR signaling pathway	perilipin 4
Plin1	-0.623923135110021	0.263419985046424	0.680179069511493	10.0	11.0	7.0	24.0	13.0	14.0	ENSMUSG00000030546	103968	7	79720218	79732903	-	GO:0006629|lipid metabolic process;GO:0016042|lipid catabolic process	NA	NA	K08768|perilipin-1	mmu03320|mmu04371|mmu04714|mmu04923	PPAR signaling pathway|Apelin signaling pathway|Thermogenesis|Regulation of lipolysis in adipocytes	perilipin 1
Plin2	-1.01564440134484	1.50729431504809e-10	2.58470829144447e-06	2568.0	1722.0	1891.0	5018.0	4623.0	5099.0	ENSMUSG00000028494	11520	4	86648386	86670060	-	GO:0014070|response to organic cyclic compound;GO:0015909|long-chain fatty acid transport;GO:0019915|lipid storage;GO:0042493|response to drug	NA	NA	K17284|perilipin-2	mmu03320	PPAR signaling pathway	perilipin 2
Plin5	-0.0473614311047019	0.897186400351089	0.971394897917696	40.0	85.0	55.0	87.0	60.0	75.0	ENSMUSG00000011305	66968	17	56111601	56117596	-	GO:0006629|lipid metabolic process;GO:0010867|positive regulation of triglyceride biosynthetic process;GO:0010884|positive regulation of lipid storage;GO:0010890|positive regulation of sequestering of triglyceride;GO:0010897|negative regulation of triglyceride catabolic process;GO:0019915|lipid storage;GO:0031999|negative regulation of fatty acid beta-oxidation;GO:0032000|positive regulation of f…	NA	NA	K20255|perilipin-5	mmu03320	PPAR signaling pathway	perilipin 5
2210010C04Rik	-0.716542602922383	0.860605974740117	1	0.0	0.0	0.0	1.0	0.0	0.0	ENSMUSG00000029882	67373	6	41030268	41035509	-	GO:0006508|proteolysis	NA	NA	K01312|trypsin [EC:3.4.21.4]	mmu04080|mmu04972|mmu04974|mmu05164	Neuroactive ligand-receptor interaction|Pancreatic secretion|Protein digestion and absorption|Influenza A	RIKEN cDNA 2210010C04 gene
D630030B08Rik	-2.93128981832412	0.204550357791328	1	0.0	0.0	0.0	2.0	1.0	2.0	ENSMUSG00000106837	NA	5	67833350	67836828	-	NA	NA	NA	NA	NA	NA	RIKEN cDNA D630030B08 gene
Gm4032	-0.365154051174788	0.36251901211352	0.750617209426821	15.0	20.0	16.0	27.0	24.0	27.0	ENSMUSG00000110165	NA	14	56665605	56668124	-	NA	NA	NA	NA	NA	NA	predicted gene 4032
Gm4035	0.243920593478609	0.771221452396322	1	5.0	4.0	4.0	3.0	5.0	5.0	ENSMUSG00000100760	NA	13	37421833	37435149	-	NA	NA	NA	NA	NA	NA	predicted gene 4035
Cilp	-1.35834524531679	0.000856019578340735	0.0878983456849517	187.0	105.0	48.0	318.0	358.0	342.0	ENSMUSG00000042254	214425	9	65265180	65280605	+	GO:0010629|negative regulation of gene expression;GO:0043569|negative regulation of insulin-like growth factor receptor signaling pathway;GO:0060392|negative regulation of SMAD protein signal transduction;GO:0071560|cellular response to transforming growth factor beta stimulus	NA	NA	NA|(RefSeq) cartilage intermediate layer protein, nucleotide pyrophosphohydrolase	NA	NA	cartilage intermediate layer protein, nucleotide pyrophosphohydrolase
Gm21905	-2.2148159926138	0.579168091737251	1	0.0	0.0	0.0	3.0	0.0	0.0	ENSMUSG00000095346	NA	5	67927261	67946421	-	NA	NA	NA	NA	NA	NA	predicted gene, 21905
AC154646.1	-0.55382844815345	0.472407147109897	1	10.0	6.0	2.0	6.0	14.0	11.0	ENSMUSG00000114553	NA	14	30636160	30654077	+	NA	NA	NA	NA	NA	NA	predicted gene 7644
Gm21909	2.9510498578426	0.180834770760498	1	2.0	5.0	0.0	0.0	1.0	0.0	ENSMUSG00000093963	NA	1	21312517	21316320	-	NA	NA	NA	NA	NA	NA	predicted gene, 21909
Pcp4l1	0.240774565477769	0.446248538535668	0.799327429199865	476.0	1083.0	920.0	848.0	772.0	895.0	ENSMUSG00000038370	66425	1	171173262	171196268	-	GO:0008150|biological_process	NA	NA	NA|(RefSeq) Purkinje cell protein 4-like 1	NA	NA	Purkinje cell protein 4-like 1
Enpp1	0.214963670006434	0.318359263160196	0.720481724385251	205.0	179.0	147.0	162.0	215.0	163.0	ENSMUSG00000037370	18605	10	24637914	24712159	-	GO:0006091|generation of precursor metabolites and energy;GO:0006796|phosphate-containing compound metabolic process;GO:0006898|receptor-mediated endocytosis;GO:0006955|immune response;GO:0009143|nucleoside triphosphate catabolic process;GO:0030308|negative regulation of cell growth;GO:0030505|inorganic diphosphate transport;GO:0030643|cellular phosphate ion homeostasis;GO:0030730|sequestering of…	NA	NA	K01513|ectonucleotide pyrophosphatase/phosphodiesterase family member 1/3 [EC:3.1.4.1 3.6.1.9]	mmu00230|mmu00240|mmu00500|mmu00740|mmu00760|mmu00770|mmu01100	Purine metabolism|Pyrimidine metabolism|Starch and sucrose metabolism|Riboflavin metabolism|Nicotinate and nicotinamide metabolism|Pantothenate and CoA biosynthesis|Metabolic pathways	ectonucleotide pyrophosphatase/phosphodiesterase 1
Enpp2	-0.28252980437959	0.019155613109126	0.291187594492001	1382.0	1187.0	1121.0	1867.0	1765.0	1671.0	ENSMUSG00000022425	18606	15	54838901	54952892	-	GO:0001953|negative regulation of cell-matrix adhesion;GO:0006629|lipid metabolic process;GO:0006644|phospholipid metabolic process;GO:0006898|receptor-mediated endocytosis;GO:0006935|chemotaxis;GO:0006955|immune response;GO:0008284|positive regulation of cell population proliferation;GO:0009395|phospholipid catabolic process;GO:0010634|positive regulation of epithelial cell migration;GO:0016042|…	NA	NA	K01122|ectonucleotide pyrophosphatase/phosphodiesterase family member 2 [EC:3.1.4.39]	mmu00565	Ether lipid metabolism	ectonucleotide pyrophosphatase/phosphodiesterase 2
Enpp3	0.548010126143757	0.304530432332354	0.711641927780734	20.0	11.0	28.0	16.0	11.0	21.0	ENSMUSG00000019989	209558	10	24772406	24842823	-	GO:0002276|basophil activation involved in immune response;GO:0006220|pyrimidine nucleotide metabolic process;GO:0006796|phosphate-containing compound metabolic process;GO:0006898|receptor-mediated endocytosis;GO:0006955|immune response;GO:0008152|metabolic process;GO:0009143|nucleoside triphosphate catabolic process;GO:0033007|negative regulation of mast cell activation involved in immune respon…	NA	NA	K01513|ectonucleotide pyrophosphatase/phosphodiesterase family member 1/3 [EC:3.1.4.1 3.6.1.9]	mmu00230|mmu00240|mmu00500|mmu00740|mmu00760|mmu00770|mmu01100	Purine metabolism|Pyrimidine metabolism|Starch and sucrose metabolism|Riboflavin metabolism|Nicotinate and nicotinamide metabolism|Pantothenate and CoA biosynthesis|Metabolic pathways	ectonucleotide pyrophosphatase/phosphodiesterase 3
Enpp4	0.0935135682374864	0.378579347330083	0.761306075189803	1723.0	1549.0	1625.0	1747.0	1683.0	2013.0	ENSMUSG00000023961	224794	17	44096308	44105809	-	GO:0007596|blood coagulation;GO:0007599|hemostasis;GO:0030194|positive regulation of blood coagulation;GO:0046130|purine ribonucleoside catabolic process	NA	NA	K18424|ectonucleotide pyrophosphatase/phosphodiesterase family member 4 [EC:3.6.1.29]	mmu00230	Purine metabolism	ectonucleotide pyrophosphatase/phosphodiesterase 4
Enpp5	0.105463558954137	0.300236545740447	0.707886193641851	1455.0	1509.0	1394.0	1641.0	1525.0	1638.0	ENSMUSG00000023960	83965	17	44078813	44086567	+	GO:0007154|cell communication;GO:0009166|nucleotide catabolic process	NA	NA	K18398|ectonucleotide pyrophosphatase/phosphodiesterase family member 5 [EC:3.1.-.-]	NA	NA	ectonucleotide pyrophosphatase/phosphodiesterase 5
Enpp6	-0.2214191479888	0.774094037118333	1	4.0	14.0	10.0	6.0	23.0	10.0	ENSMUSG00000038173	320981	8	46986887	47096762	+	GO:0006629|lipid metabolic process;GO:0016042|lipid catabolic process;GO:0019695|choline metabolic process	NA	NA	K08743|ectonucleotide pyrophosphatase/phosphodiesterase family member 6 [EC:3.1.4.-]	mmu00565	Ether lipid metabolism	ectonucleotide pyrophosphatase/phosphodiesterase 6
4932431P20Rik	-1.63008500758559	0.686311034594222	1	0.0	0.0	0.0	0.0	2.0	0.0	ENSMUSG00000074224	114675	7	29524543	29538055	+	NA	NA	NA	NA|(RefSeq) RIKEN cDNA 4932431P20 gene	NA	NA	RIKEN cDNA 4932431P20 gene
Cipc	0.254524274689101	0.210968719337429	0.63446011911579	993.0	1440.0	971.0	1139.0	1083.0	1172.0	ENSMUSG00000034157	217732	12	86947043	86965362	+	GO:0042754|negative regulation of circadian rhythm;GO:0045892|negative regulation of transcription, DNA-templated;GO:0048511|rhythmic process	NA	NA	NA|(RefSeq) CLOCK interacting protein, circadian	NA	NA	CLOCK interacting protein, circadian
Ston1	0.651068308716088	0.0105235444060743	0.239564561992336	569.0	960.0	623.0	561.0	585.0	484.0	ENSMUSG00000033855	77057	17	88597684	88662586	+	GO:0006897|endocytosis;GO:0030100|regulation of endocytosis	NA	NA	K20067|stonin-1/2	NA	NA	stonin 1
Ston2	0.353399049652673	0.125887918272154	0.533941633077144	366.0	604.0	491.0	458.0	440.0	466.0	ENSMUSG00000020961	108800	12	91633009	91788387	-	GO:0002244|hematopoietic progenitor cell differentiation;GO:0006897|endocytosis;GO:0007268|chemical synaptic transmission;GO:0030100|regulation of endocytosis;GO:0036465|synaptic vesicle recycling;GO:0048488|synaptic vesicle endocytosis	NA	NA	K20067|stonin-1/2	NA	NA	stonin 2
Cinp	0.0349459850136671	0.795548976697475	0.941871986496016	463.0	360.0	409.0	483.0	471.0	468.0	ENSMUSG00000021276	67236	12	110872610	110889145	-	GO:0006260|DNA replication;GO:0006281|DNA repair;GO:0006974|cellular response to DNA damage stimulus;GO:0007049|cell cycle;GO:0008150|biological_process;GO:0051301|cell division	NA	NA	NA|(RefSeq) cyclin-dependent kinase 2 interacting protein	NA	NA	cyclin-dependent kinase 2 interacting protein
Hipk4	-0.0605891963172338	0.853446226342672	0.960155465880552	36.0	58.0	40.0	53.0	64.0	49.0	ENSMUSG00000040424	233020	7	27523267	27531175	+	GO:0006468|protein phosphorylation;GO:0016310|phosphorylation;GO:0016572|histone phosphorylation;GO:0018105|peptidyl-serine phosphorylation;GO:0046777|protein autophosphorylation;GO:1901796|regulation of signal transduction by p53 class mediator	NA	NA	K08826|homeodomain interacting protein kinase [EC:2.7.11.1]	mmu04218	Cellular senescence	homeodomain interacting protein kinase 4
Akap17b	-0.0408395460315453	0.832798205756603	0.95536684722466	133.0	129.0	129.0	132.0	175.0	170.0	ENSMUSG00000059708	338351	X	36608314	36645395	-	GO:0006397|mRNA processing;GO:0008150|biological_process;GO:0008380|RNA splicing	NA	NA	K13169|splicing factor, arginine/serine-rich 17	NA	NA	A kinase (PRKA) anchor protein 17B
Hipk1	0.123733166662345	0.189988620030302	0.613573219269584	4517.0	4602.0	4211.0	4770.0	4955.0	4773.0	ENSMUSG00000008730	15257	3	103739815	103791563	-	GO:0000122|negative regulation of transcription by RNA polymerase II;GO:0006468|protein phosphorylation;GO:0007224|smoothened signaling pathway;GO:0008284|positive regulation of cell population proliferation;GO:0009952|anterior/posterior pattern specification;GO:0010803|regulation of tumor necrosis factor-mediated signaling pathway;GO:0010842|retina layer formation;GO:0016310|phosphorylation;GO:0…	NA	NA	K08826|homeodomain interacting protein kinase [EC:2.7.11.1]	mmu04218	Cellular senescence	homeodomain interacting protein kinase 1
Hipk2	0.441522599843311	0.0636719329162915	0.432928749265887	813.0	1318.0	862.0	779.0	941.0	905.0	ENSMUSG00000061436	15258	6	38694390	38876165	-	GO:0000122|negative regulation of transcription by RNA polymerase II;GO:0001934|positive regulation of protein phosphorylation;GO:0006468|protein phosphorylation;GO:0006915|apoptotic process;GO:0006974|cellular response to DNA damage stimulus;GO:0006978|DNA damage response, signal transduction by p53 class mediator resulting in transcription of p21 class mediator;GO:0007179|transforming growth fa…	NA	NA	K08826|homeodomain interacting protein kinase [EC:2.7.11.1]	mmu04218	Cellular senescence	homeodomain interacting protein kinase 2
Hipk3	0.174281023112267	0.142455655755193	0.554689617455741	3192.0	3633.0	3248.0	3568.0	3364.0	3670.0	ENSMUSG00000027177	15259	2	104426481	104494446	-	GO:0000122|negative regulation of transcription by RNA polymerase II;GO:0006468|protein phosphorylation;GO:0006915|apoptotic process;GO:0009299|mRNA transcription;GO:0016310|phosphorylation;GO:0018105|peptidyl-serine phosphorylation;GO:0018107|peptidyl-threonine phosphorylation;GO:0043066|negative regulation of apoptotic process;GO:0043388|positive regulation of DNA binding;GO:0043508|negative re…	NA	NA	K08826|homeodomain interacting protein kinase [EC:2.7.11.1]	mmu04218	Cellular senescence	homeodomain interacting protein kinase 3
H2-K2	-0.104398701040922	0.644707395296182	0.889864158053732	983.0	549.0	885.0	1101.0	973.0	991.0	ENSMUSG00000067203	NA	17	33974831	33978790	-	NA	NA	NA	NA	NA	NA	histocompatibility 2, K region locus 2
H2-K1	-0.304405163606632	0.242914925442094	0.662669530295412	126188.0	56829.0	87036.0	135567.0	127782.0	128249.0	ENSMUSG00000061232	14972	17	33996017	34000333	-	GO:0001916|positive regulation of T cell mediated cytotoxicity;GO:0002376|immune system process;GO:0002474|antigen processing and presentation of peptide antigen via MHC class I;GO:0002485|antigen processing and presentation of endogenous peptide antigen via MHC class I via ER pathway, TAP-dependent;GO:0006955|immune response;GO:0010977|negative regulation of neuron projection development;GO:0019…	NA	NA	K06751|major histocompatibility complex, class I	mmu04144|mmu04145|mmu04218|mmu04514|mmu04612|mmu04650|mmu04940|mmu05163|mmu05165|mmu05166|mmu05167|mmu05168|mmu05169|mmu05170|mmu05203|mmu05320|mmu05330|mmu05332|mmu05416	Endocytosis|Phagosome|Cellular senescence|Cell adhesion molecules (CAMs)|Antigen processing and presentation|Natural killer cell mediated cytotoxicity|Type I diabetes mellitus|Human cytomegalovirus infection|Human papillomavirus infection|Human T-cell leukemia virus 1 infection|Kaposi sarcoma-associated herpesvirus infection|Herpes simplex infection|Epstein-Barr virus infection|Human immunodefici…	histocompatibility 2, K1, K region
Cir1	0.066445346845738	0.668323605924517	0.897346749274248	300.0	302.0	310.0	304.0	381.0	348.0	ENSMUSG00000041777	66935	2	73283105	73312701	-	GO:0000122|negative regulation of transcription by RNA polymerase II;GO:0006397|mRNA processing;GO:0008380|RNA splicing;GO:0045892|negative regulation of transcription, DNA-templated;GO:0045944|positive regulation of transcription by RNA polymerase II	NA	NA	K06066|CBF1 interacting corepressor	mmu04330|mmu05169	Notch signaling pathway|Epstein-Barr virus infection	corepressor interacting with RBPJ, 1
Gm31371	-1.22078009942743	0.638267709253793	1	0.0	1.0	0.0	0.0	1.0	2.0	ENSMUSG00000110591	NA	8	19903392	19925713	+	NA	NA	NA	NA	NA	NA	predicted gene, 31371
Gm31373	-1.6310702131077	0.515791731126328	1	1.0	0.0	0.0	0.0	1.0	3.0	ENSMUSG00000104487	NA	1	190992692	190994677	+	NA	NA	NA	NA	NA	NA	predicted gene, 31373
Gm31374	-2.94117791968104	0.21622689583318	1	0.0	0.0	0.0	1.0	3.0	1.0	ENSMUSG00000110864	NA	9	46337931	46384755	+	NA	NA	NA	NA	NA	NA	predicted gene, 31374
Gm31378	3.45720935774308	0.221141209329714	1	0.0	2.0	3.0	0.0	0.0	0.0	ENSMUSG00000111488	NA	10	38116245	38122061	-	NA	NA	NA	NA	NA	NA	predicted gene, 31378
H2-M9	-1.62911921084619	0.686493283851136	1	0.0	0.0	0.0	2.0	0.0	0.0	ENSMUSG00000067201	14997	17	36639285	36642666	-	NA	NA	GO:0016020|membrane;GO:0016021|integral component of membrane	K06751|major histocompatibility complex, class I	mmu04144|mmu04145|mmu04218|mmu04514|mmu04612|mmu04940|mmu05163|mmu05165|mmu05166|mmu05167|mmu05168|mmu05169|mmu05170|mmu05203|mmu05320|mmu05330|mmu05332|mmu05416	Endocytosis|Phagosome|Cellular senescence|Cell adhesion molecules (CAMs)|Antigen processing and presentation|Type I diabetes mellitus|Human cytomegalovirus infection|Human papillomavirus infection|Human T-cell leukemia virus 1 infection|Kaposi sarcoma-associated herpesvirus infection|Herpes simplex infection|Epstein-Barr virus infection|Human immunodeficiency virus 1 infection|Viral carcinogenesi…	histocompatibility 2, M region locus 9
Ubox5	-0.274911051688523	0.107043001102451	0.508750937612203	182.0	135.0	157.0	222.0	234.0	222.0	ENSMUSG00000027300	140629	2	130590002	130630038	-	GO:0000209|protein polyubiquitination;GO:0006468|protein phosphorylation;GO:0016567|protein ubiquitination	NA	NA	K10600|U-box domain-containing protein 5	mmu04120	Ubiquitin mediated proteolysis	U box domain containing 5
1700019C18Rik	-2.18014989725067	0.533467215105833	1	0.0	0.0	0.0	1.0	0.0	2.0	ENSMUSG00000113770	75543	13	35184370	35212048	-	NA	NA	NA	NA|(RefSeq) RIKEN cDNA 1700019C18 gene	NA	NA	RIKEN cDNA 1700019C18 gene
H2-M5	-0.220549876471621	0.516897846326444	0.833401683656488	39.0	35.0	35.0	46.0	66.0	38.0	ENSMUSG00000024459	240095	17	36984061	36989537	-	NA	NA	GO:0016020|membrane;GO:0016021|integral component of membrane	K06751|major histocompatibility complex, class I	mmu04144|mmu04145|mmu04218|mmu04514|mmu04612|mmu04940|mmu05163|mmu05165|mmu05166|mmu05167|mmu05168|mmu05169|mmu05170|mmu05203|mmu05320|mmu05330|mmu05332|mmu05416	Endocytosis|Phagosome|Cellular senescence|Cell adhesion molecules (CAMs)|Antigen processing and presentation|Type I diabetes mellitus|Human cytomegalovirus infection|Human papillomavirus infection|Human T-cell leukemia virus 1 infection|Kaposi sarcoma-associated herpesvirus infection|Herpes simplex infection|Epstein-Barr virus infection|Human immunodeficiency virus 1 infection|Viral carcinogenesi…	histocompatibility 2, M region locus 5
Lcn8	-3.17061075158835	0.285547232904549	1	0.0	0.0	0.0	1.0	0.0	5.0	ENSMUSG00000036449	78076	2	25653120	25656217	+	GO:0009725|response to hormone	NA	NA	NA|(RefSeq) lipocalin 8	NA	NA	lipocalin 8
H2-M2	-1.52294623453416	NA	1	2810.0	180.0	393.0	3999.0	4049.0	3035.0	ENSMUSG00000016283	14990	17	37480851	37483552	-	NA	NA	GO:0009986|cell surface;GO:0016020|membrane;GO:0016021|integral component of membrane	K06751|major histocompatibility complex, class I	mmu04144|mmu04145|mmu04218|mmu04514|mmu04612|mmu04940|mmu05163|mmu05165|mmu05166|mmu05167|mmu05168|mmu05169|mmu05170|mmu05203|mmu05320|mmu05330|mmu05332|mmu05416	Endocytosis|Phagosome|Cellular senescence|Cell adhesion molecules (CAMs)|Antigen processing and presentation|Type I diabetes mellitus|Human cytomegalovirus infection|Human papillomavirus infection|Human T-cell leukemia virus 1 infection|Kaposi sarcoma-associated herpesvirus infection|Herpes simplex infection|Epstein-Barr virus infection|Human immunodeficiency virus 1 infection|Viral carcinogenesi…	histocompatibility 2, M region locus 2
H2-M3	-0.207411305942302	0.388965159573498	0.766674978965687	1988.0	974.0	1366.0	1877.0	1991.0	2007.0	ENSMUSG00000016206	14991	17	37270220	37274484	+	GO:0001915|negative regulation of T cell mediated cytotoxicity;GO:0001916|positive regulation of T cell mediated cytotoxicity;GO:0002237|response to molecule of bacterial origin;GO:0002287|alpha-beta T cell activation involved in immune response;GO:0002451|peripheral B cell tolerance induction;GO:0002476|antigen processing and presentation of endogenous peptide antigen via MHC class Ib;GO:0002477…	NA	NA	K06751|major histocompatibility complex, class I	mmu04144|mmu04145|mmu04218|mmu04514|mmu04612|mmu04940|mmu05163|mmu05165|mmu05166|mmu05167|mmu05168|mmu05169|mmu05170|mmu05203|mmu05320|mmu05330|mmu05332|mmu05416	Endocytosis|Phagosome|Cellular senescence|Cell adhesion molecules (CAMs)|Antigen processing and presentation|Type I diabetes mellitus|Human cytomegalovirus infection|Human papillomavirus infection|Human T-cell leukemia virus 1 infection|Kaposi sarcoma-associated herpesvirus infection|Herpes simplex infection|Epstein-Barr virus infection|Human immunodeficiency virus 1 infection|Viral carcinogenesi…	histocompatibility 2, M region locus 3
Hsbp1l1	-0.605762503411557	0.237732018816509	0.657520751397662	12.0	9.0	9.0	22.0	13.0	19.0	ENSMUSG00000078963	66255	18	80229758	80247102	-	GO:1903507|negative regulation of nucleic acid-templated transcription	NA	NA	NA|(RefSeq) heat shock factor binding protein 1-like 1	NA	NA	heat shock factor binding protein 1-like 1
2810407A14Rik	-0.635917625881938	0.423293462519884	1	3.0	5.0	7.0	6.0	6.0	16.0	ENSMUSG00000055972	NA	16	87784075	87839293	+	NA	NA	NA	NA	NA	NA	RIKEN cDNA 2810407A14 gene
Fam20a	-0.219460074689996	0.195454271277597	0.619679429991918	212.0	199.0	169.0	294.0	241.0	264.0	ENSMUSG00000020614	208659	11	109669749	109722279	-	GO:0001934|positive regulation of protein phosphorylation;GO:0006468|protein phosphorylation;GO:0009617|response to bacterium;GO:0031214|biomineral tissue development;GO:0044691|tooth eruption;GO:0055074|calcium ion homeostasis;GO:0070166|enamel mineralization;GO:0071902|positive regulation of protein serine/threonine kinase activity	NA	NA	K21957|pseudokinase FAM20A	NA	NA	family with sequence similarity 20, member A
4930404I05Rik	-0.0230084599362329	0.940977358811671	0.984855941705477	61.0	47.0	40.0	58.0	45.0	75.0	ENSMUSG00000087354	67394	16	91011249	91016743	+	NA	NA	NA	NA|(RefSeq) RIKEN cDNA 4930404I05 gene	NA	NA	RIKEN cDNA 4930404I05 gene
Fam20b	0.0883488964405312	0.427200576923916	0.789546687140557	1456.0	1578.0	1399.0	1658.0	1569.0	1721.0	ENSMUSG00000033557	215015	1	156678532	156719086	-	GO:0016310|phosphorylation	NA	NA	K20825|glycosaminoglycan xylosylkinase [EC:2.7.1.-]	NA	NA	family with sequence similarity 20, member B
Fam20c	-0.789318469088327	0.000720198625792683	0.0817878545370392	610.0	318.0	424.0	926.0	821.0	1005.0	ENSMUSG00000025854	80752	5	138754514	138810077	+	GO:0001501|skeletal system development;GO:0006468|protein phosphorylation;GO:0016310|phosphorylation;GO:0030501|positive regulation of bone mineralization;GO:0031214|biomineral tissue development;GO:0036179|osteoclast maturation;GO:0040036|regulation of fibroblast growth factor receptor signaling pathway;GO:0045669|positive regulation of osteoblast differentiation;GO:0046034|ATP metabolic process…	NA	NA	K21958|extracellular serine/threonine protein kinase FAM20C [EC:2.7.11.1]	NA	NA	family with sequence similarity 20, member C
Olfr1421-ps1	0.245239354915411	0.950226577843824	1	1.0	0.0	0.0	0.0	0.0	1.0	ENSMUSG00000109030	NA	19	12020175	12020382	+	NA	NA	NA	NA	NA	NA	olfactory receptor 1421, pseudogene 1
Fam209	-0.366859837990802	0.635710572481057	1	14.0	6.0	6.0	14.0	21.0	4.0	ENSMUSG00000027505	76426	2	172472520	172474331	+	GO:0008150|biological_process	NA	NA	NA|(RefSeq) family with sequence similarity 209	NA	NA	family with sequence similarity 209
B130006D01Rik	-1.97868493871552	0.332030168541363	1	1.0	0.0	0.0	1.0	3.0	1.0	ENSMUSG00000075596	320616	11	95723587	95726710	+	GO:0008150|biological_process	NA	NA	NA|(RefSeq) RIKEN cDNA B130006D01 gene	NA	NA	RIKEN cDNA B130006D01 gene
Lcn4	-0.735308630951847	0.155966606692544	0.571371161402122	13.0	6.0	9.0	19.0	17.0	19.0	ENSMUSG00000026919	16821	2	26667674	26671282	-	GO:0008150|biological_process	NA	NA	NA|(RefSeq) lipocalin 4	NA	NA	lipocalin 4
Cish	0.153824596869346	0.220418756703035	0.643080425766549	831.0	695.0	681.0	709.0	814.0	824.0	ENSMUSG00000032578	12700	9	107296026	107302784	+	GO:0007205|protein kinase C-activating G protein-coupled receptor signaling pathway;GO:0009968|negative regulation of signal transduction;GO:0016567|protein ubiquitination;GO:0035556|intracellular signal transduction;GO:0040008|regulation of growth;GO:0043551|regulation of phosphatidylinositol 3-kinase activity	NA	NA	K04701|cytokine inducible SH2-containing protein	mmu04630|mmu04917	Jak-STAT signaling pathway|Prolactin signaling pathway	cytokine inducible SH2-containing protein
Lcn2	-1.01818039347925	0.0428743518560674	0.376644152473281	21215.0	3959.0	6002.0	24243.0	23824.0	24938.0	ENSMUSG00000026822	16819	2	32384633	32388252	-	GO:0002376|immune system process;GO:0006811|ion transport;GO:0006915|apoptotic process;GO:0006979|response to oxidative stress;GO:0009615|response to virus;GO:0009617|response to bacterium;GO:0009635|response to herbicide;GO:0010046|response to mycotoxin;GO:0010628|positive regulation of gene expression;GO:0015891|siderophore transport;GO:0031346|positive regulation of cell projection organizatio…	NA	NA	K21129|lipocalin 2	mmu04657	IL-17 signaling pathway	lipocalin 2
Stox2	-0.0791268306567968	0.704456259358274	0.910627879116283	363.0	520.0	356.0	477.0	526.0	554.0	ENSMUSG00000038143	71069	8	47180048	47446362	-	GO:0001893|maternal placenta development;GO:0006357|regulation of transcription by RNA polymerase II;GO:0009617|response to bacterium;GO:0009792|embryo development ending in birth or egg hatching	NA	NA	NA|(RefSeq) storkhead box 2	NA	NA	storkhead box 2
Slco1a4	-1.99087950588113	0.518831547906653	1	0.0	0.0	1.0	0.0	5.0	0.0	ENSMUSG00000030237	28250	6	141805440	141856199	-	GO:0006811|ion transport;GO:0006820|anion transport;GO:0015711|organic anion transport;GO:0043252|sodium-independent organic anion transport;GO:0055085|transmembrane transport	NA	NA	K03460|solute carrier organic anion transporter family, member 1A	mmu04976	Bile secretion	solute carrier organic anion transporter family, member 1a4
Stox1	0.024001076743965	0.924788056307027	0.981004501170594	61.0	88.0	69.0	80.0	85.0	90.0	ENSMUSG00000036923	216021	10	62659043	62726128	-	GO:0006357|regulation of transcription by RNA polymerase II;GO:0007049|cell cycle;GO:0008284|positive regulation of cell population proliferation;GO:0010468|regulation of gene expression;GO:0010628|positive regulation of gene expression;GO:0010629|negative regulation of gene expression;GO:0010800|positive regulation of peptidyl-threonine phosphorylation;GO:0010821|regulation of mitochondrion orga…	NA	NA	NA|(RefSeq) storkhead box 1	NA	NA	storkhead box 1
Gm21994	0.245239354915411	0.950226577843824	1	1.0	0.0	0.0	0.0	0.0	1.0	ENSMUSG00000074735	NA	2	150254518	150255591	-	NA	GO:0003676|nucleic acid binding	NA	NA	NA	NA	predicted gene 21994
Lcor	-0.389579625081938	0.109033527390877	0.51015195844441	106.0	81.0	111.0	131.0	186.0	145.0	ENSMUSG00000025019	212391	19	41482645	41562246	+	GO:0000122|negative regulation of transcription by RNA polymerase II;GO:0006357|regulation of transcription by RNA polymerase II;GO:0006366|transcription by RNA polymerase II	NA	NA	NA|(RefSeq) ligand dependent nuclear receptor corepressor	NA	NA	ligand dependent nuclear receptor corepressor
Gm21992	0.055450846908414	0.860188266301662	0.962350896580726	34.0	29.0	37.0	41.0	37.0	36.0	ENSMUSG00000096370	102902673	19	4742913	4811612	-	NA	GO:0003676|nucleic acid binding;GO:0003723|RNA binding;GO:0008270|zinc ion binding	NA	K13187|RNA-binding protein 4	NA	NA	predicted gene 21992
Gm21986	-0.307559094869662	0.589142552569513	0.865937836506076	10.0	9.0	11.0	21.0	9.0	14.0	ENSMUSG00000096056	NA	X	101295839	101321348	+	NA	NA	NA	NA	NA	NA	predicted gene 21986
Gm21987	-0.716542602922383	0.860605974740117	1	0.0	0.0	0.0	0.0	1.0	0.0	ENSMUSG00000095464	NA	16	38347040	38362297	+	GO:0006825|copper ion transport;GO:0007420|brain development;GO:0007507|heart development;GO:0008284|positive regulation of cell population proliferation;GO:0033617|mitochondrial respiratory chain complex IV assembly;GO:0043085|positive regulation of catalytic activity;GO:1904960|positive regulation of cytochrome-c oxidase activity	NA	NA	NA	NA	NA	predicted gene 21987
Gm21984	-1.96983702251741	0.401970852460714	1	0.0	0.0	1.0	0.0	3.0	2.0	ENSMUSG00000095334	NA	7	126942144	126952873	+	NA	NA	NA	NA	NA	NA	predicted gene 21984
Gm21985	-2.16168911425595	0.588603239940511	1	0.0	0.0	0.0	0.0	0.0	3.0	ENSMUSG00000096764	107723	2	112266314	112406319	+	GO:0006811|ion transport;GO:0055085|transmembrane transport;GO:0071477|cellular hypotonic salinity response;GO:1902476|chloride transmembrane transport	NA	NA	NA	NA	NA	predicted gene 21985
Gm21988	-0.716542602922383	0.860605974740117	1	0.0	0.0	0.0	0.0	1.0	0.0	ENSMUSG00000040904	NA	11	70235206	70239830	-	GO:0090305|nucleic acid phosphodiester bond hydrolysis;GO:0090502|RNA phosphodiester bond hydrolysis, endonucleolytic	NA	NA	NA	NA	NA	predicted gene 21988
Slco1b2	-1.11902373885228	0.62390791992353	1	2.0	0.0	0.0	3.0	0.0	2.0	ENSMUSG00000030236	28253	6	141629518	141686646	+	GO:0001889|liver development;GO:0006811|ion transport;GO:0006857|oligopeptide transport;GO:0015721|bile acid and bile salt transport;GO:0015893|drug transport;GO:0032496|response to lipopolysaccharide;GO:0033993|response to lipid;GO:0034097|response to cytokine;GO:0035672|oligopeptide transmembrane transport;GO:0042493|response to drug;GO:0043434|response to peptide hormone;GO:0046677|response to…	NA	NA	K05043|solute carrier organic anion transporter family, member 1B	mmu04976	Bile secretion	solute carrier organic anion transporter family, member 1b2
Gm31333	-1.33195560715479	0.427354627559201	1	0.0	1.0	1.0	2.0	3.0	1.0	ENSMUSG00000113986	NA	12	29139167	29199768	+	NA	NA	NA	NA	NA	NA	predicted gene, 31333
Slco1a5	-1.06401636106887	0.0094647937760379	0.233362471044832	120.0	60.0	35.0	184.0	141.0	201.0	ENSMUSG00000063975	108096	6	142234227	142322981	-	GO:0006811|ion transport;GO:0015711|organic anion transport;GO:0015718|monocarboxylic acid transport;GO:0015721|bile acid and bile salt transport;GO:0031100|animal organ regeneration;GO:0050892|intestinal absorption;GO:0055085|transmembrane transport;GO:0070327|thyroid hormone transport	NA	NA	K03460|solute carrier organic anion transporter family, member 1A	mmu04976	Bile secretion	solute carrier organic anion transporter family, member 1a5
Slco1a6	-1.23606671767278	0.633703221734099	1	0.0	0.0	1.0	0.0	2.0	1.0	ENSMUSG00000079262	28254	6	142085761	142208521	-	GO:0006805|xenobiotic metabolic process;GO:0006811|ion transport;GO:0008206|bile acid metabolic process;GO:0031100|animal organ regeneration;GO:0035264|multicellular organism growth;GO:0042168|heme metabolic process;GO:0042493|response to drug;GO:0042632|cholesterol homeostasis;GO:0055085|transmembrane transport;GO:0070328|triglyceride homeostasis	NA	NA	K03460|solute carrier organic anion transporter family, member 1A	mmu04976	Bile secretion	solute carrier organic anion transporter family, member 1a6
H2-Ob	-0.585494119833753	0.00136271974132014	0.108105255024186	1249.0	881.0	832.0	1731.0	1912.0	1588.0	ENSMUSG00000041538	15002	17	34238903	34245907	+	GO:0002376|immune system process;GO:0002504|antigen processing and presentation of peptide or polysaccharide antigen via MHC class II;GO:0002587|negative regulation of antigen processing and presentation of peptide antigen via MHC class II;GO:0006955|immune response;GO:0019882|antigen processing and presentation	NA	NA	K06752|major histocompatibility complex, class II	mmu04145|mmu04514|mmu04612|mmu04640|mmu04658|mmu04659|mmu04672|mmu04940|mmu05140|mmu05145|mmu05150|mmu05152|mmu05164|mmu05166|mmu05168|mmu05169|mmu05310|mmu05320|mmu05321|mmu05322|mmu05323|mmu05330|mmu05332|mmu05416	Phagosome|Cell adhesion molecules (CAMs)|Antigen processing and presentation|Hematopoietic cell lineage|Th1 and Th2 cell differentiation|Th17 cell differentiation|Intestinal immune network for IgA production|Type I diabetes mellitus|Leishmaniasis|Toxoplasmosis|Staphylococcus aureus infection|Tuberculosis|Influenza A|Human T-cell leukemia virus 1 infection|Herpes simplex infection|Epstein-Barr vir…	histocompatibility 2, O region beta locus
H2-Oa	-1.06271543241616	0.0223008706759404	0.301901689802656	466.0	99.0	181.0	580.0	669.0	559.0	ENSMUSG00000024334	15001	17	34092340	34095234	+	GO:0002376|immune system process;GO:0002504|antigen processing and presentation of peptide or polysaccharide antigen via MHC class II;GO:0002587|negative regulation of antigen processing and presentation of peptide antigen via MHC class II;GO:0006955|immune response;GO:0019882|antigen processing and presentation;GO:0019886|antigen processing and presentation of exogenous peptide antigen via MHC c…	NA	NA	K06752|major histocompatibility complex, class II	mmu04145|mmu04514|mmu04612|mmu04640|mmu04658|mmu04659|mmu04672|mmu04940|mmu05140|mmu05145|mmu05150|mmu05152|mmu05164|mmu05166|mmu05168|mmu05169|mmu05310|mmu05320|mmu05321|mmu05322|mmu05323|mmu05330|mmu05332|mmu05416	Phagosome|Cell adhesion molecules (CAMs)|Antigen processing and presentation|Hematopoietic cell lineage|Th1 and Th2 cell differentiation|Th17 cell differentiation|Intestinal immune network for IgA production|Type I diabetes mellitus|Leishmaniasis|Toxoplasmosis|Staphylococcus aureus infection|Tuberculosis|Influenza A|Human T-cell leukemia virus 1 infection|Herpes simplex infection|Epstein-Barr vir…	histocompatibility 2, O region alpha locus
Lcp1	-0.397582722605558	0.197130298580246	0.620829512327665	14161.0	5269.0	9445.0	14130.0	15370.0	15112.0	ENSMUSG00000021998	18826	14	75131101	75230842	+	GO:0002286|T cell activation involved in immune response;GO:0009611|response to wounding;GO:0010737|protein kinase A signaling;GO:0016477|cell migration;GO:0022617|extracellular matrix disassembly;GO:0031100|animal organ regeneration;GO:0033157|regulation of intracellular protein transport;GO:0051017|actin filament bundle assembly;GO:0071803|positive regulation of podosome assembly	NA	NA	K17276|plastin-2	NA	NA	lymphocyte cytosolic protein 1
Lcp2	-0.349322628006016	0.335743597710577	0.734915906757847	1842.0	590.0	1581.0	1880.0	2073.0	2060.0	ENSMUSG00000002699	16822	11	34046920	34092295	+	GO:0045576|mast cell activation;GO:0045860|positive regulation of protein kinase activity;GO:0050663|cytokine secretion;GO:0050852|T cell receptor signaling pathway	NA	NA	K07361|lymphocyte cytosolic protein 2	mmu04015|mmu04380|mmu04611|mmu04650|mmu04660|mmu04664	Rap1 signaling pathway|Osteoclast differentiation|Platelet activation|Natural killer cell mediated cytotoxicity|T cell receptor signaling pathway|Fc epsilon RI signaling pathway	lymphocyte cytosolic protein 2
Gm21981	-0.618172031308687	0.861072024439551	1	0.0	1.0	0.0	0.0	0.0	2.0	ENSMUSG00000079444	NA	17	47686739	47694455	-	GO:0008150|biological_process	NA	NA	NA	NA	NA	predicted gene 21981
H2-Q6	-0.147733521077398	0.45448938059463	0.802634799015109	20566.0	11778.0	14575.0	20611.0	20264.0	20293.0	ENSMUSG00000073409	110557	17	35424850	35430055	+	NA	NA	GO:0005783|endoplasmic reticulum;GO:0005794|Golgi apparatus;GO:0005797|Golgi medial cisterna;GO:0009986|cell surface;GO:0016021|integral component of membrane;GO:0042612|MHC class I protein complex;GO:0070971|endoplasmic reticulum exit site	K06751|major histocompatibility complex, class I	mmu04144|mmu04145|mmu04218|mmu04514|mmu04612|mmu04940|mmu05163|mmu05165|mmu05166|mmu05167|mmu05168|mmu05169|mmu05170|mmu05203|mmu05320|mmu05330|mmu05332|mmu05416	Endocytosis|Phagosome|Cellular senescence|Cell adhesion molecules (CAMs)|Antigen processing and presentation|Type I diabetes mellitus|Human cytomegalovirus infection|Human papillomavirus infection|Human T-cell leukemia virus 1 infection|Kaposi sarcoma-associated herpesvirus infection|Herpes simplex infection|Epstein-Barr virus infection|Human immunodeficiency virus 1 infection|Viral carcinogenesi…	histocompatibility 2, Q region locus 6
5730507C01Rik	-0.131425833813224	0.807241671548545	0.945642597494864	19.0	13.0	10.0	18.0	25.0	11.0	ENSMUSG00000073197	236366	12	18514510	18535254	+	GO:0006355|regulation of transcription, DNA-templated;GO:0045944|positive regulation of transcription by RNA polymerase II	NA	NA	NA|(RefSeq) RIKEN cDNA 5730507C01 gene	NA	NA	RIKEN cDNA 5730507C01 gene
H2-Q7	-0.14959788741906	0.505337193414112	0.8281697488921	16880.0	9074.0	14110.0	18165.0	17813.0	16355.0	ENSMUSG00000060550	15018	17	35439155	35443773	+	GO:0002376|immune system process;GO:0002474|antigen processing and presentation of peptide antigen via MHC class I;GO:0007566|embryo implantation;GO:0071346|cellular response to interferon-gamma	NA	NA	K06751|major histocompatibility complex, class I	mmu04144|mmu04145|mmu04218|mmu04514|mmu04612|mmu04940|mmu05163|mmu05165|mmu05166|mmu05167|mmu05168|mmu05169|mmu05170|mmu05203|mmu05320|mmu05330|mmu05332|mmu05416	Endocytosis|Phagosome|Cellular senescence|Cell adhesion molecules (CAMs)|Antigen processing and presentation|Type I diabetes mellitus|Human cytomegalovirus infection|Human papillomavirus infection|Human T-cell leukemia virus 1 infection|Kaposi sarcoma-associated herpesvirus infection|Herpes simplex infection|Epstein-Barr virus infection|Human immunodeficiency virus 1 infection|Viral carcinogenesi…	histocompatibility 2, Q region locus 7
Taldo1	-0.145248848855885	0.330590793812229	0.73110277692702	3640.0	2521.0	3206.0	4037.0	4127.0	4073.0	ENSMUSG00000025503	21351	7	141392199	141402968	+	GO:0005975|carbohydrate metabolic process;GO:0006002|fructose 6-phosphate metabolic process;GO:0006098|pentose-phosphate shunt;GO:0009052|pentose-phosphate shunt, non-oxidative branch;GO:0019682|glyceraldehyde-3-phosphate metabolic process	NA	NA	K00616|transaldolase [EC:2.2.1.2]	mmu00030|mmu01100|mmu01200|mmu01230	Pentose phosphate pathway|Metabolic pathways|Carbon metabolism|Biosynthesis of amino acids	transaldolase 1
H2-Q4	-0.228586033187727	0.220892325396381	0.643522803577045	17635.0	10576.0	14421.0	19415.0	20075.0	19399.0	ENSMUSG00000035929	15015	17	35379617	35385290	+	NA	NA	GO:0005783|endoplasmic reticulum;GO:0005794|Golgi apparatus;GO:0005797|Golgi medial cisterna;GO:0009986|cell surface;GO:0016021|integral component of membrane;GO:0042612|MHC class I protein complex;GO:0070971|endoplasmic reticulum exit site	K06751|major histocompatibility complex, class I	mmu04144|mmu04145|mmu04218|mmu04514|mmu04612|mmu04940|mmu05163|mmu05165|mmu05166|mmu05167|mmu05168|mmu05169|mmu05170|mmu05203|mmu05320|mmu05330|mmu05332|mmu05416	Endocytosis|Phagosome|Cellular senescence|Cell adhesion molecules (CAMs)|Antigen processing and presentation|Type I diabetes mellitus|Human cytomegalovirus infection|Human papillomavirus infection|Human T-cell leukemia virus 1 infection|Kaposi sarcoma-associated herpesvirus infection|Herpes simplex infection|Epstein-Barr virus infection|Human immunodeficiency virus 1 infection|Viral carcinogenesi…	histocompatibility 2, Q region locus 4
H2-Q5	-0.170499792272754	0.376427394081175	0.759306998796323	3769.0	2218.0	2776.0	3760.0	4043.0	3809.0	ENSMUSG00000055413	15016	17	35394126	35397800	+	NA	NA	NA	NA|(RefSeq) histocompatibility 2, Q region locus 5	NA	NA	histocompatibility 2, Q region locus 5
H2-Q2	-0.224699711823779	0.160524421464501	0.577132761581749	187.0	153.0	150.0	232.0	223.0	222.0	ENSMUSG00000091705	15013	17	35342242	35346762	+	GO:0002376|immune system process;GO:0002474|antigen processing and presentation of peptide antigen via MHC class I;GO:0006955|immune response;GO:0007565|female pregnancy;GO:0019882|antigen processing and presentation;GO:0035264|multicellular organism growth	NA	NA	K06751|major histocompatibility complex, class I	mmu04144|mmu04145|mmu04218|mmu04514|mmu04612|mmu04940|mmu05163|mmu05165|mmu05166|mmu05167|mmu05168|mmu05169|mmu05170|mmu05203|mmu05320|mmu05330|mmu05332|mmu05416	Endocytosis|Phagosome|Cellular senescence|Cell adhesion molecules (CAMs)|Antigen processing and presentation|Type I diabetes mellitus|Human cytomegalovirus infection|Human papillomavirus infection|Human T-cell leukemia virus 1 infection|Kaposi sarcoma-associated herpesvirus infection|Herpes simplex infection|Epstein-Barr virus infection|Human immunodeficiency virus 1 infection|Viral carcinogenesi…	histocompatibility 2, Q region locus 2
H2-Q3	-0.319086441666637	0.880138093281238	1	0.0	1.0	1.0	2.0	0.0	1.0	ENSMUSG00000092253	NA	17	35358989	35359972	+	NA	NA	NA	NA	NA	NA	histocompatibility 2, Q region locus 3
Slco1c1	-0.905914265536578	0.187217969232242	1	5.0	5.0	4.0	13.0	10.0	8.0	ENSMUSG00000030235	58807	6	141524368	141570177	+	GO:0006811|ion transport;GO:0015711|organic anion transport;GO:0015721|bile acid and bile salt transport;GO:0055085|transmembrane transport;GO:0070327|thyroid hormone transport	NA	NA	K08747|solute carrier organic anion transporter family, member 1C	mmu04919	Thyroid hormone signaling pathway	solute carrier organic anion transporter family, member 1c1
H2-Q1	-0.0367114448646738	0.947431498743154	0.986863941408348	15.0	10.0	8.0	9.0	14.0	17.0	ENSMUSG00000079507	15006	17	35320405	35325099	+	GO:0002376|immune system process;GO:0002474|antigen processing and presentation of peptide antigen via MHC class I;GO:0006955|immune response;GO:0019882|antigen processing and presentation	NA	NA	K06751|major histocompatibility complex, class I	mmu04144|mmu04145|mmu04218|mmu04514|mmu04612|mmu04940|mmu05163|mmu05165|mmu05166|mmu05167|mmu05168|mmu05169|mmu05170|mmu05203|mmu05320|mmu05330|mmu05332|mmu05416	Endocytosis|Phagosome|Cellular senescence|Cell adhesion molecules (CAMs)|Antigen processing and presentation|Type I diabetes mellitus|Human cytomegalovirus infection|Human papillomavirus infection|Human T-cell leukemia virus 1 infection|Kaposi sarcoma-associated herpesvirus infection|Herpes simplex infection|Epstein-Barr virus infection|Human immunodeficiency virus 1 infection|Viral carcinogenesi…	histocompatibility 2, Q region locus 1
Gm31305	0.833507238471124	0.540424753740493	1	2.0	3.0	4.0	5.0	0.0	1.0	ENSMUSG00000105245	NA	3	97730339	97736166	+	NA	NA	NA	NA	NA	NA	predicted gene, 31305
H2-Pa	2.71700199674247	0.496211013822014	1	0.0	3.0	0.0	0.0	0.0	0.0	ENSMUSG00000098241	NA	17	34084672	34085823	+	NA	NA	NA	NA	NA	NA	histocompatibility 2, P region alpha locus
H2-Pb	-1.23606898838015	0.635414458053065	1	1.0	0.0	0.0	0.0	2.0	1.0	ENSMUSG00000092383	NA	17	34073762	34076162	-	NA	NA	NA	NA	NA	NA	histocompatibility 2, P region beta locus
Ciz1	-0.12316572107141	0.225017688210572	0.647212489292597	1380.0	1163.0	1136.0	1546.0	1555.0	1639.0	ENSMUSG00000039205	68379	2	32352327	32380970	+	GO:0032298|positive regulation of DNA-dependent DNA replication initiation;GO:0051457|maintenance of protein location in nucleus	NA	NA	NA|(RefSeq) CDKN1A interacting zinc finger protein 1	NA	NA	CDKN1A interacting zinc finger protein 1
Asxl1	-0.123900037437723	0.238087382436053	0.658178696753454	1958.0	1840.0	1599.0	2292.0	2332.0	2335.0	ENSMUSG00000042548	228790	2	153345829	153404007	+	GO:0000902|cell morphogenesis;GO:0003007|heart morphogenesis;GO:0006325|chromatin organization;GO:0006351|transcription, DNA-templated;GO:0006355|regulation of transcription, DNA-templated;GO:0009887|animal organ morphogenesis;GO:0030097|hemopoiesis;GO:0032526|response to retinoic acid;GO:0035359|negative regulation of peroxisome proliferator activated receptor signaling pathway;GO:0035522|monoub…	NA	NA	K11471|additional sex combs-like protein	NA	NA	additional sex combs like 1
Asxl2	-0.309952355032389	0.0345519294810908	0.34873248189626	1294.0	902.0	1077.0	1519.0	1601.0	1674.0	ENSMUSG00000037486	75302	12	3426857	3506852	+	GO:0006351|transcription, DNA-templated;GO:0006355|regulation of transcription, DNA-templated	NA	NA	K11471|additional sex combs-like protein	NA	NA	additional sex combs like 2, transcriptional regulator
Asxl3	-0.581473331389712	0.454084633581137	1	4.0	6.0	3.0	8.0	10.0	5.0	ENSMUSG00000045215	211961	18	22344883	22530227	+	GO:0006351|transcription, DNA-templated;GO:0006355|regulation of transcription, DNA-templated	NA	NA	K11471|additional sex combs-like protein	NA	NA	additional sex combs like 3, transcriptional regulator
Gm31314	-1.23549307389912	0.633991504255687	1	0.0	1.0	0.0	2.0	0.0	1.0	ENSMUSG00000106938	102633504	5	119518795	119527954	-	NA	NA	NA	NA|(RefSeq) predicted gene, 31314	NA	NA	predicted gene, 31314
Rnase10	-0.878613205256482	0.438237415006289	1	4.0	2.0	1.0	3.0	10.0	2.0	ENSMUSG00000021872	75019	14	51007751	51010758	+	NA	NA	GO:0016020|membrane;GO:0016021|integral component of membrane	NA|(RefSeq) ribonuclease, RNase A family, 10 (non-active)	NA	NA	ribonuclease, RNase A family, 10 (non-active)
Rnase12	-0.578805735368736	0.691816322796731	1	2.0	0.0	2.0	2.0	4.0	1.0	ENSMUSG00000068407	497106	14	51056698	51057661	-	GO:0090501|RNA phosphodiester bond hydrolysis	NA	NA	NA|(RefSeq) ribonuclease, RNase A family, 12 (non-active)	NA	NA	ribonuclease, RNase A family, 12 (non-active)
Rnase13	-0.716542602922383	0.860605974740117	1	0.0	0.0	0.0	1.0	0.0	0.0	ENSMUSG00000068392	497071	14	51921362	51922773	-	GO:0090501|RNA phosphodiester bond hydrolysis	NA	NA	NA|(RefSeq) ribonuclease, RNase A family, 13 (non-active)	NA	NA	ribonuclease, RNase A family, 13 (non-active)
Rnf225	0.217779113464037	0.63782667664987	0.8876111842244	29.0	31.0	18.0	27.0	36.0	16.0	ENSMUSG00000033967	381845	7	12927416	12931072	+	GO:0008150|biological_process	NA	NA	NA|(RefSeq) ring finger protein 225	NA	NA	ring finger protein 225
Rnf222	1.42091790052991	0.339551972549743	1	1.0	6.0	2.0	3.0	1.0	0.0	ENSMUSG00000046490	320040	11	68888553	68895777	+	NA	NA	GO:0016020|membrane;GO:0016021|integral component of membrane	NA|(RefSeq) ring finger protein 222	NA	NA	ring finger protein 222
Rnf223	0.262461994783704	0.781852862718438	1	1.0	8.0	7.0	8.0	4.0	4.0	ENSMUSG00000110404	100045778	4	156130513	156133420	+	NA	NA	GO:0016020|membrane;GO:0016021|integral component of membrane	NA|(RefSeq) ring finger 223	NA	NA	ring finger 223
Rnf220	-0.0399428068433749	0.691555127435687	0.906258751609881	1758.0	1536.0	1695.0	2003.0	2079.0	1991.0	ENSMUSG00000028677	66743	4	117271463	117497052	-	GO:0016567|protein ubiquitination;GO:0051865|protein autoubiquitination;GO:0090263|positive regulation of canonical Wnt signaling pathway	NA	NA	NA|(RefSeq) ring finger protein 220	NA	NA	ring finger protein 220
Tm2d1	0.0128299160977927	0.923952544008742	0.980623768314781	433.0	378.0	412.0	519.0	452.0	464.0	ENSMUSG00000028563	94043	4	98355370	98383306	-	GO:0006915|apoptotic process;GO:0007186|G protein-coupled receptor signaling pathway;GO:0097190|apoptotic signaling pathway	NA	NA	NA|(RefSeq) TM2 domain containing 1	NA	NA	TM2 domain containing 1
Tm2d2	0.00625762086061094	0.95283066012914	0.988312316313502	871.0	837.0	769.0	1011.0	926.0	984.0	ENSMUSG00000031556	69742	8	25017211	25023260	+	GO:0008150|biological_process	NA	NA	NA|(RefSeq) TM2 domain containing 2	NA	NA	TM2 domain containing 2
Tm2d3	0.0452147674670526	0.774283668176017	0.933917861518916	373.0	329.0	364.0	433.0	431.0	358.0	ENSMUSG00000078681	68634	7	65691169	65701913	+	GO:0008150|biological_process	NA	NA	NA|(RefSeq) TM2 domain containing 3	NA	NA	TM2 domain containing 3
Rnf213	0.0284191384815603	0.907879689802428	0.975621779138313	9901.0	5485.0	10397.0	9602.0	9588.0	10722.0	ENSMUSG00000070327	672511	11	119393100	119487418	+	GO:0001525|angiogenesis;GO:0002040|sprouting angiogenesis;GO:0006511|ubiquitin-dependent protein catabolic process;GO:0016567|protein ubiquitination;GO:0051260|protein homooligomerization;GO:0051865|protein autoubiquitination;GO:2000051|negative regulation of non-canonical Wnt signaling pathway	NA	NA	K22754|E3 ubiquitin-protein ligase RNF213 [EC:2.3.2.27]	NA	NA	ring finger protein 213
Rnf214	-0.0186637676211728	0.906836131224303	0.975248971651301	345.0	428.0	355.0	444.0	433.0	481.0	ENSMUSG00000042790	235315	9	45863425	45906911	-	GO:0008150|biological_process;GO:0016567|protein ubiquitination	NA	NA	NA|(RefSeq) ring finger protein 214	NA	NA	ring finger protein 214
Rnf217	0.178508146975136	0.342835262168308	0.740140888286813	338.0	463.0	411.0	410.0	447.0	417.0	ENSMUSG00000063760	268291	10	31493193	31609184	-	GO:0016567|protein ubiquitination	NA	NA	K11977|E3 ubiquitin-protein ligase RNF217 [EC:2.3.2.31]	NA	NA	ring finger protein 217
Rnf215	0.155164126086778	0.402815438796267	0.775026892619698	1046.0	1442.0	1058.0	1313.0	1241.0	1230.0	ENSMUSG00000003581	71673	11	4135202	4141172	+	GO:0016567|protein ubiquitination	NA	NA	NA|(RefSeq) ring finger protein 215	NA	NA	ring finger protein 215
Rnf216	0.125788358046454	0.329386198768199	0.730700457500269	1033.0	1169.0	1043.0	1183.0	1213.0	1132.0	ENSMUSG00000045078	108086	5	142990893	143112994	-	GO:0006915|apoptotic process;GO:0016567|protein ubiquitination;GO:0032648|regulation of interferon-beta production;GO:0043161|proteasome-mediated ubiquitin-dependent protein catabolic process;GO:0050691|regulation of defense response to virus by host;GO:0070936|protein K48-linked ubiquitination;GO:0099546|protein catabolic process, modulating synaptic transmission	NA	NA	K11976|E3 ubiquitin-protein ligase RNF216 [EC:2.3.2.31]	NA	NA	ring finger protein 216
Zfp518b	0.108915532768998	0.584532304630272	0.863443102157452	189.0	195.0	186.0	165.0	215.0	248.0	ENSMUSG00000046572	100515	5	38668484	38684826	-	NA	GO:0003676|nucleic acid binding	NA	NA|(RefSeq) zinc finger protein 518B	NA	NA	zinc finger protein 518B
Alg10b	0.0823471366368559	0.460136166411154	0.805601365761427	1433.0	1188.0	1380.0	1503.0	1426.0	1547.0	ENSMUSG00000075470	380959	15	90224311	90233471	+	GO:0006488|dolichol-linked oligosaccharide biosynthetic process;GO:0007605|sensory perception of sound;GO:0060117|auditory receptor cell development	NA	NA	K03850|alpha-1,2-glucosyltransferase [EC:2.4.1.256]	mmu00510|mmu01100	N-Glycan biosynthesis|Metabolic pathways	asparagine-linked glycosylation 10B (alpha-1,2-glucosyltransferase)
Zfp518a	-0.156626346017373	0.298253709600255	0.706707778087084	565.0	430.0	444.0	571.0	681.0	643.0	ENSMUSG00000049164	72672	19	40894705	40917947	+	NA	NA	GO:0005634|nucleus	NA|(RefSeq) zinc finger protein 518A	NA	NA	zinc finger protein 518A
H2-T3	-0.551295814166862	0.710064876809794	1	1.0	0.0	3.0	3.0	1.0	3.0	ENSMUSG00000054128	15043	17	36185572	36190287	-	NA	NA	GO:0016020|membrane;GO:0016021|integral component of membrane	K06751|major histocompatibility complex, class I	mmu04144|mmu04145|mmu04218|mmu04514|mmu04612|mmu04940|mmu05163|mmu05165|mmu05166|mmu05167|mmu05168|mmu05169|mmu05170|mmu05203|mmu05320|mmu05330|mmu05332|mmu05416	Endocytosis|Phagosome|Cellular senescence|Cell adhesion molecules (CAMs)|Antigen processing and presentation|Type I diabetes mellitus|Human cytomegalovirus infection|Human papillomavirus infection|Human T-cell leukemia virus 1 infection|Kaposi sarcoma-associated herpesvirus infection|Herpes simplex infection|Epstein-Barr virus infection|Human immunodeficiency virus 1 infection|Viral carcinogenesi…	histocompatibility 2, T region locus 3
Stpg1	0.286065220552315	0.410046130937695	0.778446242739811	33.0	41.0	50.0	32.0	49.0	40.0	ENSMUSG00000028801	78806	4	135494790	135537803	+	GO:0006915|apoptotic process;GO:0043065|positive regulation of apoptotic process;GO:0090073|positive regulation of protein homodimerization activity;GO:1902110|positive regulation of mitochondrial membrane permeability involved in apoptotic process	NA	NA	NA|(RefSeq) sperm tail PG rich repeat containing 1	NA	NA	sperm tail PG rich repeat containing 1
Stpg3	-0.472817542085163	0.783051713719408	1	1.0	1.0	1.0	0.0	1.0	4.0	ENSMUSG00000036770	74472	2	25212207	25214637	-	GO:0008150|biological_process	NA	NA	NA|(RefSeq) sperm tail PG rich repeat containing 3	NA	NA	sperm tail PG rich repeat containing 3
Stpg4	0.825080155379826	0.543468927095096	1	3.0	1.0	2.0	1.0	1.0	2.0	ENSMUSG00000036557	75467	17	87389571	87427741	-	GO:0006325|chromatin organization;GO:0007275|multicellular organism development;GO:0044727|DNA demethylation of male pronucleus;GO:0090116|C-5 methylation of cytosine;GO:1901537|positive regulation of DNA demethylation	NA	NA	NA|(RefSeq) sperm tail PG rich repeat containing 4	NA	NA	sperm tail PG rich repeat containing 4
Ppa1	-0.0731587926952308	0.804342050430907	0.944651563645586	1107.0	454.0	849.0	946.0	930.0	1109.0	ENSMUSG00000020089	67895	10	61648552	61674168	+	GO:0006796|phosphate-containing compound metabolic process	NA	NA	K01507|inorganic pyrophosphatase [EC:3.6.1.1]	mmu00190	Oxidative phosphorylation	pyrophosphatase (inorganic) 1
Ppa2	-0.0193423703690974	0.890333566481077	0.970103342339123	535.0	491.0	410.0	541.0	554.0	628.0	ENSMUSG00000028013	74776	3	133310110	133378235	+	GO:0006470|protein dephosphorylation;GO:0006796|phosphate-containing compound metabolic process;GO:0051881|regulation of mitochondrial membrane potential	NA	NA	K01507|inorganic pyrophosphatase [EC:3.6.1.1]	mmu00190	Oxidative phosphorylation	pyrophosphatase (inorganic) 2
Rnf219	0.0758715623716301	0.675029861523378	0.899858590930349	196.0	189.0	148.0	193.0	214.0	191.0	ENSMUSG00000022120	72486	14	104477536	104522645	-	GO:0048026|positive regulation of mRNA splicing, via spliceosome	NA	NA	NA|(RefSeq) ring finger protein 219	NA	NA	ring finger protein 219
Abcc12	-0.658193522259477	0.400298121918984	1	8.0	2.0	4.0	6.0	9.0	11.0	ENSMUSG00000036872	244562	8	86482260	86580686	-	GO:0055085|transmembrane transport	NA	NA	K05672|ATP-binding cassette, subfamily C (CFTR/MRP), member 12	mmu02010	ABC transporters	ATP-binding cassette, sub-family C (CFTR/MRP), member 12
Abcc10	-0.132793180745971	0.369299459903268	0.755664742230737	326.0	312.0	288.0	416.0	423.0	362.0	ENSMUSG00000032842	224814	17	46303221	46328352	-	GO:0055085|transmembrane transport	NA	NA	K05674|ATP-binding cassette, subfamily C (CFTR/MRP), member 10	mmu02010	ABC transporters	ATP-binding cassette, sub-family C (CFTR/MRP), member 10
Ppbp	1.41138882219662	0.000124899601870074	0.0293394297653155	147.0	278.0	372.0	106.0	137.0	116.0	ENSMUSG00000029372	57349	5	90768518	90770063	+	GO:0002523|leukocyte migration involved in inflammatory response;GO:0006935|chemotaxis;GO:0006952|defense response;GO:0006955|immune response	NA	NA	K10029|platelet basic protein	mmu04060|mmu04062	Cytokine-cytokine receptor interaction|Chemokine signaling pathway	pro-platelet basic protein
Cggbp1	0.0994660396415804	0.306402347510299	0.713302668355499	2597.0	2177.0	2353.0	2644.0	2488.0	2744.0	ENSMUSG00000054604	106143	16	64851996	64859507	+	GO:0000122|negative regulation of transcription by RNA polymerase II;GO:0006357|regulation of transcription by RNA polymerase II	NA	NA	NA|(RefSeq) CGG triplet repeat binding protein 1	NA	NA	CGG triplet repeat binding protein 1
8030474K03Rik	-1.06743155504333	0.531753908075574	1	0.0	1.0	3.0	6.0	4.0	0.0	ENSMUSG00000046774	382231	X	101794656	101798642	+	GO:0008150|biological_process	NA	NA	NA|(RefSeq) RIKEN cDNA 8030474K03 gene	NA	NA	RIKEN cDNA 8030474K03 gene
4930556M19Rik	0.220834924807034	0.39133456911129	0.767452560741125	207.0	350.0	219.0	254.0	268.0	271.0	ENSMUSG00000096971	75259	15	10714836	10790123	+	NA	NA	NA	NA|(RefSeq) RIKEN cDNA 4930556M19 gene	NA	NA	RIKEN cDNA 4930556M19 gene
Lctl	5.72660739517281	0.0515202657749884	1	0.0	0.0	24.0	0.0	0.0	0.0	ENSMUSG00000032401	235435	9	64117147	64138118	+	GO:0005975|carbohydrate metabolic process	NA	NA	NA|(RefSeq) lactase-like	NA	NA	lactase-like
Ppan	-0.0621148982015154	0.679289934567906	0.900672382071731	389.0	316.0	382.0	483.0	431.0	429.0	ENSMUSG00000004100	235036	9	20888175	20892178	+	GO:0001560|regulation of cell growth by extracellular stimulus	NA	NA	K14859|ribosome biogenesis protein SSF1/2	NA	NA	peter pan homolog
Ppat	0.234500428018533	0.132247477749969	0.543164565885743	398.0	466.0	401.0	412.0	390.0	476.0	ENSMUSG00000029246	231327	5	76913249	76951578	-	GO:0000082|G1/S transition of mitotic cell cycle;GO:0001822|kidney development;GO:0006164|purine nucleotide biosynthetic process;GO:0006189|'de novo' IMP biosynthetic process;GO:0006543|glutamine catabolic process;GO:0007595|lactation;GO:0009113|purine nucleobase biosynthetic process;GO:0009116|nucleoside metabolic process;GO:0009168|purine ribonucleoside monophosphate biosynthetic process;GO:001…	NA	NA	K00764|amidophosphoribosyltransferase [EC:2.4.2.14]	mmu00230|mmu00250|mmu01100	Purine metabolism|Alanine, aspartate and glutamate metabolism|Metabolic pathways	phosphoribosyl pyrophosphate amidotransferase
D3Ertd751e	-0.0933817380434773	0.601248656446028	0.871383701887803	190.0	234.0	214.0	243.0	285.0	281.0	ENSMUSG00000025766	73852	3	41742611	41803320	+	GO:0008150|biological_process	NA	NA	NA|(RefSeq) DNA segment, Chr 3, ERATO Doi 751, expressed	NA	NA	DNA segment, Chr 3, ERATO Doi 751, expressed
Fam26f	-0.458010667400614	0.597040555943042	0.868735804269094	1330.0	108.0	769.0	1204.0	1099.0	1226.0	ENSMUSG00000046031	215900	10	34126067	34127984	-	GO:0006811|ion transport	NA	NA	NA|(RefSeq) calcium homeostasis modulator family member 6	NA	NA	calcium homeostasis modulator family member 6
Fam26d	-1.57831002593774	0.696101363176068	1	0.0	0.0	0.0	0.0	0.0	2.0	ENSMUSG00000039508	270711	10	34038784	34044310	-	GO:0006811|ion transport	NA	NA	NA|(RefSeq) calcium homeostasis modulator family member 4	NA	NA	calcium homeostasis modulator family member 4
Fam26e	0.236917310872216	0.199128991250561	0.622092173795703	200.0	149.0	160.0	170.0	182.0	158.0	ENSMUSG00000049872	103511	10	34087815	34096519	-	GO:0006811|ion transport	NA	NA	NA|(RefSeq) calcium homeostasis modulator family member 5	NA	NA	calcium homeostasis modulator family member 5
5430425K12Rik	0.0730268926483237	0.845354321258265	0.957852246658962	25.0	32.0	21.0	24.0	32.0	32.0	ENSMUSG00000114554	NA	13	80940411	80948597	+	NA	NA	NA	NA	NA	NA	RIKEN cDNA 5430425K12 gene
Fam25c	-0.352445327217599	0.755944041502418	1	3.0	1.0	2.0	3.0	4.0	2.0	ENSMUSG00000043681	69134	14	34351881	34355433	-	GO:0008150|biological_process	NA	NA	NA|(RefSeq) family with sequence similarity 25, member C	NA	NA	family with sequence similarity 25, member C
Ppcs	-0.128715375375654	0.438787697223833	0.794455084288909	162.0	135.0	141.0	194.0	173.0	200.0	ENSMUSG00000028636	106564	4	119418530	119422420	-	GO:0015937|coenzyme A biosynthetic process	NA	NA	K01922|phosphopantothenateNA-cysteine ligase (ATP) [EC:6.3.2.51]	mmu00770|mmu01100	Pantothenate and CoA biosynthesis|Metabolic pathways	phosphopantothenoylcysteine synthetase
Fads2	0.290986378918835	0.0160239692441781	0.274300506687971	654.0	688.0	611.0	655.0	615.0	622.0	ENSMUSG00000024665	56473	19	10064164	10101503	-	GO:0006629|lipid metabolic process;GO:0006631|fatty acid metabolic process;GO:0006633|fatty acid biosynthetic process;GO:0006636|unsaturated fatty acid biosynthetic process;GO:0055114|oxidation-reduction process	NA	NA	K10226|acyl-CoA 6-desaturase (Delta-6 desaturase) [EC:1.14.19.3]	mmu00592|mmu01040|mmu01212|mmu03320	alpha-Linolenic acid metabolism|Biosynthesis of unsaturated fatty acids|Fatty acid metabolism|PPAR signaling pathway	fatty acid desaturase 2
Fads3	0.250227504191299	0.108820148683278	0.510106412999674	2616.0	3134.0	2320.0	2638.0	2525.0	2894.0	ENSMUSG00000024664	60527	19	10041548	10059671	+	GO:0006629|lipid metabolic process;GO:0006631|fatty acid metabolic process;GO:0006633|fatty acid biosynthetic process;GO:0008150|biological_process;GO:0055114|oxidation-reduction process	NA	NA	K10225|fatty acid desaturase 3 (Delta-13 desaturase) [EC:1.14.19.-]	NA	NA	fatty acid desaturase 3
Fads6	-0.0139224101494985	0.969218976089096	0.992672708903503	51.0	106.0	90.0	123.0	78.0	97.0	ENSMUSG00000044788	328035	11	115279622	115297663	-	GO:0006629|lipid metabolic process;GO:0006631|fatty acid metabolic process;GO:0006633|fatty acid biosynthetic process;GO:0008150|biological_process;GO:0055114|oxidation-reduction process	NA	NA	K12419|fatty acid desaturase 6 [EC:1.14.19.-]	NA	NA	fatty acid desaturase domain family, member 6
Fads1	0.235456891396485	0.118399316849023	0.52561901885895	2283.0	2689.0	2023.0	2401.0	2353.0	2291.0	ENSMUSG00000010663	76267	19	10182888	10196870	+	GO:0006629|lipid metabolic process;GO:0006631|fatty acid metabolic process;GO:0006633|fatty acid biosynthetic process;GO:0006636|unsaturated fatty acid biosynthetic process;GO:0007568|aging;GO:0007584|response to nutrient;GO:0009267|cellular response to starvation;GO:0009744|response to sucrose;GO:0010033|response to organic substance;GO:0014070|response to organic cyclic compound;GO:0019369|arac…	NA	NA	K10224|acyl-CoA (8-3)-desaturase (Delta-5 desaturase) [EC:1.14.19.44]	mmu01040|mmu01212	Biosynthesis of unsaturated fatty acids|Fatty acid metabolism	fatty acid desaturase 1
Fam24a	-0.236861354226394	0.841422450741234	1	5.0	2.0	1.0	7.0	1.0	3.0	ENSMUSG00000030859	68223	7	131333864	131336927	+	GO:0008150|biological_process	NA	NA	NA|(RefSeq) family with sequence similarity 24, member A	NA	NA	family with sequence similarity 24, member A
Fam24b	0.559082856941277	0.710899197020519	1	8.0	0.0	1.0	1.0	4.0	2.0	ENSMUSG00000030858	69318	7	131325944	131329516	-	GO:0008150|biological_process	NA	NA	NA|(RefSeq) family with sequence similarity 24 member B	NA	NA	family with sequence similarity 24 member B
E330034G19Rik	-2.16168911425595	0.588603239940511	1	0.0	0.0	0.0	0.0	0.0	3.0	ENSMUSG00000038925	105418	14	24293214	24309966	+	GO:0032436|positive regulation of proteasomal ubiquitin-dependent protein catabolic process	NA	NA	NA|(RefSeq) RIKEN cDNA E330034G19 gene	NA	NA	RIKEN cDNA E330034G19 gene
Spcs3	-0.0566600017697155	0.779605846215535	0.93597529584653	2045.0	1170.0	1682.0	2028.0	1914.0	2065.0	ENSMUSG00000054408	76687	8	54520433	54529998	-	GO:0006465|signal peptide processing;GO:0006508|proteolysis	NA	NA	K12948|signal peptidase complex subunit 3 [EC:3.4.-.-]	mmu03060	Protein export	signal peptidase complex subunit 3 homolog (S. cerevisiae)
Spcs1	-0.0352573169238742	0.813172068359586	0.948267570773899	1803.0	1249.0	1508.0	1865.0	1849.0	1802.0	ENSMUSG00000021917	69019	14	30999826	31001672	-	GO:0006465|signal peptide processing;GO:0006508|proteolysis	NA	NA	K12946|signal peptidase complex subunit 1 [EC:3.4.-.-]	mmu03060	Protein export	signal peptidase complex subunit 1 homolog (S. cerevisiae)
Spcs2	0.0338152308451536	0.779471539589927	0.935955322518595	2902.0	2234.0	2397.0	2735.0	3007.0	2954.0	ENSMUSG00000035227	66624	7	99837569	99863462	-	GO:0006465|signal peptide processing;GO:0006508|proteolysis	NA	NA	K12947|signal peptidase complex subunit 2 [EC:3.4.-.-]	mmu03060	Protein export	signal peptidase complex subunit 2 homolog (S. cerevisiae)
Nupl1	-0.66653248598079	0.849693749409578	1	0.0	1.0	0.0	2.0	0.0	0.0	ENSMUSG00000063895	NA	14	60184612	60251431	-	GO:0006913|nucleocytoplasmic transport;GO:0015031|protein transport;GO:0042306|regulation of protein import into nucleus;GO:0051028|mRNA transport;GO:0051260|protein homooligomerization;GO:0051290|protein heterotetramerization;GO:0051291|protein heterooligomerization;GO:0070208|protein heterotrimerization	NA	NA	NA	NA	NA	nucleoporin like 1
Nupl2	-0.459473424836013	0.0341549860916083	0.348164535619205	129.0	125.0	121.0	184.0	249.0	177.0	ENSMUSG00000048439	231042	5	24164963	24184013	+	GO:0006611|protein export from nucleus	NA	NA	K14321|nucleoporin-like protein 2	mmu03013	RNA transport	nucleoporin like 2
Lrsam1	0.129997788247707	0.353741173183836	0.745510275628805	334.0	353.0	309.0	336.0	379.0	364.0	ENSMUSG00000026792	227738	2	32925216	32961614	-	GO:0000209|protein polyubiquitination;GO:0006914|autophagy;GO:0015031|protein transport;GO:0016567|protein ubiquitination;GO:0030163|protein catabolic process;GO:0045806|negative regulation of endocytosis;GO:0046755|viral budding;GO:0051865|protein autoubiquitination;GO:0070086|ubiquitin-dependent endocytosis;GO:1904417|positive regulation of xenophagy;GO:2000786|positive regulation of autophagos…	NA	NA	K10641|E3 ubiquitin-protein ligase LRSAM1 [EC:2.3.2.27]	NA	NA	leucine rich repeat and sterile alpha motif containing 1
Angptl8	-0.123714934466787	0.668002924053497	0.897346749274248	40.0	37.0	36.0	48.0	42.0	56.0	ENSMUSG00000047822	624219	9	21835510	21837347	+	GO:0006629|lipid metabolic process;GO:0010469|regulation of signaling receptor activity;GO:0010954|positive regulation of protein processing;GO:0019216|regulation of lipid metabolic process;GO:0044255|cellular lipid metabolic process;GO:0045444|fat cell differentiation;GO:0048469|cell maturation;GO:0050746|regulation of lipoprotein metabolic process;GO:0051005|negative regulation of lipoprotein l…	NA	NA	K22289|angiopoietin-like 8	mmu04979	Cholesterol metabolism	angiopoietin-like 8
Angptl6	-0.059150917179377	0.910255835596791	0.976404289076766	15.0	11.0	17.0	12.0	26.0	15.0	ENSMUSG00000038742	70726	9	20873808	20879727	-	GO:0001525|angiogenesis;GO:0007275|multicellular organism development;GO:0030154|cell differentiation	NA	NA	NA|(RefSeq) angiopoietin-like 6	NA	NA	angiopoietin-like 6
Angptl7	0.509070371922475	0.201957577828424	0.625317182562725	31.0	26.0	19.0	23.0	22.0	18.0	ENSMUSG00000028989	654812	4	148495183	148500460	-	NA	NA	GO:0005575|cellular_component;GO:0005576|extracellular region	NA|(RefSeq) angiopoietin-like 7	NA	NA	angiopoietin-like 7
Angptl1	0.122140092547318	0.887009865360099	1	2.0	9.0	8.0	3.0	9.0	9.0	ENSMUSG00000033544	72713	1	156838562	156861078	+	GO:0007169|transmembrane receptor protein tyrosine kinase signaling pathway	NA	NA	NA|(RefSeq) angiopoietin-like 1	NA	NA	angiopoietin-like 1
Angptl4	-0.484588102359187	0.119986906526889	0.52716371630897	372.0	741.0	768.0	1083.0	1147.0	916.0	ENSMUSG00000002289	57875	17	33773750	33781575	-	GO:0001525|angiogenesis;GO:0001666|response to hypoxia;GO:0009267|cellular response to starvation;GO:0043066|negative regulation of apoptotic process;GO:0045834|positive regulation of lipid metabolic process;GO:0051005|negative regulation of lipoprotein lipase activity;GO:0051260|protein homooligomerization;GO:0070328|triglyceride homeostasis;GO:2000352|negative regulation of endothelial cell apo…	NA	NA	K08767|angiopoietin-like 4	mmu03320|mmu04979	PPAR signaling pathway|Cholesterol metabolism	angiopoietin-like 4
Angptl2	0.354119176647721	0.268719248848268	0.685022933381067	798.0	1652.0	811.0	1086.0	862.0	1098.0	ENSMUSG00000004105	26360	2	33216069	33247717	+	NA	NA	GO:0005576|extracellular region;GO:0005615|extracellular space	NA|(RefSeq) angiopoietin-like 2	NA	NA	angiopoietin-like 2
Angptl3	-3.08537974154069	0.0197239555274689	1	1.0	1.0	0.0	8.0	7.0	5.0	ENSMUSG00000028553	30924	4	99030954	99046111	+	GO:0001525|angiogenesis;GO:0006071|glycerol metabolic process;GO:0006629|lipid metabolic process;GO:0006631|fatty acid metabolic process;GO:0006641|triglyceride metabolic process;GO:0006644|phospholipid metabolic process;GO:0007155|cell adhesion;GO:0007160|cell-matrix adhesion;GO:0007165|signal transduction;GO:0008203|cholesterol metabolic process;GO:0009395|phospholipid catabolic process;GO:0009…	NA	NA	K22288|angiopoietin-like 3	mmu04979	Cholesterol metabolism	angiopoietin-like 3
Ppig	-0.126471591800005	0.227358912701589	0.650030949091958	1493.0	1243.0	1299.0	1704.0	1796.0	1709.0	ENSMUSG00000042133	228005	2	69722545	69754012	+	GO:0000413|protein peptidyl-prolyl isomerization;GO:0006457|protein folding	NA	NA	K09566|peptidyl-prolyl isomerase G (cyclophilin G) [EC:5.2.1.8]	NA	NA	peptidyl-prolyl isomerase G (cyclophilin G)
Ppih	-0.339916482471777	0.109620276232407	0.511084420019935	102.0	71.0	92.0	124.0	129.0	144.0	ENSMUSG00000060288	66101	4	119300010	119320546	-	GO:0000413|protein peptidyl-prolyl isomerization;GO:0006397|mRNA processing;GO:0006457|protein folding;GO:0008380|RNA splicing;GO:0045070|positive regulation of viral genome replication	NA	NA	K09567|peptidyl-prolyl isomerase H (cyclophilin H) [EC:5.2.1.8]	mmu03040	Spliceosome	peptidyl prolyl isomerase H
Ppie	0.264934402333837	0.0987604141855425	0.49533301621927	342.0	273.0	354.0	329.0	313.0	313.0	ENSMUSG00000028651	56031	4	123127115	123139951	-	GO:0000398|mRNA splicing, via spliceosome;GO:0000413|protein peptidyl-prolyl isomerization;GO:0006355|regulation of transcription, DNA-templated;GO:0006397|mRNA processing;GO:0006457|protein folding;GO:0008380|RNA splicing;GO:0045070|positive regulation of viral genome replication	NA	NA	K09564|peptidyl-prolyl isomerase E (cyclophilin E) [EC:5.2.1.8]	mmu03040	Spliceosome	peptidylprolyl isomerase E (cyclophilin E)
Ppif	-0.0187185118866098	0.93675354368386	0.983797756436234	314.0	174.0	274.0	278.0	298.0	336.0	ENSMUSG00000021868	105675	14	25694154	25700468	+	GO:0000413|protein peptidyl-prolyl isomerization;GO:0002931|response to ischemia;GO:0006457|protein folding;GO:0006915|apoptotic process;GO:0006979|response to oxidative stress;GO:0008637|apoptotic mitochondrial changes;GO:0010849|regulation of proton-transporting ATPase activity, rotational mechanism;GO:0010939|regulation of necrotic cell death;GO:0012501|programmed cell death;GO:0032780|negativ…	NA	NA	K09565|peptidyl-prolyl isomerase F (cyclophilin D) [EC:5.2.1.8]	mmu04020|mmu04022|mmu05012|mmu05016|mmu05145	Calcium signaling pathway|cGMP-PKG signaling pathway|Parkinson disease|Huntington disease|Toxoplasmosis	peptidylprolyl isomerase F (cyclophilin F)
Ppic	-0.441843949549476	0.0257084447823418	0.319482170811963	2261.0	1450.0	1361.0	2783.0	2524.0	2800.0	ENSMUSG00000024538	19038	18	53406341	53418007	-	GO:0000413|protein peptidyl-prolyl isomerization;GO:0006457|protein folding	NA	NA	K09563|peptidyl-prolyl isomerase C (cyclophilin C) [EC:5.2.1.8]	NA	NA	peptidylprolyl isomerase C
Ppid	0.0122716570814372	0.915430143341125	0.978603025328834	1106.0	916.0	1008.0	1119.0	1251.0	1185.0	ENSMUSG00000027804	67738	3	79591342	79603650	+	GO:0000122|negative regulation of transcription by RNA polymerase II;GO:0000413|protein peptidyl-prolyl isomerization;GO:0006457|protein folding;GO:0006915|apoptotic process;GO:0015031|protein transport;GO:0034389|lipid droplet organization;GO:0043065|positive regulation of apoptotic process;GO:0045070|positive regulation of viral genome replication;GO:0050714|positive regulation of protein secre…	NA	NA	K05864|peptidyl-prolyl isomerase D [EC:5.2.1.8]	mmu04217|mmu04218	Necroptosis|Cellular senescence	peptidylprolyl isomerase D (cyclophilin D)
Ppia	-0.093264745116357	0.570727194742458	0.855583536090435	333.0	242.0	293.0	359.0	388.0	347.0	ENSMUSG00000071866	268373	11	6415443	6419817	+	GO:0000413|protein peptidyl-prolyl isomerization;GO:0006457|protein folding;GO:0030182|neuron differentiation;GO:0034389|lipid droplet organization;GO:0045069|regulation of viral genome replication;GO:0045070|positive regulation of viral genome replication;GO:0050714|positive regulation of protein secretion	NA	NA	K03767|peptidyl-prolyl cis-trans isomerase A (cyclophilin A) [EC:5.2.1.8]	mmu04217	Necroptosis	peptidylprolyl isomerase A
Ppib	-0.241020532625425	0.111739143189882	0.513850586724732	1042.0	722.0	867.0	1168.0	1268.0	1236.0	ENSMUSG00000032383	19035	9	66060222	66066623	+	GO:0000413|protein peptidyl-prolyl isomerization;GO:0006457|protein folding;GO:0040018|positive regulation of multicellular organism growth;GO:0044794|positive regulation by host of viral process;GO:0044829|positive regulation by host of viral genome replication;GO:0050821|protein stabilization;GO:0060348|bone development;GO:0061077|chaperone-mediated protein folding	NA	NA	K03768|peptidyl-prolyl cis-trans isomerase B (cyclophilin B) [EC:5.2.1.8]	NA	NA	peptidylprolyl isomerase B
1700001G17Rik	0.430172976909178	0.621162125465972	1	5.0	9.0	4.0	3.0	3.0	10.0	ENSMUSG00000103746	67503	1	33669824	33670712	+	NA	NA	NA	NA|(RefSeq) RIKEN cDNA 1700001G17 gene	NA	NA	RIKEN cDNA 1700001G17 gene
AA467197	-1.25171291933012	0.204142890742974	0.625868306224658	902.0	53.0	234.0	1044.0	1226.0	980.0	ENSMUSG00000033213	433470	2	122636986	122641191	+	GO:0009617|response to bacterium;GO:0022900|electron transport chain;GO:1902600|proton transmembrane transport	NA	NA	NA|(RefSeq) expressed sequence AA467197	NA	NA	expressed sequence AA467197
Tnk2os	-0.0928963324332285	0.889914063544383	0.970103342339123	14.0	18.0	3.0	15.0	16.0	13.0	ENSMUSG00000075265	675921	16	32665223	32668197	-	NA	NA	NA	NA|(RefSeq) tyrosine kinase, non-receptor 2, opposite strand	NA	NA	tyrosine kinase, non-receptor 2, opposite strand
Tbx15	2.19788451990084	0.0642297887463761	0.434055948549957	1.0	60.0	7.0	3.0	7.0	8.0	ENSMUSG00000027868	21384	3	99240381	99354259	+	GO:0000122|negative regulation of transcription by RNA polymerase II;GO:0006355|regulation of transcription, DNA-templated;GO:0048701|embryonic cranial skeleton morphogenesis;GO:0048704|embryonic skeletal system morphogenesis	NA	NA	K10182|T-box protein 15	NA	NA	T-box 15
Ldb1	0.0770055826791695	0.553013980675624	0.848421978148012	3028.0	3559.0	3177.0	3612.0	3772.0	3607.0	ENSMUSG00000025223	16825	19	46032593	46045214	-	GO:0000972|transcription-dependent tethering of RNA polymerase II gene DNA at nuclear periphery;GO:0001702|gastrulation with mouth forming second;GO:0001942|hair follicle development;GO:0006357|regulation of transcription by RNA polymerase II;GO:0006366|transcription by RNA polymerase II;GO:0007275|multicellular organism development;GO:0009948|anterior/posterior axis specification;GO:0010669|epit…	NA	NA	K15617|LIM domain-binding protein 1	mmu05202	Transcriptional misregulation in cancer	LIM domain binding 1
Tbx10	-0.57044033648299	0.735245415762788	1	2.0	2.0	0.0	4.0	0.0	3.0	ENSMUSG00000037477	109575	19	3992752	3999511	+	GO:0006355|regulation of transcription, DNA-templated	NA	NA	K10181|T-box protein 10	NA	NA	T-box 10
Ldb2	0.16953048140813	0.409398733407558	0.778321104304738	894.0	1327.0	932.0	1043.0	1153.0	1140.0	ENSMUSG00000039706	16826	5	44472132	44799680	-	GO:0001942|hair follicle development;GO:0006357|regulation of transcription by RNA polymerase II;GO:0010669|epithelial structure maintenance;GO:0030334|regulation of cell migration;GO:0035019|somatic stem cell population maintenance;GO:0043549|regulation of kinase activity;GO:0044089|positive regulation of cellular component biogenesis;GO:0045944|positive regulation of transcription by RNA polyme…	NA	NA	NA|(RefSeq) LIM domain binding 2	NA	NA	LIM domain binding 2
Ldb3	1.34186127106218	0.0161880168397613	0.274300506687971	65.0	319.0	140.0	116.0	65.0	67.0	ENSMUSG00000021798	24131	14	34526603	34588682	-	GO:0045214|sarcomere organization	NA	NA	K19867|LIM domain-binding protein 3	NA	NA	LIM domain binding 3
4930527E20Rik	-3.45050742975001	0.031655917601903	1	0.0	1.0	0.0	4.0	3.0	7.0	ENSMUSG00000085491	NA	2	30803793	30807429	+	NA	NA	NA	NA	NA	NA	RIKEN cDNA 4930527E20 gene
Ldah	0.00107986577991603	0.992498137081273	0.99814922029661	610.0	631.0	555.0	685.0	698.0	745.0	ENSMUSG00000037669	68832	12	8208107	8285759	+	NA	NA	NA	NA|(RefSeq) lipid droplet associated hydrolase	NA	NA	lipid droplet associated hydrolase
Tbx19	0.263942013029779	0.849126345201066	1	0.0	2.0	6.0	4.0	3.0	1.0	ENSMUSG00000026572	83993	1	165137855	165160773	-	GO:0006355|regulation of transcription, DNA-templated;GO:0021983|pituitary gland development;GO:0042127|regulation of cell population proliferation;GO:0045165|cell fate commitment;GO:0045595|regulation of cell differentiation;GO:0045944|positive regulation of transcription by RNA polymerase II	NA	NA	K10184|T-box protein 19	NA	NA	T-box 19
Tbx18	1.4536230785991	0.168165925034398	1	9.0	3.0	25.0	11.0	4.0	1.0	ENSMUSG00000032419	76365	9	87702800	87731260	-	GO:0006355|regulation of transcription, DNA-templated;GO:0072001|renal system development	NA	NA	K10183|T-box protein 18	NA	NA	T-box18
Tbx20	0.499152085780012	0.443432766995579	1	6.0	12.0	15.0	9.0	6.0	13.0	ENSMUSG00000031965	57246	9	24718138	24774303	-	GO:0000122|negative regulation of transcription by RNA polymerase II;GO:0001569|branching involved in blood vessel morphogenesis;GO:0001764|neuron migration;GO:0001947|heart looping;GO:0003143|embryonic heart tube morphogenesis;GO:0003148|outflow tract septum morphogenesis;GO:0003151|outflow tract morphogenesis;GO:0003175|tricuspid valve development;GO:0003176|aortic valve development;GO:0003180|…	NA	NA	K10185|T-box protein 20	NA	NA	T-box 20
Tbx21	0.152351860964156	0.584100035072744	0.863443102157452	463.0	261.0	546.0	448.0	474.0	430.0	ENSMUSG00000001444	57765	11	97098071	97115331	-	GO:0000122|negative regulation of transcription by RNA polymerase II;GO:0006355|regulation of transcription, DNA-templated;GO:0009615|response to virus;GO:0010628|positive regulation of gene expression;GO:0030217|T cell differentiation;GO:0032703|negative regulation of interleukin-2 production;GO:0043161|proteasome-mediated ubiquitin-dependent protein catabolic process;GO:0045580|regulation of T …	NA	NA	K10166|T-box protein 21	mmu04658|mmu04659|mmu05321	Th1 and Th2 cell differentiation|Th17 cell differentiation|Inflammatory bowel disease (IBD)	T-box 21
Nupr1	0.0597180771196438	0.687536548661056	0.904617258991773	1827.0	1453.0	1905.0	2091.0	1872.0	1928.0	ENSMUSG00000030717	56312	7	126623249	126630861	-	GO:0002526|acute inflammatory response;GO:0006473|protein acetylation;GO:0008283|cell population proliferation;GO:0008584|male gonad development;GO:0009636|response to toxic substance;GO:0031401|positive regulation of protein modification process;GO:0035914|skeletal muscle cell differentiation;GO:0042771|intrinsic apoptotic signaling pathway in response to DNA damage by p53 class mediator;GO:0043…	NA	NA	K15626|nuclear protein, 1	mmu05202	Transcriptional misregulation in cancer	nuclear protein transcription regulator 1
Ppnr	-2.64904135605459	0.133068833134502	1	0.0	0.0	1.0	2.0	3.0	3.0	ENSMUSG00000099746	NA	19	55841672	55845897	+	NA	NA	NA	NA	NA	NA	per-pentamer repeat gene
C920021L13Rik	0.482301012160189	0.0693727904571781	0.442396657032239	203.0	315.0	180.0	180.0	212.0	202.0	ENSMUSG00000080727	100042889	3	95871522	95889093	+	NA	NA	NA	NA|(RefSeq) RIKEN cDNA C920021L13 gene	NA	NA	RIKEN cDNA C920021L13 gene
Zfp512b	-0.111329185780006	0.478564126073238	0.816315292340981	992.0	1144.0	885.0	1195.0	1408.0	1266.0	ENSMUSG00000000823	269401	2	181582103	181592803	-	GO:0008150|biological_process	NA	NA	NA|(RefSeq) zinc finger protein 512B	NA	NA	zinc finger protein 512B
Gm16243	-0.716542602922383	0.860605974740117	1	0.0	0.0	0.0	0.0	0.0	1.0	ENSMUSG00000090033	NA	13	95208112	95208936	+	NA	NA	NA	NA	NA	NA	predicted gene 16243
AC118008.1	2.62302820133013	0.511832507546558	1	3.0	0.0	0.0	0.0	0.0	0.0	ENSMUSG00000116088	NA	15	72588283	72606053	+	NA	NA	NA	NA	NA	NA	predicted gene, 49460
Gm16244	0.021168787988739	0.980000000151386	1	5.0	4.0	3.0	4.0	4.0	6.0	ENSMUSG00000090235	102637720	19	42779032	42781454	+	NA	NA	NA	NA|(RefSeq) uncharacterized LOC102637720	NA	NA	predicted gene 16244
Gm16242	-1.2204915146946	0.638351830721994	1	0.0	1.0	0.0	1.0	0.0	2.0	ENSMUSG00000082069	NA	6	129795804	129813936	-	NA	NA	NA	NA	NA	NA	predicted gene 16242
Gm16240	-1.13858214718739	0.617928128113488	1	2.0	0.0	0.0	2.0	3.0	0.0	ENSMUSG00000089711	NA	10	76293165	76294860	+	NA	NA	NA	NA	NA	NA	predicted gene 16240
Phactr1	0.54678247460651	0.00730228406691508	0.206156999531875	1800.0	2738.0	2082.0	1684.0	1769.0	1949.0	ENSMUSG00000054728	218194	13	42680623	43138526	+	GO:0031032|actomyosin structure organization;GO:0031532|actin cytoskeleton reorganization;GO:0032515|negative regulation of phosphoprotein phosphatase activity;GO:0042325|regulation of phosphorylation;GO:0043149|stress fiber assembly;GO:0043666|regulation of phosphoprotein phosphatase activity;GO:0048870|cell motility	NA	NA	NA|(RefSeq) phosphatase and actin regulator 1	NA	NA	phosphatase and actin regulator 1
Phactr2	0.477562868420014	0.0284679812939752	0.329252156340927	2108.0	3357.0	2308.0	2229.0	2159.0	2261.0	ENSMUSG00000062866	215789	10	13207717	13474412	-	GO:0008150|biological_process;GO:0032515|negative regulation of phosphoprotein phosphatase activity	NA	NA	NA|(RefSeq) phosphatase and actin regulator 2	NA	NA	phosphatase and actin regulator 2
Phactr3	-0.139975145167532	0.879808136023275	1	5.0	4.0	17.0	10.0	21.0	3.0	ENSMUSG00000027525	74189	2	178118975	178338492	+	GO:0008150|biological_process;GO:0032515|negative regulation of phosphoprotein phosphatase activity;GO:0043666|regulation of phosphoprotein phosphatase activity	NA	NA	K17594|phosphatase and actin regulator 3	NA	NA	phosphatase and actin regulator 3
Slco4c1	-0.148699223710336	0.552056217048699	0.847887148226698	580.0	743.0	393.0	761.0	662.0	834.0	ENSMUSG00000040693	227394	1	96816270	96872171	-	GO:0006811|ion transport;GO:0007275|multicellular organism development;GO:0007283|spermatogenesis;GO:0015711|organic anion transport;GO:0030154|cell differentiation;GO:0055085|transmembrane transport	NA	NA	K14355|solute carrier organic anion transporter family, member 4C	NA	NA	solute carrier organic anion transporter family, member 4C1
Phactr4	0.16646702921963	0.251158306224441	0.670355068301474	1085.0	1300.0	1045.0	1161.0	1168.0	1302.0	ENSMUSG00000066043	100169	4	132355923	132422489	-	GO:0001755|neural crest cell migration;GO:0001843|neural tube closure;GO:0007266|Rho protein signal transduction;GO:0007275|multicellular organism development;GO:0007399|nervous system development;GO:0030036|actin cytoskeleton organization;GO:0032515|negative regulation of phosphoprotein phosphatase activity;GO:0043085|positive regulation of catalytic activity;GO:0043666|regulation of phosphoprot…	NA	NA	K17585|phosphatase and actin regulator 4	NA	NA	phosphatase and actin regulator 4
Gm16248	-0.716542602922383	0.860605974740117	1	0.0	0.0	0.0	1.0	0.0	0.0	ENSMUSG00000086137	NA	13	54399092	54399334	-	NA	NA	NA	NA	NA	NA	predicted gene 16248
Gm31881	1.00881692843453	0.582775027753538	1	0.0	2.0	3.0	0.0	2.0	1.0	ENSMUSG00000105698	NA	3	152106439	152107383	+	NA	NA	NA	NA	NA	NA	predicted gene, 31881
Gm16246	3.15875129524416	0.0801323894160524	1	1.0	3.0	4.0	0.0	0.0	1.0	ENSMUSG00000086372	NA	12	57441190	57450120	-	NA	NA	NA	NA	NA	NA	predicted gene 16246
Gm31887	1.20701074872011	0.767381535721032	1	1.0	0.0	0.0	0.0	0.0	0.0	ENSMUSG00000105715	NA	13	19162036	19193558	-	NA	NA	NA	NA	NA	NA	predicted gene, 31887
Gm16233	-2.95241210897976	0.455824084690149	1	0.0	0.0	0.0	5.0	0.0	0.0	ENSMUSG00000085773	NA	3	144947561	144954878	+	NA	NA	NA	NA	NA	NA	predicted gene 16233
Gm16230	0.51724174384038	0.61481590312541	1	15.0	4.0	3.0	1.0	6.0	11.0	ENSMUSG00000087163	102632898	10	127671604	127676724	-	NA	NA	NA	NA|(RefSeq) predicted gene 16230	NA	NA	predicted gene 16230
Gm16231	-1.57831002593774	0.696101363176068	1	0.0	0.0	0.0	0.0	0.0	2.0	ENSMUSG00000090163	NA	3	152943313	152943944	+	NA	NA	NA	NA	NA	NA	predicted gene 16231
Rps13-ps6	-0.716542602922383	0.860605974740117	1	0.0	0.0	0.0	0.0	0.0	1.0	ENSMUSG00000082987	NA	2	143855649	143856076	+	NA	NA	NA	NA	NA	NA	ribosomal protein S13, pseudogene 6
Pgrmc1	0.408737421840715	0.0415070211309861	0.37070958247612	2425.0	3580.0	3151.0	2957.0	2578.0	2681.0	ENSMUSG00000006373	53328	X	36598206	36606079	+	GO:0007613|memory;GO:0008306|associative learning;GO:0099563|modification of synaptic structure;GO:1903078|positive regulation of protein localization to plasma membrane;GO:1905809|negative regulation of synapse organization	NA	NA	K17278|membrane-associated progesterone receptor component	NA	NA	progesterone receptor membrane component 1
Pgrmc2	0.244492380468631	0.0670772222764665	0.437886891753499	1224.0	1263.0	1157.0	1350.0	1093.0	1203.0	ENSMUSG00000049940	70804	3	41066326	41083046	-	GO:0008150|biological_process	NA	NA	K17278|membrane-associated progesterone receptor component	NA	NA	progesterone receptor membrane component 2
Rps13-ps4	-0.102609179274983	0.854823601584089	1	8.0	8.0	13.0	14.0	11.0	12.0	ENSMUSG00000081378	NA	8	119602170	119602625	-	NA	NA	NA	NA	NA	NA	ribosomal protein S13, pseudogene 4
Rps13-ps1	-0.158558106352383	0.330634459269143	0.731105055776565	1704.0	1155.0	1487.0	1895.0	2003.0	1828.0	ENSMUSG00000066362	NA	8	87047689	87048226	+	NA	NA	NA	NA	NA	NA	ribosomal protein S13, pseudogene 1
Rps13-ps2	-0.0352905765161887	0.848325812610119	0.95879238728051	603.0	382.0	519.0	607.0	620.0	592.0	ENSMUSG00000069972	NA	7	88530446	88530898	-	NA	NA	NA	NA	NA	NA	ribosomal protein S13, pseudogene 2
Gm16238	-0.115953167780629	0.748395802591354	0.924807924997421	32.0	23.0	36.0	29.0	43.0	45.0	ENSMUSG00000089988	NA	3	127691935	127692520	-	NA	NA	NA	NA	NA	NA	predicted gene 16238
Gm16239	-1.34619939735647	0.350950625958036	1	2.0	0.0	1.0	2.0	2.0	5.0	ENSMUSG00000089994	NA	10	99179184	99184610	-	NA	NA	NA	NA	NA	NA	predicted gene 16239
Gm16236	2.13751786194512	0.596266604787673	1	0.0	0.0	2.0	0.0	0.0	0.0	ENSMUSG00000089965	NA	1	71039652	71040030	-	NA	NA	NA	NA	NA	NA	predicted gene 16236
Gm16237	-1.2207836256083	0.638144898932866	1	0.0	0.0	1.0	0.0	1.0	2.0	ENSMUSG00000086694	NA	8	125224400	125227323	-	NA	NA	NA	NA	NA	NA	predicted gene 16237
Gm16234	-1.14483588350024	0.317752834450046	1	3.0	1.0	1.0	2.0	6.0	5.0	ENSMUSG00000085572	NA	10	14664220	14668318	+	NA	NA	NA	NA	NA	NA	predicted gene 16234
Gm16235	-0.494949915922621	0.31639839671585	0.719916686002166	16.0	8.0	22.0	25.0	21.0	31.0	ENSMUSG00000087429	NA	10	88444236	88449887	-	NA	NA	NA	NA	NA	NA	predicted gene 16235
Ppox	-0.131223049053023	0.209308656549952	0.632193296793272	1001.0	934.0	910.0	1186.0	1299.0	1204.0	ENSMUSG00000062729	19044	1	171275990	171281186	-	GO:0006779|porphyrin-containing compound biosynthetic process;GO:0006782|protoporphyrinogen IX biosynthetic process;GO:0006783|heme biosynthetic process;GO:0042493|response to drug;GO:0046501|protoporphyrinogen IX metabolic process;GO:0055114|oxidation-reduction process	NA	NA	K00231|protoporphyrinogen/coproporphyrinogen III oxidase [EC:1.3.3.4 1.3.3.15]	mmu00860|mmu01100	Porphyrin and chlorophyll metabolism|Metabolic pathways	protoporphyrinogen oxidase
Gm31897	-0.354612975789082	0.657284574830084	1	11.0	1.0	8.0	9.0	11.0	10.0	ENSMUSG00000108760	NA	7	127287729	127290619	+	NA	NA	NA	NA	NA	NA	predicted gene, 31897
Gm16263	0.256293863177912	0.889697188766766	1	1.0	3.0	0.0	0.0	2.0	2.0	ENSMUSG00000086709	NA	13	118695292	118715396	-	NA	NA	NA	NA	NA	NA	predicted gene 16263
Gm16262	-0.716542602922383	0.860605974740117	1	0.0	0.0	0.0	0.0	1.0	0.0	ENSMUSG00000089709	NA	9	94695704	94702319	-	NA	NA	NA	NA	NA	NA	predicted gene 16262
Gm16267	-0.341499303190018	0.673276549534739	1	15.0	3.0	3.0	8.0	10.0	13.0	ENSMUSG00000084979	NA	12	33111962	33138945	+	NA	NA	NA	NA	NA	NA	predicted gene 16267
Gm16268	0.221623581739594	0.911465208639468	1	2.0	1.0	0.0	2.0	0.0	1.0	ENSMUSG00000089959	NA	10	86839094	86874954	+	NA	NA	NA	NA	NA	NA	predicted gene 16268
Gm16254	-1.62911921084619	0.686493283851136	1	0.0	0.0	0.0	2.0	0.0	0.0	ENSMUSG00000087350	NA	10	7606084	7606813	-	NA	NA	NA	NA	NA	NA	predicted gene 16254
Gm16253	0.753200290933353	0.331855024144601	1	4.0	9.0	15.0	4.0	6.0	10.0	ENSMUSG00000087610	NA	3	96576984	96580663	+	GO:0008150|biological_process	NA	NA	NA	NA	NA	predicted gene 16253
Gm16251	-1.60441492716629	0.685656976236903	1	0.0	0.0	0.0	0.0	1.0	1.0	ENSMUSG00000090075	NA	7	19920729	19927607	+	NA	NA	NA	NA	NA	NA	predicted gene 16251
5430427N15Rik	-1.33076020568217	0.268229268243436	1	1.0	0.0	4.0	6.0	4.0	5.0	ENSMUSG00000104684	NA	5	103354306	103356698	-	NA	NA	NA	NA	NA	NA	RIKEN cDNA 5430427N15 gene
Ppt2	-0.406373903152751	0.14774940151084	0.560780596969429	463.0	200.0	334.0	530.0	507.0	516.0	ENSMUSG00000015474	54397	17	34616662	34628510	-	GO:0098734|macromolecule depalmitoylation	NA	NA	K01074|palmitoyl-protein thioesterase [EC:3.1.2.22]	mmu00062|mmu01100|mmu01212|mmu04142	Fatty acid elongation|Metabolic pathways|Fatty acid metabolism|Lysosome	palmitoyl-protein thioesterase 2
1600017P15Rik	-2.60420711877933	0.411888988491019	1	0.0	0.0	0.0	0.0	2.0	2.0	ENSMUSG00000065361	NA	3	30595346	30595757	-	NA	NA	NA	NA	NA	NA	RIKEN cDNA 1600017P15 gene
1600017P15Rik	-2.60420711877933	0.411888988491019	1	0.0	0.0	0.0	0.0	2.0	2.0	ENSMUSG00000102505	NA	3	30594844	30595733	-	NA	NA	NA	NA	NA	NA	RIKEN cDNA 1600017P15 gene
Ppt1	-0.278660425100939	0.312218783152469	0.717802022464741	4124.0	1767.0	2990.0	4281.0	4290.0	4081.0	ENSMUSG00000028657	19063	4	122836242	122859175	+	GO:0002084|protein depalmitoylation;GO:0006898|receptor-mediated endocytosis;GO:0006907|pinocytosis;GO:0007040|lysosome organization;GO:0007042|lysosomal lumen acidification;GO:0007269|neurotransmitter secretion;GO:0007399|nervous system development;GO:0007420|brain development;GO:0007601|visual perception;GO:0007625|grooming behavior;GO:0008306|associative learning;GO:0008344|adult locomotory be…	NA	NA	K01074|palmitoyl-protein thioesterase [EC:3.1.2.22]	mmu00062|mmu01100|mmu01212|mmu04142	Fatty acid elongation|Metabolic pathways|Fatty acid metabolism|Lysosome	palmitoyl-protein thioesterase 1
Gm16200	-1.53970375910263	0.202147119407497	1	4.0	0.0	1.0	6.0	3.0	8.0	ENSMUSG00000081520	NA	9	90221295	90221625	-	NA	NA	NA	NA	NA	NA	predicted gene 16200
Gm16208	1.0201812792475	0.57826580482264	1	0.0	3.0	2.0	1.0	0.0	2.0	ENSMUSG00000085464	102637442	8	107029675	107031188	-	NA	NA	NA	NA|(RefSeq) predicted gene 16208	NA	NA	predicted gene 16208
Gm16206	-0.590832832253385	0.213086728479052	0.636331152009046	9.0	16.0	13.0	26.0	23.0	19.0	ENSMUSG00000085174	102632669	3	53452619	53457797	+	NA	NA	NA	NA|(RefSeq) predicted gene 16206	NA	NA	predicted gene 16206
Gm16201	0.24352612630439	0.472677384903067	0.812009275090765	33.0	31.0	37.0	35.0	39.0	27.0	ENSMUSG00000086742	102635948	7	139950396	139978977	+	NA	NA	NA	NA|(RefSeq) uncharacterized LOC102635948	NA	NA	predicted gene 16201
Abraxas1	-0.133870551609214	0.524454838325413	0.836201912376029	109.0	127.0	115.0	133.0	175.0	149.0	ENSMUSG00000035234	70681	5	100805192	100820965	-	GO:0006281|DNA repair;GO:0006302|double-strand break repair;GO:0006325|chromatin organization;GO:0006974|cellular response to DNA damage stimulus;GO:0010212|response to ionizing radiation;GO:0045739|positive regulation of DNA repair;GO:0072425|signal transduction involved in G2 DNA damage checkpoint	NA	NA	K20774|BRCA1-A complex subunit Abraxas	mmu03440	Homologous recombination	BRCA1 A complex subunit
Csf2ra	-0.551503216552937	0.0848377261953848	0.472872548584427	2821.0	1019.0	1780.0	2948.0	3495.0	3207.0	ENSMUSG00000059326	12982	19	61224402	61228418	-	GO:0019221|cytokine-mediated signaling pathway	NA	NA	K05066|granulocyte-macrophage colony-stimulating factor receptor alpha	mmu04060|mmu04630|mmu04640|mmu05200	Cytokine-cytokine receptor interaction|Jak-STAT signaling pathway|Hematopoietic cell lineage|Pathways in cancer	colony stimulating factor 2 receptor, alpha, low-affinity (granulocyte-macrophage)
Csf2rb	-0.872639042234157	0.0548888856363616	0.408876894392844	4624.0	939.0	1949.0	5335.0	5104.0	5549.0	ENSMUSG00000071713	12983	15	78325752	78353847	+	GO:0001558|regulation of cell growth;GO:0019221|cytokine-mediated signaling pathway	NA	NA	K04738|cytokine receptor common subunit beta	mmu04060|mmu04210|mmu04630|mmu05200	Cytokine-cytokine receptor interaction|Apoptosis|Jak-STAT signaling pathway|Pathways in cancer	colony stimulating factor 2 receptor, beta, low-affinity (granulocyte-macrophage)
Gm16209	0.169271311297274	0.782679390875324	0.936865030579518	17.0	32.0	7.0	17.0	25.0	17.0	ENSMUSG00000083734	NA	8	107037480	107038106	-	NA	NA	NA	NA	NA	NA	predicted gene 16209
Abraxas2	-0.0926597173149113	0.548679055507401	0.846494769861237	694.0	504.0	534.0	654.0	751.0	777.0	ENSMUSG00000030965	109359	7	132859225	132885111	+	GO:0000278|mitotic cell cycle;GO:0002931|response to ischemia;GO:0007059|chromosome segregation;GO:0008608|attachment of spindle microtubules to kinetochore;GO:0070536|protein K63-linked deubiquitination;GO:0090307|mitotic spindle assembly	NA	NA	K20799|BRISC complex subunit Abro1	NA	NA	BRISC complex subunit
Rplp2	-0.018725655755192	0.890818649209287	0.970107267898601	4463.0	3482.0	4478.0	5055.0	4971.0	4869.0	ENSMUSG00000025508	67186	7	141447370	141451585	+	GO:0006414|translational elongation	NA	NA	K02943|large subunit ribosomal protein LP2	mmu03010	Ribosome	ribosomal protein, large P2
A530046M15Rik	-2.90959613685496	0.345357662229378	1	0.0	0.0	0.0	1.0	0.0	4.0	ENSMUSG00000113338	328190	13	15807243	15827537	+	NA	NA	NA	NA|(RefSeq) RIKEN cDNA A530046M15 gene	NA	NA	RIKEN cDNA A530046M15 gene
Ldhd	-0.14766919327004	0.416455560784597	0.782399339616311	181.0	145.0	146.0	231.0	187.0	200.0	ENSMUSG00000031958	52815	8	111623785	111630374	-	GO:0006754|ATP biosynthetic process;GO:0055114|oxidation-reduction process	NA	NA	K00102|D-lactate dehydrogenase (cytochrome) [EC:1.1.2.4]	mmu00620	Pyruvate metabolism	lactate dehydrogenase D
Ldha	-0.15092482271742	0.456542669495127	0.803399291530153	9002.0	5108.0	6676.0	9533.0	8410.0	9237.0	ENSMUSG00000063229	16828	7	46841475	46855627	+	GO:0001666|response to hypoxia;GO:0005975|carbohydrate metabolic process;GO:0006089|lactate metabolic process;GO:0007584|response to nutrient;GO:0009749|response to glucose;GO:0014070|response to organic cyclic compound;GO:0019244|lactate biosynthetic process from pyruvate;GO:0019661|glucose catabolic process to lactate via pyruvate;GO:0019674|NAD metabolic process;GO:0019752|carboxylic acid meta…	NA	NA	K00016|L-lactate dehydrogenase [EC:1.1.1.27]	mmu00010|mmu00270|mmu00620|mmu00640|mmu01100|mmu04066|mmu04922|mmu05230	Glycolysis / Gluconeogenesis|Cysteine and methionine metabolism|Pyruvate metabolism|Propanoate metabolism|Metabolic pathways|HIF-1 signaling pathway|Glucagon signaling pathway|Central carbon metabolism in cancer	lactate dehydrogenase A
Ldhb	-0.0546839595346462	0.822270544297213	0.952209428074123	1405.0	2130.0	1489.0	2489.0	1671.0	2049.0	ENSMUSG00000030246	16832	6	142490249	142507957	-	GO:0005975|carbohydrate metabolic process;GO:0006089|lactate metabolic process;GO:0019244|lactate biosynthetic process from pyruvate;GO:0019674|NAD metabolic process;GO:0019752|carboxylic acid metabolic process;GO:0055114|oxidation-reduction process	NA	NA	K00016|L-lactate dehydrogenase [EC:1.1.1.27]	mmu00010|mmu00270|mmu00620|mmu00640|mmu01100|mmu04922	Glycolysis / Gluconeogenesis|Cysteine and methionine metabolism|Pyruvate metabolism|Propanoate metabolism|Metabolic pathways|Glucagon signaling pathway	lactate dehydrogenase B
Rplp0	-0.102096229122926	0.469033126401499	0.810563839258684	17726.0	12561.0	15750.0	19127.0	19613.0	19651.0	ENSMUSG00000067274	11837	5	115559467	115563727	+	GO:0042254|ribosome biogenesis;GO:0071353|cellular response to interleukin-4	NA	NA	K02941|large subunit ribosomal protein LP0	mmu03010	Ribosome	ribosomal protein, large, P0
Rplp1	0.0457108702809541	0.710587070938684	0.911356973789947	12507.0	10583.0	13234.0	13769.0	13853.0	14090.0	ENSMUSG00000007892	56040	9	61913284	61914542	-	GO:0006414|translational elongation;GO:0006417|regulation of translation;GO:0032147|activation of protein kinase activity	NA	NA	K02942|large subunit ribosomal protein LP1	mmu03010	Ribosome	ribosomal protein, large, P1
C79130	1.21928455934744	0.160340644383252	0.577132761581749	21.0	18.0	6.0	3.0	3.0	17.0	ENSMUSG00000105741	NA	5	29276002	29280297	-	NA	NA	NA	NA	NA	NA	expressed sequence C79130
Gm16221	0.0387984846363547	0.976825264933657	1	3.0	0.0	4.0	3.0	4.0	1.0	ENSMUSG00000082234	NA	10	75945295	75945687	-	NA	NA	NA	NA	NA	NA	predicted gene 16221
Ttll6	-0.0446334887724136	0.87641598173354	0.967104817925753	152.0	275.0	191.0	247.0	209.0	306.0	ENSMUSG00000038756	237930	11	96133786	96165451	+	GO:0001578|microtubule bundle formation;GO:0003353|positive regulation of cilium movement;GO:0006464|cellular protein modification process;GO:0018095|protein polyglutamylation;GO:0051013|microtubule severing	NA	NA	K16582|tubulin polyglutamylase TTLL6/13 [EC:6.-.-.-]	NA	NA	tubulin tyrosine ligase-like family, member 6
Ttll7	0.388596559335016	0.0574795995148104	0.41275551611389	938.0	1366.0	934.0	957.0	930.0	1057.0	ENSMUSG00000036745	70892	3	146852367	146984009	+	GO:0006464|cellular protein modification process;GO:0018095|protein polyglutamylation	NA	NA	K16583|tubulin polyglutamylase TTLL7 [EC:6.-.-.-]	NA	NA	tubulin tyrosine ligase-like family, member 7
Ttll4	0.0905082951384766	0.427222194767101	0.789546687140557	975.0	1056.0	967.0	1054.0	1122.0	1166.0	ENSMUSG00000033257	67534	1	74661745	74703730	+	GO:0006464|cellular protein modification process;GO:0018095|protein polyglutamylation;GO:0018200|peptidyl-glutamic acid modification	NA	NA	K16601|tubulin polyglutamylase TTLL4 [EC:6.-.-.-]	NA	NA	tubulin tyrosine ligase-like family, member 4
Ttll5	0.00804910242740547	0.965014359577256	0.992473116472517	245.0	295.0	215.0	295.0	311.0	284.0	ENSMUSG00000012609	320244	12	85824659	86061893	+	GO:0006464|cellular protein modification process;GO:0007283|spermatogenesis;GO:0007288|sperm axoneme assembly;GO:0009566|fertilization;GO:0018095|protein polyglutamylation;GO:0030317|flagellated sperm motility;GO:0060041|retina development in camera-type eye	NA	NA	K16602|tubulin polyglutamylase TTLL5 [EC:6.-.-.-]	NA	NA	tubulin tyrosine ligase-like family, member 5
Ttll2	-0.396584411535828	0.824574265014224	1	4.0	0.0	0.0	2.0	3.0	1.0	ENSMUSG00000079722	100216474	17	7350885	7352696	-	GO:0006464|cellular protein modification process;GO:0008150|biological_process	NA	NA	K16600|tubulin polyglutamylase TTLL2 [EC:6.-.-.-]	NA	NA	tubulin tyrosine ligase-like family, member 2
Ttll3	-0.148412031625444	0.338544053178541	0.736533040333116	400.0	459.0	438.0	524.0	536.0	650.0	ENSMUSG00000030276	101100	6	113389260	113414587	+	GO:0006464|cellular protein modification process;GO:0018094|protein polyglycylation;GO:0035082|axoneme assembly;GO:0060271|cilium assembly	NA	NA	K16608|tubulin monoglycylase TTLL3/8 [EC:6.3.2.-]	NA	NA	tubulin tyrosine ligase-like family, member 3
Ttll1	-0.0911160995929024	0.583337667001647	0.863273063697355	183.0	153.0	154.0	211.0	184.0	223.0	ENSMUSG00000022442	319953	15	83483769	83510893	-	GO:0003351|epithelial cilium movement;GO:0006464|cellular protein modification process;GO:0007288|sperm axoneme assembly;GO:0018095|protein polyglutamylation;GO:0035082|axoneme assembly;GO:1905419|sperm flagellum movement involved in flagellated sperm motility	NA	NA	K16599|tubulin polyglutamylase TTLL1 [EC:6.-.-.-]	NA	NA	tubulin tyrosine ligase-like 1
Slco4a1	-0.695568125648097	0.037837922920861	0.360584307490442	111.0	50.0	70.0	145.0	111.0	185.0	ENSMUSG00000038963	108115	2	180456245	180474867	+	GO:0006811|ion transport;GO:0042403|thyroid hormone metabolic process;GO:0055085|transmembrane transport;GO:0070327|thyroid hormone transport	NA	NA	K14354|solute carrier organic anion transporter family, member 4A	NA	NA	solute carrier organic anion transporter family, member 4a1
Gm16225	0.251301862301409	0.864484398705493	1	2.0	1.0	2.0	2.0	0.0	3.0	ENSMUSG00000086884	NA	4	135118221	135120447	-	NA	NA	NA	NA	NA	NA	predicted gene 16225
Ttll8	-0.191057630561939	0.624640732338644	0.881446616042056	21.0	30.0	19.0	25.0	33.0	37.0	ENSMUSG00000022388	239591	15	88890633	88954418	-	GO:0006464|cellular protein modification process;GO:0018094|protein polyglycylation;GO:0060271|cilium assembly	NA	NA	K16608|tubulin monoglycylase TTLL3/8 [EC:6.3.2.-]	NA	NA	tubulin tyrosine ligase-like family, member 8
Gm16224	0.500174554561526	0.574999380561835	1	7.0	2.0	9.0	4.0	8.0	3.0	ENSMUSG00000084986	NA	4	135143421	135144285	-	NA	NA	NA	NA	NA	NA	predicted gene 16224
Ttll9	0.130332263953342	0.678472812927601	0.900672382071731	43.0	77.0	59.0	67.0	59.0	69.0	ENSMUSG00000074673	74711	2	152962485	153008482	+	GO:0006464|cellular protein modification process;GO:0008150|biological_process	NA	NA	K16603|tubulin polyglutamylase TTLL9 [EC:6.-.-.-]	NA	NA	tubulin tyrosine ligase-like family, member 9
Irgc1	0.198069630252152	0.76587142798413	1	9.0	8.0	15.0	16.0	12.0	5.0	ENSMUSG00000062028	210145	7	24431922	24452297	-	NA	NA	GO:0016020|membrane	NA|(RefSeq) immunity-related GTPase family, cinema 1	NA	NA	immunity-related GTPase family, cinema 1
Gm16210	0.2452397746228	0.949571215677327	1	0.0	0.0	1.0	0.0	0.0	1.0	ENSMUSG00000081608	NA	10	39752259	39752868	-	NA	NA	NA	NA	NA	NA	predicted gene 16210
Gm16211	-0.716542602922383	0.860605974740117	1	0.0	0.0	0.0	1.0	0.0	0.0	ENSMUSG00000086130	NA	4	147668518	147670854	-	NA	NA	NA	NA	NA	NA	predicted gene 16211
Gm16218	-1.63008500758559	0.686311034594222	1	0.0	0.0	0.0	0.0	2.0	0.0	ENSMUSG00000059571	NA	9	65297532	65297919	-	NA	NA	NA	NA	NA	NA	predicted gene 16218
Gm16216	-0.337746568194578	0.87331106004577	1	1.0	1.0	0.0	1.0	0.0	2.0	ENSMUSG00000082107	NA	19	24289716	24290826	+	NA	NA	NA	NA	NA	NA	predicted gene 16216
Gm16217	-0.679340971448007	0.508238811455283	1	4.0	1.0	3.0	6.0	7.0	2.0	ENSMUSG00000086499	NA	10	127596548	127597870	+	NA	NA	NA	NA	NA	NA	predicted gene 16217
Gm16214	0.375809686623398	0.581968556243267	1	6.0	9.0	10.0	4.0	9.0	10.0	ENSMUSG00000086360	NA	9	42022615	42034113	+	NA	NA	NA	NA	NA	NA	predicted gene 16214
Gm16212	0.666285271577169	0.692162234529323	1	1.0	1.0	2.0	0.0	2.0	1.0	ENSMUSG00000086838	NA	10	68025450	68026626	-	NA	NA	NA	NA	NA	NA	predicted gene 16212
Gm16213	-0.281470109280456	0.736787974861058	1	8.0	2.0	4.0	8.0	4.0	8.0	ENSMUSG00000090017	NA	3	152920240	152921399	+	NA	NA	NA	NA	NA	NA	predicted gene 16213
Gm31834	-0.342650768410371	0.49639073912302	0.824045935838217	15.0	13.0	16.0	15.0	33.0	18.0	ENSMUSG00000114638	NA	13	38527403	38532920	+	NA	NA	NA	NA	NA	NA	predicted gene, 31834
A930001A20Rik	0.0367022677335488	0.959285174824079	0.990419165882409	4.0	23.0	24.0	26.0	11.0	23.0	ENSMUSG00000098008	77127	3	14971201	15002727	+	NA	NA	NA	NA|(RefSeq) RIKEN cDNA A930001A20 gene	NA	NA	RIKEN cDNA A930001A20 gene
Csmd1	-2.07736010186239	2.67493182665607e-06	0.00241419636649991	53.0	20.0	14.0	126.0	143.0	160.0	ENSMUSG00000060924	94109	8	15892537	17535586	-	GO:0001964|startle response;GO:0042593|glucose homeostasis	NA	NA	K17495|CUB and sushi domain-containing protein	NA	NA	CUB and Sushi multiple domains 1
Csmd2	-1.43847555539411	0.18770827077765	1	3.0	1.0	1.0	5.0	3.0	8.0	ENSMUSG00000028804	329942	4	127987857	128567656	+	GO:0008150|biological_process	NA	NA	K17495|CUB and sushi domain-containing protein	NA	NA	CUB and Sushi multiple domains 2
Gm41293	-1.22073416109123	0.639874364275147	1	1.0	0.0	0.0	0.0	1.0	2.0	ENSMUSG00000115811	NA	15	36206374	36210705	-	NA	NA	NA	NA	NA	NA	predicted gene, 41293
Gm41290	-1.62911921084619	0.686493283851136	1	0.0	0.0	0.0	2.0	0.0	0.0	ENSMUSG00000115428	105245910	15	34021995	34037780	-	NA	NA	NA	NA|(RefSeq) predicted gene, 41290	NA	NA	predicted gene, 41290
4930471E15Rik	-1.57831002593774	0.696101363176068	1	0.0	0.0	0.0	0.0	0.0	2.0	ENSMUSG00000113228	NA	12	65182380	65186387	+	NA	NA	NA	NA	NA	NA	RIKEN cDNA 4930471E15 gene
Zc4h2	0.10094762085383	0.607584413924502	0.873701338602354	112.0	118.0	100.0	109.0	121.0	135.0	ENSMUSG00000035062	245522	X	95639193	95658509	-	GO:0007275|multicellular organism development;GO:0007399|nervous system development;GO:0007528|neuromuscular junction development;GO:0021522|spinal cord motor neuron differentiation;GO:0030154|cell differentiation;GO:0045666|positive regulation of neuron differentiation	NA	NA	NA|(RefSeq) zinc finger, C4H2 domain containing	NA	NA	zinc finger, C4H2 domain containing
Ldlr	0.294739480751001	0.059904395334128	0.421493912503111	1854.0	2063.0	1473.0	1689.0	1753.0	1764.0	ENSMUSG00000032193	16835	9	21723483	21749919	+	GO:0006629|lipid metabolic process;GO:0006869|lipid transport;GO:0006897|endocytosis;GO:0006898|receptor-mediated endocytosis;GO:0006909|phagocytosis;GO:0007616|long-term memory;GO:0008202|steroid metabolic process;GO:0008203|cholesterol metabolic process;GO:0010628|positive regulation of gene expression;GO:0010629|negative regulation of gene expression;GO:0010867|positive regulation of triglycer…	NA	NA	K12473|low-density lipoprotein receptor	mmu04144|mmu04913|mmu04925|mmu04927|mmu04934|mmu04976|mmu04979|mmu05145|mmu05160	Endocytosis|Ovarian steroidogenesis|Aldosterone synthesis and secretion|Cortisol synthesis and secretion|Cushing syndrome|Bile secretion|Cholesterol metabolism|Toxoplasmosis|Hepatitis C	low density lipoprotein receptor
Gm41271	-1.97834259586038	0.330979815557177	1	0.0	1.0	0.0	3.0	1.0	1.0	ENSMUSG00000115585	105245890	15	11696810	11703703	-	NA	NA	NA	NA|(RefSeq) predicted gene, 41271	NA	NA	predicted gene, 41271
Pcsk1	-0.436893492751518	0.464606988117132	0.808102342838871	7.0	15.0	9.0	23.0	10.0	17.0	ENSMUSG00000021587	18548	13	75089826	75134861	+	GO:0006508|proteolysis;GO:0016485|protein processing;GO:0016486|peptide hormone processing;GO:0043043|peptide biosynthetic process	NA	NA	K01359|proprotein convertase subtilisin/kexin type 1 [EC:3.4.21.93]	NA	NA	proprotein convertase subtilisin/kexin type 1
[truncated: 30,050 more rows]
